# Supplementary material for: Clustering of protein domains for functional and evolutionary studies
Source: BMC Bioinformatics. 2009 Oct 15;10:335. doi: 10.1186/1471-2105-10-335 (PMC2770074; doi:10.1186/1471-2105-10-335)
Supplement: Additional file 1 — Alignments. The alignments used to test the clustering method: nucleotidyl cyclases, protein kinases, dehydrogenases, acyl transferases, ketoreductases and small heat shock proteins. [file 1471-2105-10-335-S1.TXT]

1. ALIGNMENT OF NUCLEOTIDYL CYCLASES (CLUSTAL)

acQ08828|ADCY1_HUMAN/1-1119 ------------------------------------------------------------
acO88444|ADCY1_MOUSE/1-1118 ------------------------------------------------------------
acP19754|ADCY1_BOVIN/1-1134 ------------------------------------------------------------
acO95622|ADCY5_HUMAN/1-1261 MSGSKSVSPPGYAAQKTAAPAPRGGPEHRSAWGEADSRANGYPHAPGGSARGSTKKPGGA
acP40144|ADCY5_RABIT/1-1264 MSGSKGVSPPGYAAQTAAAPASRGGPEHRSAWGEADSRANGYPHAPGGSARGSTKKPGGA
acP84309|ADCY5_MOUSE/1-1262 MSGSKSVSPPGYAAQTAASPAPRGGPEHRAAWGEADSRANGYPHAPGGSTRGSTKRSGGA
acQ04400|ADCY5_RAT/1-1262   MSGSKSVSPPGYAAQTAASPAPRGGPEHRAAWGEADSRANGYPHAPGGSTRGSTKRSGGA
acP30803|ADCY5_CANFA/1-1265 MSGPRSASPPGCAAT-------RGGPEHRAAWGEAEARANGHPHAAGGATRGCSKKPGGA
acP30804|ADCY6_CANFA/1-1165 MSWFSGLLVP-------------KVDERKTAWGERNGQKR---------PRR-GTRTSGF
acO43306|ADCY6_HUMAN/1-1168 MSWFSGLLVP-------------KVDERKTAWGERNGQKR---------SRRRGTRAGGF
acQ01341|ADCY6_MOUSE/1-1165 MSWFSGLLVP-------------KVDERKTAWGERNGQKR---------PRH-ANRASGF
acQ03343|ADCY6_RAT/1-1166   MSWFSGLLVP-------------KVDERKTAWGERNGQKR---------PRQ-ATRARGF
acP97490|ADCY8_MOUSE/1-1249 MELSDVHCLSGSEELYTIQPTPPVGDDGSGSRPQRLLWQTAVRHITEQRFIHGHRGGGCG
acP40146|ADCY8_RAT/1-1248   MELSDVHCLSGSEELYTIHPTPPAADGGSGSRPQRLLWQTAVRHITEQRFIHGHRGGGGG
acP40145|ADCY8_HUMAN/1-1251 MELSDVRCLTGSEELYTIHPTPPAGDGRSASRPQRLLWQTAVRHITEQRFIHGHRGGSGS
acQ8VHH7|ADCY3_MOUSE/1-1145 ------------------------------------------------------------
acP21932|ADCY3_RAT/1-1144   ------------------------------------------------------------
acO60266|ADCY3_HUMAN/1-1144 ------------------------------------------------------------
acQ80TL1|ADCY2_MOUSE/1-1090 ------------------------------------------------------------
acP26769|ADCY2_RAT/1-1090   ------------------------------------------------------------
acQ08462|ADCY2_HUMAN/1-1091 ------------------------------------------------------------
acQ91WF3|ADCY4_MOUSE/1-1077 ------------------------------------------------------------
acP26770|ADCY4_RAT/1-1064   ------------------------------------------------------------
acQ8NFM4|ADCY4_HUMAN/1-1077 ------------------------------------------------------------
acQ29450|ADCY7_BOVIN/1-1078 ------------------------------------------------------------
acP51828|ADCY7_HUMAN/1-1080 ------------------------------------------------------------
acP51829|ADCY7_MOUSE/1-1099 ------------------------------------------------------------
acQ9VW60|ADCY2_DROME/1-1307 ------------------------------------------------------------
acO60503|ADCY9_HUMAN/1-1353 ------------------------------------------------------------
acP51830|ADCY9_MOUSE/1-1353 ------------------------------------------------------------
acQ9DGG6|ADCY9_CHICK/1-1334 ------------------------------------------------------------
acP98999|ADCY9_XENLA/1-1305 ------------------------------------------------------------
gcP18293|ANPRA_MOUSE/1-1057 ------------------------------------------------------------
gcP18910|ANPRA_RAT/1-1057   ------------------------------------------------------------
gcP16066|ANPRA_HUMAN/1-1061 ------------------------------------------------------------
gcQ6VVW5|ANPRB_MOUSE/1-1047 ------------------------------------------------------------
gcP16067|ANPRB_RAT/1-1047   ------------------------------------------------------------
gcP20594|ANPRB_HUMAN/1-1047 ------------------------------------------------------------
gcP46197|ANPRB_BOVIN/1-1047 ------------------------------------------------------------
gcP55202|ANPRB_ANGJA/1-1050 ------------------------------------------------------------
gcQ07553|GCY3E_DROME/1-1163 ------------------------------------------------------------
gcP16065|GCY_STRPU/1-1125   ------------------------------------------------------------
gcQ6TL19|GUC2G_MOUSE/1-1100 ------------------------------------------------------------
gcP55205|GUC2G_RAT/1-1100   ------------------------------------------------------------
gcP55203|GUC2D_BOVIN/1-1110 ------------------------------------------------------------
gcO19179|GUC2D_CANFA/1-1109 ------------------------------------------------------------
gcQ02846|GUC2D_HUMAN/1-1103 ------------------------------------------------------------
gcP52785|GUC2E_MOUSE/1-1108 ------------------------------------------------------------
gcP51840|GUC2E_RAT/1-1108   ------------------------------------------------------------
gcO02740|GUC2F_BOVIN/1-1103 ------------------------------------------------------------
gcP51841|GUC2F_HUMAN/1-1108 ------------------------------------------------------------
gcQ5SDA5|GUC2F_MOUSE/1-1108 ------------------------------------------------------------
gcP51842|GUC2F_RAT/1-1108   ------------------------------------------------------------
gcP51839|GUC2D_RAT/1-1110   ------------------------------------------------------------
gcP25092|GUC2C_HUMAN/1-1073 ------------------------------------------------------------
gcP55204|GUC2C_PIG/1-1073   ------------------------------------------------------------
gcQ3UWA6|GUC2C_MOUSE/1-1072 ------------------------------------------------------------
gcP23897|GUC2C_RAT/1-1072   ------------------------------------------------------------
gcP70106|GUC2C_CAVPO/1-1076 ------------------------------------------------------------
gcP16068|GCYB1_BOVIN/1-619  ------------------------------------------------------------
gcQ02153|GCYB1_HUMAN/1-619  ------------------------------------------------------------
gcP20595|GCYB1_RAT/1-619    ------------------------------------------------------------
gcO54865|GCYB1_MOUSE/1-620  ------------------------------------------------------------
gcQ8INF0|GCY8E_DROME/1-947  ------------------------------------------------------------
gcO75343|GCYB2_HUMAN/1-617  ------------------------------------------------------------
gcP22717|GCYB2_RAT/1-682    ------------------------------------------------------------
gcQ4ZHS0|GCYA3_CANFA/1-690  ------------------------------------------------------------
gcQ02108|GCYA3_HUMAN/1-690  ------------------------------------------------------------
gcQ9ERL9|GCYA3_MOUSE/1-691  ------------------------------------------------------------
gcP19686|GCYA3_RAT/1-690    ------------------------------------------------------------
gcP19687|GCYA1_BOVIN/1-691  ------------------------------------------------------------
gcP33402|GCYA2_HUMAN/1-732  ------------------------------------------------------------
gcQ9WVI4|GCYA2_RAT/1-730    ------------------------------------------------------------
gcQ09435|GCY1_CAEEL/1-1137  ------------------------------------------------------------
acQ03100|CYAA_DICDI/1-1407  ------------------------------------------------------------

acQ08828|ADCY1_HUMAN/1-1119 ----------------------------------MAGAPRG-------------------
acO88444|ADCY1_MOUSE/1-1118 ----------------------------------MAGAPRG-------------------
acP19754|ADCY1_BOVIN/1-1134 ----------------------------------MAGAPRGR------------------
acO95622|ADCY5_HUMAN/1-1261 VTPQQQQ--------------------------RLASRWRS-DDDDDPPLSGDDPLAGGF
acP40144|ADCY5_RABIT/1-1264 VTPQQQQQQQ-----------------------RLASRWRG-DDDDEPPLSGDDPLAGGF
acP84309|ADCY5_MOUSE/1-1262 VTPQQQQ--------------------------RLASRWRGGDDDEDPPLSGDDPLAGGF
acQ04400|ADCY5_RAT/1-1262   VTPQQQQ--------------------------RLASRWRGGDDDEDPPLSGDDPLVGGF
acP30803|ADCY5_CANFA/1-1265 VTPQLQQQQQQQQHEQQHEQQQHEQQQHVQQQQRLAKRWRG---DDDPPLGGDDPLAGGF
acP30804|ADCY6_CANFA/1-1165 CTP------------------------------RYMSCLRD----AQPPSP--TPAA---
acO43306|ADCY6_HUMAN/1-1168 CTP------------------------------RYMSCLRD----AEPPSP--TPAG---
acQ01341|ADCY6_MOUSE/1-1165 CAP------------------------------RYMSCLKN----AEPPSP--TPAA---
acQ03343|ADCY6_RAT/1-1166   CAP------------------------------RYMSCLKN----VEPPSP--TPAA---
acP97490|ADCY8_MOUSE/1-1249 GV------------------------------SRKASNPAGSGPNHHAPQLSSDSVLPLY
acP40146|ADCY8_RAT/1-1248   G-------------------------------SRKASNPAGSGPNHHAPQLSSDSVLPLY
acP40145|ADCY8_HUMAN/1-1251 GSGG----------------------------SGKASDPAGGGPNHHAPQLSGDSALPLY
acQ8VHH7|ADCY3_MOUSE/1-1145 ------------------------------------------------------------
acP21932|ADCY3_RAT/1-1144   ------------------------------------------------------------
acO60266|ADCY3_HUMAN/1-1144 ------------------------------------------------------------
acQ80TL1|ADCY2_MOUSE/1-1090 ------------------------------------------------------------
acP26769|ADCY2_RAT/1-1090   ------------------------------------------------------------
acQ08462|ADCY2_HUMAN/1-1091 ------------------------------------------------------------
acQ91WF3|ADCY4_MOUSE/1-1077 ------------------------------------------------------------
acP26770|ADCY4_RAT/1-1064   ------------------------------------------------------------
acQ8NFM4|ADCY4_HUMAN/1-1077 ------------------------------------------------------------
acQ29450|ADCY7_BOVIN/1-1078 ------------------------------------------------------------
acP51828|ADCY7_HUMAN/1-1080 ------------------------------------------------------------
acP51829|ADCY7_MOUSE/1-1099 ------------------------------------------------------------
acQ9VW60|ADCY2_DROME/1-1307 ------------------------------------------------------------
acO60503|ADCY9_HUMAN/1-1353 ----------------------------------MASPPHQQLLHHHSTEVSCDSSGDSN
acP51830|ADCY9_MOUSE/1-1353 ----------------------------------MASSPHQQLLHHHSTEVSCDSSGDSN
acQ9DGG6|ADCY9_CHICK/1-1334 ----------------------------------MASPPHQQLLHHHSTEVSCDSSGDSN
acP98999|ADCY9_XENLA/1-1305 ----------------------------------MASPVNQQLLHH--TEVRCDGSGDGS
gcP18293|ANPRA_MOUSE/1-1057 ------------------------------------------------------------
gcP18910|ANPRA_RAT/1-1057   ------------------------------------------------------------
gcP16066|ANPRA_HUMAN/1-1061 ------------------------------------------------------------
gcQ6VVW5|ANPRB_MOUSE/1-1047 ------------------------------------------------------------
gcP16067|ANPRB_RAT/1-1047   ------------------------------------------------------------
gcP20594|ANPRB_HUMAN/1-1047 ------------------------------------------------------------
gcP46197|ANPRB_BOVIN/1-1047 ------------------------------------------------------------
gcP55202|ANPRB_ANGJA/1-1050 ------------------------------------------------------------
gcQ07553|GCY3E_DROME/1-1163 ------------------------------------------------------------
gcP16065|GCY_STRPU/1-1125   ------------------------------------------------------------
gcQ6TL19|GUC2G_MOUSE/1-1100 ------------------------------------------------------------
gcP55205|GUC2G_RAT/1-1100   ------------------------------------------------------------
gcP55203|GUC2D_BOVIN/1-1110 ------------------------------------------------------------
gcO19179|GUC2D_CANFA/1-1109 ------------------------------------------------------------
gcQ02846|GUC2D_HUMAN/1-1103 ------------------------------------------------------------
gcP52785|GUC2E_MOUSE/1-1108 ------------------------------------------------------------
gcP51840|GUC2E_RAT/1-1108   ------------------------------------------------------------
gcO02740|GUC2F_BOVIN/1-1103 ------------------------------------------------------------
gcP51841|GUC2F_HUMAN/1-1108 ------------------------------------------------------------
gcQ5SDA5|GUC2F_MOUSE/1-1108 ------------------------------------------------------------
gcP51842|GUC2F_RAT/1-1108   ------------------------------------------------------------
gcP51839|GUC2D_RAT/1-1110   ------------------------------------------------------------
gcP25092|GUC2C_HUMAN/1-1073 ------------------------------------------------------------
gcP55204|GUC2C_PIG/1-1073   ------------------------------------------------------------
gcQ3UWA6|GUC2C_MOUSE/1-1072 ------------------------------------------------------------
gcP23897|GUC2C_RAT/1-1072   ------------------------------------------------------------
gcP70106|GUC2C_CAVPO/1-1076 ------------------------------------------------------------
gcP16068|GCYB1_BOVIN/1-619  ------------------------------------------------------------
gcQ02153|GCYB1_HUMAN/1-619  ------------------------------------------------------------
gcP20595|GCYB1_RAT/1-619    ------------------------------------------------------------
gcO54865|GCYB1_MOUSE/1-620  ------------------------------------------------------------
gcQ8INF0|GCY8E_DROME/1-947  ------------------------------------------------------------
gcO75343|GCYB2_HUMAN/1-617  ------------------------------------------------------------
gcP22717|GCYB2_RAT/1-682    ------------------------------------------------------------
gcQ4ZHS0|GCYA3_CANFA/1-690  ------------------------------------------------------------
gcQ02108|GCYA3_HUMAN/1-690  ------------------------------------------------------------
gcQ9ERL9|GCYA3_MOUSE/1-691  ------------------------------------------------------------
gcP19686|GCYA3_RAT/1-690    ------------------------------------------------------------
gcP19687|GCYA1_BOVIN/1-691  ------------------------------------------------------------
gcP33402|GCYA2_HUMAN/1-732  ------------------------------------------------------------
gcQ9WVI4|GCYA2_RAT/1-730    ------------------------------------------------------------
gcQ09435|GCY1_CAEEL/1-1137  ------------------------------------------------------------
acQ03100|CYAA_DICDI/1-1407  -------------------------MASSSPMFNDHAIARSKYALNSVLQQTNELHDGNG

acQ08828|ADCY1_HUMAN/1-1119 --------------------------GGGGGGG-----------------------AGEP
acO88444|ADCY1_MOUSE/1-1118 --------------------------QGGGGG------------------------AGEP
acP19754|ADCY1_BOVIN/1-1134 -------------------------GGGGGGGG-----------------------AGES
acO95622|ADCY5_HUMAN/1-1261 GFSFRSKSAWQERGGDDCGRGSRRQRRGAASGGSTRAPPAGG--GGGSAAAAASAGGTEV
acP40144|ADCY5_RABIT/1-1264 GFSFRSKSAWQERGGDDCGRGSRRQRRGAAGGGSTRAPPAGGGCGGGSAAAAAAAGGTEV
acP84309|ADCY5_MOUSE/1-1262 GFSFRSKSAWQERGGDDGGRGSRRQRRGAAGGGSTRAPPAGG--SGSSAAAAAAAGGTEV
acQ04400|ADCY5_RAT/1-1262   GFSFRSKSAWQERGGDDGGRGSRRQRRGAAGGGSTRAPPAGG--SGSSAAAAAAAGGTEV
acP30803|ADCY5_CANFA/1-1265 GFSFRSRSAWQERGGDDCGRGSRRRRRGAAGGGSSRAPPAGG------GGGPAAAGGAEV
acP30804|ADCY6_CANFA/1-1165 ----PPRCPWQD---------EAFIRRGGPGKG------------------------TEL
acO43306|ADCY6_HUMAN/1-1168 ----PPRCPWQD---------DAFIRRGGPGKG------------------------KEL
acQ01341|ADCY6_MOUSE/1-1165 ----HTRCPWQD---------EAFIRRAGPGRG------------------------VEL
acQ03343|ADCY6_RAT/1-1166   ----RTRCPWQD---------EAFIRRAGPGRG------------------------VKL
acP97490|ADCY8_MOUSE/1-1249 SLGPGERAHNTGGTKVFPERSGSGSASGSGGGG-------------------------DL
acP40146|ADCY8_RAT/1-1248   SLGSGERAHNTGGTKVFPERSGSGSASGSGGGG-------------------------DL
acP40145|ADCY8_HUMAN/1-1251 SLGPGERAHSTCGTKVFPERSGSGSASGSGGGG-------------------------DL
acQ8VHH7|ADCY3_MOUSE/1-1145 ----------------------MPRNQGFSDPE---------------------YSAEYS
acP21932|ADCY3_RAT/1-1144   ----------------------MTEDQGFSDPE---------------------YSAEYS
acO60266|ADCY3_HUMAN/1-1144 ----------------------MPRNQGFSEPE---------------------YSAEYS
acQ80TL1|ADCY2_MOUSE/1-1090 ------------------------------------------------------------
acP26769|ADCY2_RAT/1-1090   ------------------------------------------------------------
acQ08462|ADCY2_HUMAN/1-1091 ------------------------------------------------------------
acQ91WF3|ADCY4_MOUSE/1-1077 ------------------------------------------------------------
acP26770|ADCY4_RAT/1-1064   ------------------------------------------------------------
acQ8NFM4|ADCY4_HUMAN/1-1077 ------------------------------------------------------------
acQ29450|ADCY7_BOVIN/1-1078 ------------------------------------------------------------
acP51828|ADCY7_HUMAN/1-1080 ------------------------------------------------------------
acP51829|ADCY7_MOUSE/1-1099 ------------------------------------------------------------
acQ9VW60|ADCY2_DROME/1-1307 ------------------------------------------------------MVNHNA
acO60503|ADCY9_HUMAN/1-1353 SVRVKINPKQLSSNSHPKHCKYSISSSCSSSGDSGG------------------VPRRVG
acP51830|ADCY9_MOUSE/1-1353 SVRVKINPKQLSSNTHPKHCKYSISSSCSSSGDSGG------------------LPRRVG
acQ9DGG6|ADCY9_CHICK/1-1334 SVTVRINPRQQQALS-AKRCKYSISSSCSS-GESGG------------------VGR--G
acP98999|ADCY9_XENLA/1-1305 SVTVRINRQHHQAPS--RRCKYSISSSCSS-GESG--------------------VKKTG
gcP18293|ANPRA_MOUSE/1-1057 ----------------------------------------------------------MP
gcP18910|ANPRA_RAT/1-1057   ----------------------------------------------------------MP
gcP16066|ANPRA_HUMAN/1-1061 ----------------------------------------------------------MP
gcQ6VVW5|ANPRB_MOUSE/1-1047 ------------------------------------------------------------
gcP16067|ANPRB_RAT/1-1047   ------------------------------------------------------------
gcP20594|ANPRB_HUMAN/1-1047 ------------------------------------------------------------
gcP46197|ANPRB_BOVIN/1-1047 ------------------------------------------------------------
gcP55202|ANPRB_ANGJA/1-1050 ------------------------------------------------------------
gcQ07553|GCY3E_DROME/1-1163 ------------------------------------------------------------
gcP16065|GCY_STRPU/1-1125   ------------------------------------------------------------
gcQ6TL19|GUC2G_MOUSE/1-1100 --------------------------------------------------MASRTRSESP
gcP55205|GUC2G_RAT/1-1100   --------------------------------------------------MASRARSEPP
gcP55203|GUC2D_BOVIN/1-1110 ----------------------------------------------MTACTFLAGGLRDP
gcO19179|GUC2D_CANFA/1-1109 ----------------------------------------------MSACALLAGGLPDP
gcQ02846|GUC2D_HUMAN/1-1103 ----------------------------------------------MTACARRAGGLPDP
gcP52785|GUC2E_MOUSE/1-1108 ----------------------------------------------MSAWLLPAGGLPGA
gcP51840|GUC2E_RAT/1-1108   ----------------------------------------------MSAWLLPAGGFPGA
gcO02740|GUC2F_BOVIN/1-1103 ---------------------------------------------------MFLAPWPFS
gcP51841|GUC2F_HUMAN/1-1108 ---------------------------------------------------MFLGLGRFS
gcQ5SDA5|GUC2F_MOUSE/1-1108 ---------------------------------------------------MFLGPWPFS
gcP51842|GUC2F_RAT/1-1108   ---------------------------------------------------MFLGPWPFS
gcP51839|GUC2D_RAT/1-1110   ----------------------------------------------MAGLQQGCHPEGQD
gcP25092|GUC2C_HUMAN/1-1073 ------------------------------------------------------------
gcP55204|GUC2C_PIG/1-1073   ------------------------------------------------------------
gcQ3UWA6|GUC2C_MOUSE/1-1072 ------------------------------------------------------------
gcP23897|GUC2C_RAT/1-1072   ------------------------------------------------------------
gcP70106|GUC2C_CAVPO/1-1076 ------------------------------------------------------------
gcP16068|GCYB1_BOVIN/1-619  ------------------------------------------------------------
gcQ02153|GCYB1_HUMAN/1-619  ------------------------------------------------------------
gcP20595|GCYB1_RAT/1-619    ------------------------------------------------------------
gcO54865|GCYB1_MOUSE/1-620  ------------------------------------------------------------
gcQ8INF0|GCY8E_DROME/1-947  ------------------------------------------------------------
gcO75343|GCYB2_HUMAN/1-617  ------------------------------------------------------------
gcP22717|GCYB2_RAT/1-682    ------------------------------------------------------------
gcQ4ZHS0|GCYA3_CANFA/1-690  ------------------------------------------------------------
gcQ02108|GCYA3_HUMAN/1-690  ------------------------------------------------------------
gcQ9ERL9|GCYA3_MOUSE/1-691  ------------------------------------------------------------
gcP19686|GCYA3_RAT/1-690    ------------------------------------------------------------
gcP19687|GCYA1_BOVIN/1-691  ------------------------------------------------------------
gcP33402|GCYA2_HUMAN/1-732  ------------------------------------------------------------
gcQ9WVI4|GCYA2_RAT/1-730    ------------------------------------------------------------
gcQ09435|GCY1_CAEEL/1-1137  ---------------------------------------------------------MQI
acQ03100|CYAA_DICDI/1-1407  GGGYTPSSPHLGGVSLNKSQNQPYTQYNNGGGGGGGGGGHINPMHLNLNSITNNHNNHHN

acQ08828|ADCY1_HUMAN/1-1119 GGAERAAGTSRRRGLRACD-----------------------------------------
acO88444|ADCY1_MOUSE/1-1118 GGAERAAGPGGRRGFRACG-----------------------------------------
acP19754|ADCY1_BOVIN/1-1134 GGAERAAGPGGRRGLRACD-----------------------------------------
acO95622|ADCY5_HUMAN/1-1261 RPRSVEVGLEERRGKGRAADELEAG--AVEGGEGSGDGGSSADSGSGAGPGAVLSLGACC
acP40144|ADCY5_RABIT/1-1264 RPRSVELGLEERRGKGRAVDELEAG--AVEGGEGAEDGGSSADSSN--GPGAVLSLGACC
acP84309|ADCY5_MOUSE/1-1262 RPRSVELGLEERRGKGRAAEELEPGTGIVEDGDGSEDGGSSVASGS--GTGAVLSLGACC
acQ04400|ADCY5_RAT/1-1262   RPRSVEVGLEERRGKGRAAEELEPGTGTVEDGDGSEDGGSSVASGS--GTGTVLSLGACC
acP30803|ADCY5_CANFA/1-1265 RPRSVELGLDERRGRGRAEPEPEAEAGAPGGDRGARDGDGPAGP------------GACC
acP30804|ADCY6_CANFA/1-1165 GLRAVALGFEDTEAMSAVG-AAGGG------------PDVTPGSRR-----------SCW
acO43306|ADCY6_HUMAN/1-1168 GLRAVALGFEDTEVTTTAGGTAEVA------------PDAVPRSGR-----------SCW
acQ01341|ADCY6_MOUSE/1-1165 GLRSVALGFDDTEVTTPMG-TAEVA------------PDTSPRSGP-----------SCW
acQ03343|ADCY6_RAT/1-1166   GLRSVALGFDDTEVTTPMG-TAEVA------------PDTSPRSGP-----------SCW
acP97490|ADCY8_MOUSE/1-1249 GFLHLDCAPSNSDFFLNGG--------------------------------------YSY
acP40146|ADCY8_RAT/1-1248   GFLHLDCAPSNSDFFLNGG--------------------------------------YSY
acP40145|ADCY8_HUMAN/1-1251 GFLHLDCAPSNSDFFLNGG--------------------------------------YSY
acQ8VHH7|ADCY3_MOUSE/1-1145 AEYSVSLPSDPDRGVGRTHEISVRN--------------------------------SGS
acP21932|ADCY3_RAT/1-1144   AEYSVSLPSDPDRGVGRTHEISVRN--------------------------------SGS
acO60266|ADCY3_HUMAN/1-1144 AEYSVSLPSDPDRGVGRTHEISVRN--------------------------------SGS
acQ80TL1|ADCY2_MOUSE/1-1090 --------MRRRRYLRDRAEAAAAA-----------------------------------
acP26769|ADCY2_RAT/1-1090   --------MRRRRYLRDRAEAAAAA-----------------------------------
acQ08462|ADCY2_HUMAN/1-1091 ---MWQEAMRRRRYLRDRSEE---------------------------------------
acQ91WF3|ADCY4_MOUSE/1-1077 ----------MARLFSPRP-----------------------------------------
acP26770|ADCY4_RAT/1-1064   ----------MARLFSPRP-----------------------------------------
acQ8NFM4|ADCY4_HUMAN/1-1077 ----------MARLFSPRP-----------------------------------------
acQ29450|ADCY7_BOVIN/1-1078 -------MPAKGRYFLNEGEE---------------------------------------
acP51828|ADCY7_HUMAN/1-1080 -------MPAKGRYFLNEGEE---------------------------------------
acP51829|ADCY7_MOUSE/1-1099 -------MPAKGRYFLNEGDE---------------------------------------
acQ9VW60|ADCY2_DROME/1-1307 ETAKTGNGTNATANLIVKADGNATQ-----------------------------------
acO60503|ADCY9_HUMAN/1-1353 GGGRLRRQKKLPQLFERASSR---------------------------------------
acP51830|ADCY9_MOUSE/1-1353 GGGRLRRQKKLPQLFERASSR---------------------------------------
acQ9DGG6|ADCY9_CHICK/1-1334 GGGGLRRQKKLPQLFERASSR---------------------------------------
acP98999|ADCY9_XENLA/1-1305 GSGGARRQKKLPQLFERSTSN---------------------------------------
gcP18293|ANPRA_MOUSE/1-1057 GSRR---VRPRLRALLLLPP-------------------------------------LLL
gcP18910|ANPRA_RAT/1-1057   GSRR---VRPRLRALLLLPP-------------------------------------LLL
gcP16066|ANPRA_HUMAN/1-1061 GPRRPAGSRLRLLLLLLLPPL------------------------------------LLL
gcQ6VVW5|ANPRB_MOUSE/1-1047 ---------MALPSLLLVVAA-----------------------------------LAGG
gcP16067|ANPRB_RAT/1-1047   ---------MALPSLLLVVAA-----------------------------------LAGG
gcP20594|ANPRB_HUMAN/1-1047 ---------MALPSLLLLVAA-----------------------------------LAGG
gcP46197|ANPRB_BOVIN/1-1047 ---------MALPSLLLVVAA-----------------------------------LAGG
gcP55202|ANPRB_ANGJA/1-1050 ---------MDLGHSLFVVFTC---------------------------------FLMAR
gcQ07553|GCY3E_DROME/1-1163 -MPGPCASAAAFSCILVLLLLG---------------------------------CQRSN
gcP16065|GCY_STRPU/1-1125   -----MAHARHLFLFMVAFTIT---------------------------------MVIAR
gcQ6TL19|GUC2G_MOUSE/1-1100 LEPRLYAGAGSRADHPSLVLML---------------------------------SVVML
gcP55205|GUC2G_RAT/1-1100   LEHRFYGGAESHAGHSSLVLTL---------------------------------FVVML
gcP55203|GUC2D_BOVIN/1-1110 GLCGPTRWAPSPPGLPPIPP---------------------------------RPRLRLR
gcO19179|GUC2D_CANFA/1-1109 RLCAPARWARSPPGVPGAPP---------------------------------WPQPRLR
gcQ02846|GUC2D_HUMAN/1-1103 GLCGPAWWAPSLPRLPRALP---------------------------------RLP----
gcP52785|GUC2E_MOUSE/1-1108 RFCVPARQSPS--SFSRVLR---------------------------------WPRPGLP
gcP51840|GUC2E_RAT/1-1108   GFCIPAWQSRS--SLSRVLR---------------------------------WPGPGLP
gcO02740|GUC2F_BOVIN/1-1103 HLMLWFVTLGRQRGQHGLAS---------------------------------FKLLWCL
gcP51841|GUC2F_HUMAN/1-1108 RLVLWFAAFRKLLGHHGLAS---------------------------------AKFLWCL
gcQ5SDA5|GUC2F_MOUSE/1-1108 RLLSWFAISSRLSGQHGLPS---------------------------------SKFLRCL
gcP51842|GUC2F_RAT/1-1108   RLLSWFAISSRLSGQHGLTS---------------------------------SKFLRYL
gcP51839|GUC2D_RAT/1-1110   WTAPHWKTCRALPGPRGLTVRHLRTV----------------------SSISVFSVVFWG
gcP25092|GUC2C_HUMAN/1-1073 MKTLLLDLALWSLLFQPGWL-----------------------------SFSSQVSQNCH
gcP55204|GUC2C_PIG/1-1073   MKTPLLALALWSLLLQLGLT-----------------------------FWPSSVSQNCH
gcQ3UWA6|GUC2C_MOUSE/1-1072 -MTSLLGLAVRLLLFQPALMV----------------------------FWASQVRQNCR
gcP23897|GUC2C_RAT/1-1072   -MTSLLGLAVRLLLFQPTLM-----------------------------FWASQVRQKCH
gcP70106|GUC2C_CAVPO/1-1076 MKSPLLGLVVWSLLLQLLQPGL--------------------------AFWNSQISQNCH
gcP16068|GCYB1_BOVIN/1-619  ------------------------------------------------------------
gcQ02153|GCYB1_HUMAN/1-619  ------------------------------------------------------------
gcP20595|GCYB1_RAT/1-619    ------------------------------------------------------------
gcO54865|GCYB1_MOUSE/1-620  ------------------------------------------------------------
gcQ8INF0|GCY8E_DROME/1-947  ------------------------------------------------------------
gcO75343|GCYB2_HUMAN/1-617  ------------------------------------------------------------
gcP22717|GCYB2_RAT/1-682    ------------------------------------------------------------
gcQ4ZHS0|GCYA3_CANFA/1-690  ------------------------------------------------------------
gcQ02108|GCYA3_HUMAN/1-690  ------------------------------------------------------------
gcQ9ERL9|GCYA3_MOUSE/1-691  ------------------------------------------------------------
gcP19686|GCYA3_RAT/1-690    ------------------------------------------------------------
gcP19687|GCYA1_BOVIN/1-691  ------------------------------------------------------------
gcP33402|GCYA2_HUMAN/1-732  ------------------------------------------------------------
gcQ9WVI4|GCYA2_RAT/1-730    ------------------------------------------------------------
gcQ09435|GCY1_CAEEL/1-1137  FTILLLFNIFPSIFVQNLPDTTVAP-------------------------------RTKR
acQ03100|CYAA_DICDI/1-1407  HHPNTLSTPHNNNHNNNNHSTSHHPHSNSVANGGHLSQSITQQRGGLADLANAVINRKNR

acQ08828|ADCY1_HUMAN/1-1119 ---------EEFACPELEALFRGYTLRLEQAA----------TLKALAVLSLLAGALALA
acO88444|ADCY1_MOUSE/1-1118 ---------EEFACPELEALFRGYTLRLEQAA----------TLKALAVLSLLAGALALA
acP19754|ADCY1_BOVIN/1-1134 ---------EEFACPELEALFRGYTLRLEQAA----------TLKALAVLSLLAGALALA
acO95622|ADCY5_HUMAN/1-1261 LALLQIFRSKKFPSDKLERLYQRYFFRLNQSS----------LTMLMAVLVLVC--LVML
acP40144|ADCY5_RABIT/1-1264 LALLQIFRSKKFPSDKLERLYQRYFFRLNQSS----------LTMLMAVLVLVC--LVML
acP84309|ADCY5_MOUSE/1-1262 LALLQIFRSKKFPSDKLERLYQRYFFRLNQSS----------LTMLMAVLVLVC--LVML
acQ04400|ADCY5_RAT/1-1262   LALLQIFRSKKFPSDKLERLYQRYFFRLNQSS----------LTMLMAVLVLVC--LVML
acP30803|ADCY5_CANFA/1-1265 RALLQIFRSKKFPSDKLERLYQRYFFRLNQSS----------LTMLMAVLVLVC--LVML
acP30804|ADCY6_CANFA/1-1165 RRLAQVFQSKQFRSAKLERLYQRYFFQMNQSS----------LTLLMAVLVLLT--AVLL
acO43306|ADCY6_HUMAN/1-1168 RRLVQVFQSKQFRSAKLERLYQRYFFQMNQSS----------LTLLMAVLVLLT--AVLL
acQ01341|ADCY6_MOUSE/1-1165 HRLVQVFQSKQFRSAKLERLYQRYFFQMNQSS----------LTLLMAVLVLLM--AVLL
acQ03343|ADCY6_RAT/1-1166   HRLAQVFQSKQFRSAKLERLYQRYFFQMNQSS----------LTLLMAVLVLLM--AVLL
acP97490|ADCY8_MOUSE/1-1249 RGVIFPTLRNSFKSRDLERLYQRYFLGQRRKSE--------VVMNVLDVLTKLTLLVLHL
acP40146|ADCY8_RAT/1-1248   RGVIFPTLRNSFKSRDLERLYQRYFLGQRRKSE--------VVMNVLDVLTKLTLLVLHL
acP40145|ADCY8_HUMAN/1-1251 RGVIFPTLRNSFKSRDLERLYQRYFLGQRRKSE--------VVMNVLDVLTKLTLLVLHL
acQ8VHH7|ADCY3_MOUSE/1-1145 CLCLPRFMRLTFVPESLENLYQTYFKRQRHET-----------LLVLVVFAALFDCYVVV
acP21932|ADCY3_RAT/1-1144   CLCLPRFMRLTFVPESLENLYQTYFKRQRHET-----------LLVLVVFAALFDCYVVV
acO60266|ADCY3_HUMAN/1-1144 CLCLPRFMRLTFVPESLENLYQTYFKRQRHET-----------LLVLVVFAALFDCYVVV
acQ80TL1|ADCY2_MOUSE/1-1090 -----AAGGGEGLQRSRDWLYESYYCMSQQHP--------LIVFLLLIVMGACLALLAVF
acP26769|ADCY2_RAT/1-1090   -----AAGGGEGLQRSRDWLYESYYCMSQQHP--------LIVFLLLIVMGACLALLAVF
acQ08462|ADCY2_HUMAN/1-1091 -----AAGGGDGLPRSRDWLYESYYCMSQQHP--------LIVFLLLIVMGSCLALLAVF
acQ91WF3|ADCY4_MOUSE/1-1077 -------------PPSEDLFYETYYSLSQQYP--------LLILLLVIVLCALVALPAVA
acP26770|ADCY4_RAT/1-1064   -------------PPSEDLFYETYYSLSQQYP--------LLILLLVIVLCAIVALPAVA
acQ8NFM4|ADCY4_HUMAN/1-1077 -------------PPSEDLFYETYYSLSQQYP--------LLLLLLGIVLCALAALLAVA
acQ29450|ADCY7_BOVIN/1-1078 -------------GPDQDALYEKYRLTSQHGP--------LLLMLLLVAIAACTTLIVIT
acP51828|ADCY7_HUMAN/1-1080 -------------GPDQDALYEKYQLTSQHGP--------LLLTLLLVAATACVALIIIA
acP51829|ADCY7_MOUSE/1-1099 -------------GPDQAALYEKYRLTSLHGP--------LLLLLLLVAAATCIALISIA
acQ9VW60|ADCY2_DROME/1-1307 -----PKAMTSSAARMNDALSASLADLSEQENGTTAEDIHLNDLYTRYRQRLRKSLFRSG
acO60503|ADCY9_HUMAN/1-1353 ------WWDPKFDSVNLEEACLERCFPQTQRR------------FRYALFYIGFACLLWS
acP51830|ADCY9_MOUSE/1-1353 ------WWDPKFDSMNLEEACLERCFPQTQRR------------FRYALFYVGFACLLWS
acQ9DGG6|ADCY9_CHICK/1-1334 ------WWDPKFDSTNLEEASMERCFPQTQRR------------FRYALFYIGSACLLWG
acP98999|ADCY9_XENLA/1-1305 ------WWNPKFDSNNLEEACVERCFPQTQRR------------FRYALMYLSVAGLLWS
gcP18293|ANPRA_MOUSE/1-1057 LRSGHASDLTVAVVLPLTNTSYPWSWARVG-----------PAVELALGRVKARPDLLPG
gcP18910|ANPRA_RAT/1-1057   LRGGHASDLTVAVVLPLTNTSYPWSWARVG-----------PAVELALARVKARPDLLPG
gcP16066|ANPRA_HUMAN/1-1061 LRGSHAGNLTVAVVLPLANTSYPWSWARVG-----------PAVELALAQVKARPDLLPG
gcQ6VVW5|ANPRB_MOUSE/1-1047 VRPPGARNLTLAVVLPEHNLSYAWAWPRVG-----------PAVALAVEALG------RA
gcP16067|ANPRB_RAT/1-1047   VRPPGARNLTLAVVLPEHNLSYAWAWPRVG-----------PAVALAVEALG------RA
gcP20594|ANPRB_HUMAN/1-1047 VRPPGARNLTLAVVLPEHNLSYAWAWPRVG-----------PAVALAVEALG------RA
gcP46197|ANPRB_BOVIN/1-1047 VRPPGARNLTLAVVLPEHNLSYAWAWPRVG-----------PAVALAMEALG------RA
gcP55202|ANPRB_ANGJA/1-1050 CRTEIGKNITVVVMLPDNHLKYSFAFPRVF-----------PAIRMAHDDIQKKGKLLRG
gcQ07553|GCY3E_DROME/1-1163 PLAAGATVSSMRRLTDTINIGFLAEYSQMR--------VTLGGLPLAIEDVNKNPNLLPG
gcP16065|GCY_STRPU/1-1125   -LDFNPTIINEDRGRTKIHVGLLAEWTTADGDQGTLGFPALGALPLAISLANQDSNILNG
gcQ6TL19|GUC2G_MOUSE/1-1100 VTCLEAAKLTVG-FHAPWNISHPFSVQRLG-----------AGLQTVVDKLNSEPVGLGN
gcP55205|GUC2G_RAT/1-1100   MTCLEAAKLTVG-FHAPWNISHPFSVQRLG-----------AGLQIAVDKLNSEPVGPGN
gcP55203|GUC2D_BOVIN/1-1110 PPLLLLLLLPRSVLSAVFTVGVLGPWACDP---IFARARPDLAARLAASRLNHAAALEGG
gcO19179|GUC2D_CANFA/1-1109 -LLLLLLLLPPSALSAVFTVGVLGPWACDP---IFARARPDLAARLAAARLNRDAALEDG
gcQ02846|GUC2D_HUMAN/1-1103 -LLLLLLLLQPPALSAVFTVGVLGPWACDP---IFSRARPDLAARLAAARLNRDPGLAGG
gcP52785|GUC2E_MOUSE/1-1108 GLLLLLLLPSPSALSAVFKVGVLGPWACDP---IFARARPDLAARLAANRLNRDFGLDGG
gcP51840|GUC2E_RAT/1-1108   GLLLLLLLPSPSAFSAVFKVGVLGPWACDP---IFARARPDLAARLATDRLNRDLALDGG
gcO02740|GUC2F_BOVIN/1-1103 WLLVLMSLP-LQVWAPPYKIGVVGPWTCDP---LFSKALPEIAAQLATERINKDPALDLG
gcP51841|GUC2F_HUMAN/1-1108 CLLSVMSLP-QQVWTLPYKIGVVGPWACDS---LFSKALPEVAARLAIERINRDPSFDLS
gcQ5SDA5|GUC2F_MOUSE/1-1108 CLLALLPLL-RWGQALPYKIGVIGPWTCDP---FFSKALPEVAAALAIERISRDKTFDRS
gcP51842|GUC2F_RAT/1-1108   CLLALLPLI-WWGQALPYKIGVIGPWTCDP---FFSKALPEVAAALAIERISRDMSFDRS
gcP51839|GUC2D_RAT/1-1110   VLLWADSLSLPAWARETFTLGVLGPWDCDP---IFAQALPSMATQLAVDRVNQDASLLLG
gcP25092|GUC2C_HUMAN/1-1073 NGSYEISVLMMGNSAFAEPLKNLEDAVNEG--------LEIVRGRLQNAGLNVTVNATFM
gcP55204|GUC2C_PIG/1-1073   NGSYEISVLMMNNSAFPESLDNLKAVVNEG--------VNIVRQRLLEAGLTVTVNATFV
gcQ3UWA6|GUC2C_MOUSE/1-1072 NGSYEISVLMMDNSAYKEPMQNLREAVEEG--------LDIVRKRLREADLNVTVNATFI
gcP23897|GUC2C_RAT/1-1072   NGTYEISVLMMDNSAYKEPLQNLRDAVEEG--------LDIVRKRLREAELNVTVNATFI
gcP70106|GUC2C_CAVPO/1-1076 NGSYEITVLMMNNYAFQESLESLKTAVNKG--------LDIVKQRLQEAALYVTVNATFI
gcP16068|GCYB1_BOVIN/1-619  ------------------------------------------------------------
gcQ02153|GCYB1_HUMAN/1-619  ------------------------------------------------------------
gcP20595|GCYB1_RAT/1-619    ------------------------------------------------------------
gcO54865|GCYB1_MOUSE/1-620  ------------------------------------------------------------
gcQ8INF0|GCY8E_DROME/1-947  ------------------------------------------------------------
gcO75343|GCYB2_HUMAN/1-617  ------------------------------------------------------------
gcP22717|GCYB2_RAT/1-682    ------------------------------------------------------------
gcQ4ZHS0|GCYA3_CANFA/1-690  ------------------------------------------------------------
gcQ02108|GCYA3_HUMAN/1-690  ------------------------------------------------------------
gcQ9ERL9|GCYA3_MOUSE/1-691  ------------------------------------------------------------
gcP19686|GCYA3_RAT/1-690    ------------------------------------------------------------
gcP19687|GCYA1_BOVIN/1-691  ------------------------------------------------------------
gcP33402|GCYA2_HUMAN/1-732  ------------------------------------------------------------
gcQ9WVI4|GCYA2_RAT/1-730    ------------------------------------------------------------
gcQ09435|GCY1_CAEEL/1-1137  TIKIGIAAAQRIQTSSIGWSVCGGAVPLAIERLKEMGFVKDFDFEYIVDYTECDLGSVVR
acQ03100|CYAA_DICDI/1-1407  SDSVQTKMKPTDSASNIESWAKVEKFSSSIFDSEKSKKSNIFQKYTLRLKNSYEKGYLHQ

acQ08828|ADCY1_HUMAN/1-1119 ELLGAPGPAPGLAKGSHPVHCVLFLALLVVTNVRSLQVPQLQQVGQLALLFSLTFALLCC
acO88444|ADCY1_MOUSE/1-1118 ELLGAPGPAPGLAKGSHPVHCILFLALFVVTNVRSLQVSQLQQVGQLALFFSLTFALLCC
acP19754|ADCY1_BOVIN/1-1134 ELLGAPGPAPGLAKGSHPVHCVLFLALLVVTNVRSLQVPQLQQVGQLALLFSLTFALLCC
acO95622|ADCY5_HUMAN/1-1261 AFHAARPPLQLPYLAVLAAAVGVILIMAVLCNRAAFHQDHMGLACYALIAVVLAVQVVGL
acP40144|ADCY5_RABIT/1-1264 AFHAARPPLQLPYLAVLAAAVGVILVMAVLCNRAAFHQDHMGLACYALIAVVLAVQVVGL
acP84309|ADCY5_MOUSE/1-1262 AFHAARPPLQIAYLAVLAAAVGVILIMAVLCNRAAFHQDHMGLACYALIAVVLAVQVVGL
acQ04400|ADCY5_RAT/1-1262   AFHAARPPLQVVYLAVLAAAVGVILIMAVLCNRAAFHQDHMGLACYALIAVVLAVQVVGL
acP30803|ADCY5_CANFA/1-1265 AFHAARPPLRLPHLAVLAAAVGVILVMAVLCNRAAFHQDHMGLACYALIAVVLAVQVVGL
acP30804|ADCY6_CANFA/1-1165 AFHAAPARPQPAYVALLACAATLFVALMVVCNRHSFRQDSMWVVSYVVLGILAAVQVGGA
acO43306|ADCY6_HUMAN/1-1168 AFHAAPARPQPAYVALLACAAALFVGLMVVCNRHSFRQDSMWVVSYVVLGILAAVQVGGA
acQ01341|ADCY6_MOUSE/1-1165 TFHAAPAQPQPAYVALLTCASVLFVVLMVVCNRHSFRQDSMWVVSYVVLGILAAVQVGGA
acQ03343|ADCY6_RAT/1-1166   TFHAAPALPQPAYVALLTCASVLFVVLMVVCNRHSFRQDSMWVVSYVVLGILAAVQVGGA
acP97490|ADCY8_MOUSE/1-1249 SLASAPMDPLKGILLGFFTGIEVVICALVVVRKDNTSHTYLQYSG-VVTWVAMTTQILAA
acP40146|ADCY8_RAT/1-1248   SLASAPMDPLKGILLGFFTGIEVVICALVVVRKDTTSHTYLQYSG-VVTWVAMTTQILAA
acP40145|ADCY8_HUMAN/1-1251 SLASAPMDPLKGILLGFFTGIEVVICALVVVRKDTTSHTYLQYSG-VVTWVAMTTQILAA
acQ8VHH7|ADCY3_MOUSE/1-1145 MCAVVFSSDKLAPLMVAGFGLVLDIILFVLCKKGLLPDRVSRKVVPYLLWLLISAQILSY
acP21932|ADCY3_RAT/1-1144   MCAVVFSSDKLAPLMVAGVGLVLDIILFVLCKKGLLPDRVSRKVVPYLLWLLITAQIFSY
acO60266|ADCY3_HUMAN/1-1144 MCAVVFSSDKLASLAVAGIGLVLDIILFVLCKKGLLPDRVTRRVLPYVLWLLITAQIFSY
acQ80TL1|ADCY2_MOUSE/1-1090 FALGLEVEDHVAFLITVPTALAIFFAIFILVCIESVFKKLLRVFSLVIWICLVAMGYLFM
acP26769|ADCY2_RAT/1-1090   FALGLEVEDHVAFLITVPTALAIFFAIFILVCIESVFKKLLRVFSLVIWICLVAMGYLFM
acQ08462|ADCY2_HUMAN/1-1091 FALGLEVEDHVAFLITVPTALAIFFAIFILVCIESVFKKLLRLFSLVIWICLVAMGYLFM
acQ91WF3|ADCY4_MOUSE/1-1077 WASGRELTSDPSFLTTVLCALGGFSLLLGLASREQQLQRWTRPLSGLIWVALLALGYGFL
acP26770|ADCY4_RAT/1-1064   WASGRELTSDPSFLTTVLCALGGFSLLLGLASREQQLQRWTRPLSGLIWAALLALGYGFL
acQ8NFM4|ADCY4_HUMAN/1-1077 WASGRELTSDPSFLTTVLCALGGFSLLLGLASREQRLQRWTRPLSGLVWVALLALGHAFL
acQ29450|ADCY7_BOVIN/1-1078 FSYG-DPSRHRAVLGTAFFTLAMFVLLYALVYVECLDRRGLRISALLIWGCLVTLGYVLV
acP51828|ADCY7_HUMAN/1-1080 FSQG-DPSRHQAILGMAFLVLAVFAALSVLMYVECLLRRWLRALALLTWACLVALGYVLV
acP51829|ADCY7_MOUSE/1-1099 FSHE-DLRRHQVVLGTAFLMLTLFVALYVLVYVECLVQRWLRALALLTWACLMVLGSVLM
acQ9VW60|ADCY2_DROME/1-1307 LLTSLLACVVSIIIGIVYGQHLVQTMLLVLAALISGSILTALQFPAVLSSPAAALAFAIV
acO60503|ADCY9_HUMAN/1-1353 IYFAVHMRSRLIVMVAPALCFLLVCVGFFLFTFTKLYARHYAWTSLALTLLVFALTLAAQ
acP51830|ADCY9_MOUSE/1-1353 IYFAVHMKSKVIVMVVPALCFLVVCVGFFLFTFTKLYARHYAWTSLALTLLVFALTLAAQ
acQ9DGG6|ADCY9_CHICK/1-1334 IYFGVHMREKQMVFMVPALCFLLVCVAFFAFTFTKAYARRYVWTS-GYTLLVFALTLAPQ
acP98999|ADCY9_XENLA/1-1305 IYFSVHMKTKLVSHLVPTLCFLIVCLGFFFFTFTKSYARHCTAISLLVTLLVFTLTLASQ
gcP18293|ANPRA_MOUSE/1-1057 WTVRMVLGSSEN-----AAGVCSDTAAPLAAVDLKWEHSPAVFLGPGCVYSAAPVGRFTA
gcP18910|ANPRA_RAT/1-1057   WTVRMVLGSSEN-----AAGVCSDTAAPLAAVDLKWEHSPAVFLGPGCVYSAAPVGRFTA
gcP16066|ANPRA_HUMAN/1-1061 WTVRTVLGSSEN-----ALGVCSDTAAPLAAVDLKWEHNPAVFLGPGCVYAAAPVGRFTA
gcQ6VVW5|ANPRB_MOUSE/1-1047 LPVDLRFVSSEL-----DGA-CSEYLAPLRAVDLKLYHDPDLLLGPGCVYPAASVARFAS
gcP16067|ANPRB_RAT/1-1047   LPVDLRFVSSEL-----DGA-CSEYLAPLRAVDLKLYHDPDLLLGPGCVYPAASVARFAS
gcP20594|ANPRB_HUMAN/1-1047 LPVDLRFVSSEL-----EGA-CSEYLAPLSAVDLKLYHDPDLLLGPGCVYPAASVARFAS
gcP46197|ANPRB_BOVIN/1-1047 LPVDLRFVSSEL-----DGA-CSEYLAPLRAVDLKLYHDPDLLLGPGCVYPAASVARFAS
gcP55202|ANPRB_ANGJA/1-1050 YTINLLNHSTES-----QGAGCSESQAQIMAVDTKLYEKPDAFFGPGCVYSVASVGRFVN
gcQ07553|GCY3E_DROME/1-1163 KKLAFKPVDIGHKMSAYRVK-------PLRAMTQMREAGVTAFIGPDES--CTTEALLAS
gcP16065|GCY_STRPU/1-1125   FDVQFEWVDTHCDINIG-----------MHAVSDWWKRGFVGVIGPGCG--CTYEGRLAS
gcQ6TL19|GUC2G_MOUSE/1-1100 VSWEFTYTNSTCS----------AKESLAVFIDQVQKEHISALFGPACPEAAEVIGLLAS
gcP55205|GUC2G_RAT/1-1100   LSWEFTYTNATCN----------AKESLAAFIDQVQREHISVLIGPACPEAAEVIGLLAS
gcP55203|GUC2D_BOVIN/1-1110 PRFEVALLPEPCR------------TPGSLGAVSSALTRVSGLVGPVNPAACRPAELLAQ
gcO19179|GUC2D_CANFA/1-1109 PRFEVTLLPEPCR------------TPGSLGAVSSALGRVSGLVGPVNPAACRPAELLAQ
gcQ02846|GUC2D_HUMAN/1-1103 PRFEVALLPEPCR------------TPGSLGAVSSALARVSGLVGPVNPAACRPAELLAE
gcP52785|GUC2E_MOUSE/1-1108 PRFEVALLPEPCL------------TPGSLGAVSSALSRVSGLVGPVNPAGCRPAELLAQ
gcP51840|GUC2E_RAT/1-1108   PWFEVTLLPEPCL------------TPGSLGAVSSALTRVSGLVGPVNPAACRPAELLAQ
gcO02740|GUC2F_BOVIN/1-1103 HSLEYVIFNEDCQ------------ASRALSSFISHHQMASGFIGPANPGYCEAASLLGN
gcP51841|GUC2F_HUMAN/1-1108 YSFEYVILNEDCQ------------TSRALSSFISHHQMASGFIGPTNPGYCEAASLLGN
gcQ5SDA5|GUC2F_MOUSE/1-1108 YSFEYVILNEDCQ------------TSKALASFISHQQMASGFVGPANPGFCEAASLLGT
gcP51842|GUC2F_RAT/1-1108   YSFEYVILNEDCQ------------TSKALTSFISHQQMASGFVGPANPGYCEAASLLGN
gcP51839|GUC2D_RAT/1-1110   SQLDFKILPTGCD------------TPHALATFVAHRNTVAAFIGPVNPGYCPAAALLAQ
gcP25092|GUC2C_HUMAN/1-1073 YSDGLIHNSGDCR------------SSTCEGLDLLRKISNAQRMGCVLIGPSCTYSTFQM
gcP55204|GUC2C_PIG/1-1073   YSEGVIYKSSDCR------------SSTCEGLDLLRTISSEKRMGCVLLGPSCTYSTFQM
gcQ3UWA6|GUC2C_MOUSE/1-1072 YSDGLIHKSGDCR------------SSTCEGLDLLREITRDHKMGCALMGPSCTYSTFQM
gcP23897|GUC2C_RAT/1-1072   YSDGLIHKSGDCR------------SSTCEGLDLLREITRDRKMGCVLMGPSCTYSTFQM
gcP70106|GUC2C_CAVPO/1-1076 HSDGLIHKSGDCR------------SSTCEGLDLLREIARQKRMGCALMGPSCTYSTYQM
gcP16068|GCYB1_BOVIN/1-619  ------------------------------------------------------------
gcQ02153|GCYB1_HUMAN/1-619  ------------------------------------------------------------
gcP20595|GCYB1_RAT/1-619    ------------------------------------------------------------
gcO54865|GCYB1_MOUSE/1-620  ------------------------------------------------------------
gcQ8INF0|GCY8E_DROME/1-947  ------------------------------------------------------------
gcO75343|GCYB2_HUMAN/1-617  ------------------------------------------------------------
gcP22717|GCYB2_RAT/1-682    ------------------------------------------------------------
gcQ4ZHS0|GCYA3_CANFA/1-690  ------------------------------------------------------------
gcQ02108|GCYA3_HUMAN/1-690  ------------------------------------------------------------
gcQ9ERL9|GCYA3_MOUSE/1-691  ------------------------------------------------------------
gcP19686|GCYA3_RAT/1-690    ------------------------------------------------------------
gcP19687|GCYA1_BOVIN/1-691  ------------------------------------------------------------
gcP33402|GCYA2_HUMAN/1-732  ------------------------------------------------------------
gcQ9WVI4|GCYA2_RAT/1-730    ------------------------------------------------------------
gcQ09435|GCY1_CAEEL/1-1137  AGMEFIKTHKVDVIIGPPCAQALRLMSFLAENYKKPVLGWGFVSDTDLSDVIRFPHLTTV
acQ03100|CYAA_DICDI/1-1407  HYNSQIMLLRITNLIGIVAVSYGFTKEAIFMLIAIRILCFNLFAFSIFLSFLRNRELYKK

acQ08828|ADCY1_HUMAN/1-1119 PFALGG--------PARGSAGAAGGPATAEQGVWQLLLVTFV-SYALLPVRSLLAIGFGL
acO88444|ADCY1_MOUSE/1-1118 PFALGG--------PARSSAGGAMGSTVAEQGVWQLLLVTFV-SYALLPVRSLLAIGFGL
acP19754|ADCY1_BOVIN/1-1134 PFALGG--------PAGAHAGAAAVPATADQGVWQLLLVTFV-SYALLPVRSLLAIGFGL
acO95622|ADCY5_HUMAN/1-1261 LLPQ---------------------PRSASEGIWWTVFFIYT-IYTLLPVRMRAAVLSGV
acP40144|ADCY5_RABIT/1-1264 LLPQ---------------------PRSASEGIWWTVFFIYT-IYTLLPVRMRAAVLSGV
acP84309|ADCY5_MOUSE/1-1262 LLPQ---------------------PRSASEGIWWTVFFIYT-IYTLLPVRMRAAVLSGV
acQ04400|ADCY5_RAT/1-1262   LLPQ---------------------PRSASEGIWWTVFFIYT-IYTLLPVRMRAAVLSGV
acP30803|ADCY5_CANFA/1-1265 LLPQ---------------------PRSASEGIWWTVFFIYT-IYTLLPVRMRAAVLSGV
acP30804|ADCY6_CANFA/1-1165 LAAN---------------------PRSPSVGLWCPVFFVYI-TYTLLPIRMRAAVFSGL
acO43306|ADCY6_HUMAN/1-1168 LAAD---------------------PRSPSAGLWCPVFFVYI-AYTLLPIRMRAAVLSGL
acQ01341|ADCY6_MOUSE/1-1165 LAAN---------------------PHSPSAGLWCPVFFVYI-TYTLLPIRMRAAVLSGL
acQ03343|ADCY6_RAT/1-1166   LAAN---------------------PRSPSAGLWCPVFFVYI-TYTLLPIRMRAAVLSGL
acP97490|ADCY8_MOUSE/1-1249 GLGYG----------------------LLGDGIGYVLFTLFA-TYSMLPLPLTWAILAGL
acP40146|ADCY8_RAT/1-1248   GLGYG----------------------LLGDGIGYVLFTLFA-TYSMLPLPLTWAILAGL
acP40145|ADCY8_HUMAN/1-1251 GLGYG----------------------LLGDGIGYVLFTLFA-TYSMLPLPLTWAILAGL
acQ8VHH7|ADCY3_MOUSE/1-1145 LGLNFS--------R----------AHAASDTVGWQAFFVFS-FFITLPLSLSPIVIISV
acP21932|ADCY3_RAT/1-1144   LGLNFS--------R----------AHAASDTVGWQAFFVFS-FFITLPLSLSPIVIISV
acO60266|ADCY3_HUMAN/1-1144 LGLNFA--------R----------AHAASDTVGWQVFFVFS-FFITLPLSLSPIVIISV
acQ80TL1|ADCY2_MOUSE/1-1090 CFGGT---------------------VSAWDQVSFFLFIIFV-VYTMLPFNMRDAIIASV
acP26769|ADCY2_RAT/1-1090   CFGGT---------------------VSAWDQVSFFLFIIFV-VYTMLPFNMRDAIIASI
acQ08462|ADCY2_HUMAN/1-1091 CFGGT---------------------VSPWDQVSFFLFIIFV-VYTMLPFNMRDAIIASV
acQ91WF3|ADCY4_MOUSE/1-1077 FTGGV---------------------VSAWDQVSFFLFIIFT-VYAMLPLGMRDAAAAGV
acP26770|ADCY4_RAT/1-1064   FTGGV---------------------VSAWDQVSFFLFIIFT-VYAMLPLGMRDAAAAGV
acQ8NFM4|ADCY4_HUMAN/1-1077 FTGGV---------------------VSAWDQVSYFLFVIFT-AYAMLPLGMRDAAVAGL
acQ29450|ADCY7_BOVIN/1-1078 FDFDSP--------RK--------DTLCLWGRCPSSSFVVFV-VYTLLPFSMWGAVTAGL
acP51828|ADCY7_HUMAN/1-1080 FDAWT-------------------KAACAWEQVPFFLFIVFV-VYTLLPFSMRGAVAVGA
acP51829|ADCY7_MOUSE/1-1099 WDSLEN-------------------EAHAWEQVPFFLFVVFV-VYALLPLSRRAAIVVGV
acQ9VW60|ADCY2_DROME/1-1307 TTFSLG--------TI--------AAITGDELAPLPMYALFLCIHSMLPISWPVSVVLAL
acO60503|ADCY9_HUMAN/1-1353 FQVLTP-VSGRGDSSNLTATARPTDTCLSQVGSFSMCIEVLFLLYTVMHLPLYLSLCLGV
acP51830|ADCY9_MOUSE/1-1353 FQVWTP-LSGRVDSSNHTLTATPADTCLSQVGSFSICIEVLLLLYTVMQLPLYLSLFLGV
acQ9DGG6|ADCY9_CHICK/1-1334 FQPWT--LGER--QRVQPRPAAPVDTCLSQVGSFSMCVEVLLLLYTVMHLPLYLSLFLGL
acP98999|ADCY9_XENLA/1-1305 FQVLNPGLGSDSLSNLTSFSATGSSSCLSQVGSFSICVEVLLLLYTVMHLPLYLSACLGV
gcP18293|ANPRA_MOUSE/1-1057 HWRVPLLT----------------AGAPALGIGVK-DEYALTTRTGPSHVKLGDFVTALH
gcP18910|ANPRA_RAT/1-1057   HWRVPLLT----------------AGAPALGIGVK-DEYALTTRTGPSHVKLGDFVTALH
gcP16066|ANPRA_HUMAN/1-1061 HWRVPLLT----------------AGAPALGFGVK-DEYALTTRAGPSYAKLGDFVAALH
gcQ6VVW5|ANPRB_MOUSE/1-1047 HWRLPLLT----------------AGAVASGFAAKNEHYRTLVRTGPSAPKLGEFVVTLH
gcP16067|ANPRB_RAT/1-1047   HWHLPLLT----------------AGAVASGFAAKNEHYRTLVRTGPSAPKLGEFVVTLH
gcP20594|ANPRB_HUMAN/1-1047 HWRLPLLT----------------AGAVASGFSAKNDHYRTLVRTGPSAPKLGEFVVTLH
gcP46197|ANPRB_BOVIN/1-1047 HWRLPLLT----------------AGAVASGFSAKSEHYRTLVRTGPSAPKLGEFVVMLH
gcP55202|ANPRB_ANGJA/1-1050 HWKLPLIT----------------AWAPAFGFDSK-EEYRTIVRTGLSTTKLGEFAHYLH
gcQ07553|GCY3E_DROME/1-1163 AWNTPMLS----------------FKCSDPIVSNK-STFHTFARTLAPASKVSKSVISLL
gcP16065|GCY_STRPU/1-1125   ALNIPMID----------------YVCDENPVSDK-SIYPTFLRTIPPSIQVVEAIILTL
gcQ6TL19|GUC2G_MOUSE/1-1100 EWNIPLFD----------------FVGQMAALKDH-FWCDTCVTLVPPKQEISAVLRESL
gcP55205|GUC2G_RAT/1-1100   EWDIPLFD----------------FVGQMTALEDH-FWCDTCVTLVPPKQEIGTVLRESL
gcP55203|GUC2D_BOVIN/1-1110 EAGVALVP----------------WGCPGTRAAG---------TTAPVVTPAADALYALL
gcO19179|GUC2D_CANFA/1-1109 EAGVALVP----------------WSCPGTRAGG---------TTAPAGTPAADALYALL
gcQ02846|GUC2D_HUMAN/1-1103 EAGIALVP----------------WGCPWTQAEG---------TTAPAVTPAADALYALL
gcP52785|GUC2E_MOUSE/1-1108 EAGVALVP----------------WGCPGTRAAG---------TTAPAVTPAADALYVLL
gcP51840|GUC2E_RAT/1-1108   EAGVALVP----------------WGCPGTRAAG---------TTAPAVTPAADALYVLL
gcO02740|GUC2F_BOVIN/1-1103 SWDKGIFS----------------WACVNYELDSK----NSHPTFSRTLPSPIRVLLTVM
gcP51841|GUC2F_HUMAN/1-1108 SWDKGIFS----------------WACVNYELDNK----ISYPTFSRTLPSPIRVLVTVM
gcQ5SDA5|GUC2F_MOUSE/1-1108 SWDKGIFS----------------WACVNHELDNK----HSFPTFSRTLPSPIRVLVTVM
gcP51842|GUC2F_RAT/1-1108   SWDKGIFS----------------WACVNHELDNK----HSYPTFSRTLPSPIRVLVTVM
gcP51839|GUC2D_RAT/1-1110   GWGKSLFS----------------WACGAPEGGG---------ALVPTLPSMADVLLSVM
gcP25092|GUC2C_HUMAN/1-1073 YLDTELSY----------------PMISAGSFGLSCDYKETLTRLMSPARKLMYFLVNFW
gcP55204|GUC2C_PIG/1-1073   YLDTDLNY----------------PMISAGSFGLSCDYKETLTRLMSPARKLMYFLVDFW
gcQ3UWA6|GUC2C_MOUSE/1-1072 YLDTELNY----------------PMISAGSYGLSCDYKETLTRILPPARKLMYFLVDFW
gcP23897|GUC2C_RAT/1-1072   YLDTELNY----------------PMISAGSFGLSCDYKETLTRILPPARKLMYFLVDFW
gcP70106|GUC2C_CAVPO/1-1076 YLDTELNY----------------PMISAGSFGLSCDHKETLTRMMSPARKLMYFLVDFW
gcP16068|GCYB1_BOVIN/1-619  ------------------------------------------------------------
gcQ02153|GCYB1_HUMAN/1-619  ------------------------------------------------------------
gcP20595|GCYB1_RAT/1-619    ------------------------------------------------------------
gcO54865|GCYB1_MOUSE/1-620  ------------------------------------------------------------
gcQ8INF0|GCY8E_DROME/1-947  ------------------------------------------------------------
gcO75343|GCYB2_HUMAN/1-617  ------------------------------------------------------------
gcP22717|GCYB2_RAT/1-682    ------------------------------------------------------------
gcQ4ZHS0|GCYA3_CANFA/1-690  ----------------------------------------------MFCTKLKDLKIT--
gcQ02108|GCYA3_HUMAN/1-690  ----------------------------------------------MFCTKLKDLKIT--
gcQ9ERL9|GCYA3_MOUSE/1-691  ----------------------------------------------MFCRKFKDLKIT--
gcP19686|GCYA3_RAT/1-690    ----------------------------------------------MFCRKFKDLKIT--
gcP19687|GCYA1_BOVIN/1-691  ----------------------------------------------MFCAKLKDLQIT--
gcP33402|GCYA2_HUMAN/1-732  ----------------------------------------------MSRRKISSESFSSL
gcQ9WVI4|GCYA2_RAT/1-730    ----------------------------------------------MSRRKISSESFSSL
gcQ09435|GCY1_CAEEL/1-1137  IPNSLMLG--------------YAASKMLTTFHWNRVALLYYFSDVKYCSGVMNDIEATF
acQ03100|CYAA_DICDI/1-1407  LFHPLFLFS--------------FTTFFITILLEYKTTTTTLILFLYVVIFCCLYALGCL

acQ08828|ADCY1_HUMAN/1-1119 VVAASHLLVTATLVP------AKRPRLWRTLGANALLFVGVNMYGVFVRILTERSQRKAF
acO88444|ADCY1_MOUSE/1-1118 VVAASHLLVTAALVP------AKRPRLWRTLGANALLFFGVNMYGVFVRILTERSQRKAF
acP19754|ADCY1_BOVIN/1-1134 VVAASHLLVTATLVP------AKRPRLWRTLGANALLFLGVNVYGIFVRILAERAQRKAF
acO95622|ADCY5_HUMAN/1-1261 LLSALHLAIALRTN-------AQDQFLLKQLVSNVLIFSCTNIVGVCTHYPAEVSQRQAF
acP40144|ADCY5_RABIT/1-1264 LLSTLHLAIALRTN-------AQDRFLLKQLVSNVLIFSCTNIVGVCTHYPAEVSQRQAF
acP84309|ADCY5_MOUSE/1-1262 LLSALHLAISLHTN-------SQDQFLLKQLVSNVLIFSCTNIVGVCTHYPAEVSQRQAF
acQ04400|ADCY5_RAT/1-1262   LLSALHLAISLHTN-------AQDQFLLKQLVSNVLIFSCTNIVGVCTHYPAEVSQRQAF
acP30803|ADCY5_CANFA/1-1265 LLSALHLAIALRAN-------AQDRFLLKQLVSNVLIFSCTNIVGVCTHYPAEVSQRQAF
acP30804|ADCY6_CANFA/1-1165 GLSTLHLILAWQLN-------RGDAFLWKQLGANMLLFLCTNVIGICTHYPAEVSQRQAF
acO43306|ADCY6_HUMAN/1-1168 GLSTLHLILAWQLN-------RGDAFLWKQLGANVLLFLCTNVIGICTHYPAEVSQRQAF
acQ01341|ADCY6_MOUSE/1-1165 GLSTLHLILAWQLN-------SSDPFLWKQLGANVVLFLCTNAIGVCTHYPAEVSQRQAF
acQ03343|ADCY6_RAT/1-1166   GLSTLHLILAWHLN-------NGDPFLWKQLGANVVLFLCTNAIGVCTHYPAEVSQRQAF
acP97490|ADCY8_MOUSE/1-1249 GTSLLQVTLQVLIP-------RLAVFSINQVLAQVVLFMCMNTAGIFISYLSDRAQRQAF
acP40146|ADCY8_RAT/1-1248   GTSLLQVTLQVLIP-------RLAVFSINQVLAQVVLFMCMNTAGIFISYLSDRAQRQAF
acP40145|ADCY8_HUMAN/1-1251 GTSLLQVILQVVIP-------RLAVISINQVVAQAVLFMCMNTAGIFISYLSDRAQRQAF
acQ8VHH7|ADCY3_MOUSE/1-1145 VSCVVHTLVLGVTVAQQQQDELEGMQLLREILANVFLYLCAIIVGIMSYYMADRKHRKAF
acP21932|ADCY3_RAT/1-1144   VSCVVHTLVLGVTVAQQQQDELEGMQLLREILANVFLYLCAIIVGIMSYYMADRKHRKAF
acO60266|ADCY3_HUMAN/1-1144 VSCVVHTLVLGVTVAQQQQEELKGMQLLREILANVFLYLCAIAVGIMSYYMADRKHRKAF
acQ80TL1|ADCY2_MOUSE/1-1090 LTSSSHTIVLSVYLSAT-PGAK--EHLFWQILANVIIFICGNLAGAYHKHLMELALQQTY
acP26769|ADCY2_RAT/1-1090   LTSSSHTIVLSVYLSAT-PGAK--EHLFWQILANVIIFICGNLAGAYHKHLMELALQQTY
acQ08462|ADCY2_HUMAN/1-1091 LTSSSHTIVLSVCLSAT-PGGK--EHLVWQILANVIIFICGNLAGAYHKHLMELALQQTY
acQ91WF3|ADCY4_MOUSE/1-1077 ISSLSHLLVLGLYLGWQ-PESQ--RALLPQLAANAVLFLCGNVVGAYHKALMERALRATF
acP26770|ADCY4_RAT/1-1064   ISSLSHLLVLGLYLGWR-PESQ--RDLLPQLAANAVLFLCGNVVGAYHKALMERALRATF
acQ8NFM4|ADCY4_HUMAN/1-1077 ASSLSHLLVLGLYLGPQ-PDSR--PALLPQLAANAVLFLCGNVAGVYHKALMERALRATF
acQ29450|ADCY7_BOVIN/1-1078 VSSISHLLVLAMHQEDF-TSP-----VGLKLLATAVVFVCGNLTGAFHKHHMQDASHDLF
acP51828|ADCY7_HUMAN/1-1080 VSTASHLLVLGSLMGGF-TTPS--VRVGLQLLANAVIFLCGNLTGAFHKHQMQDASRDLF
acP51829|ADCY7_MOUSE/1-1099 TSTVSHLLVFGAVTRAF-QTSMSSTQLGLQLLANAVILLGGNFTGAFHKHQLQDASRDLF
acQ9VW60|ADCY2_DROME/1-1307 FMTAIHIVYRIGTSPDY-APN------LPMLFGEIVMLASASVSGLYYRIMSDAAHNRTV
acO60503|ADCY9_HUMAN/1-1353 AYSVLFETFGYHFRDEACFPSPGAGALHWELLSRGLLHGCIHAIGVHLFVMSQVRSRSTF
acP51830|ADCY9_MOUSE/1-1353 VYSVLFETFGYHFRNEDCYPSPGPGALHWELLSRALLHVCIHAIGIHLFVMSQVRSRSTF
acQ9DGG6|ADCY9_CHICK/1-1334 SYSVLFETS--AFRDESCTLLGG-GAVYWELLSKAFLHVCIHAIGIHLFIMSEVRSRSTF
acP98999|ADCY9_XENLA/1-1305 AYSILFETFGYHFRDESCFVLLVGRMAHWELLSKALLHVCIHAIGVHLFIMSEVRSRSTF
gcP18293|ANPRA_MOUSE/1-1057 RRLGWEHQALVLYADRLGDDRPCFFIVEGLYMRVRER--LNITVNHQEFVEGDPDHYTKL
gcP18910|ANPRA_RAT/1-1057   RRLGWEHQALVLYADRLGDDRPCFFIVEGLYMRVRER--LNITVNHQEFVEGDPDHYPKL
gcP16066|ANPRA_HUMAN/1-1061 RRLGWERQALMLYAYRPGDEEHCFFLVEGLFMRVRDR--LNITVDHLEFAEDDLSHYTRL
gcQ6VVW5|ANPRB_MOUSE/1-1047 GHFNWTARAALLYLDARTDDRPHYFTIEGVFEALQG---SNLSVQHQVYAREPGG-PEQA
gcP16067|ANPRB_RAT/1-1047   GHFNWTARAALLYLDARTDDRPHYFTIEGVFEALQG---SNLSVQHQVYTREPGG-PEQA
gcP20594|ANPRB_HUMAN/1-1047 GHFNWTARAALLYLDARTDDRPHYFTIEGVFEALQG---SNLSVQHQVYAREPGG-PEQA
gcP46197|ANPRB_BOVIN/1-1047 GHFNWTARAALLYLDARTDDRPHYFTIEGVFEALQG---SNLSVQHQVYAREPGG-PEQA
gcP55202|ANPRB_ANGJA/1-1050 SHFNWTTRAFMLFHDLKVDDRPYYFISEGVFLVLRR---ENITVEAVPYDDQKNSDYREM
gcQ07553|GCY3E_DROME/1-1163 NAFHWNKFSIVVSSKPIWGSDVARAIQELAEARNFTISHFKYISDYIPTTKTLS-QIDKI
gcP16065|GCY_STRPU/1-1125   QRYELDQVSVVVENITKYR-NIFNTMKDKFDERDYEILHEEYYAGFDPWDYEMDDPFSEI
gcQ6TL19|GUC2G_MOUSE/1-1100 RYLGWEHIGVFGGSSADSSWEQVDEMWGAVEDGLQFH---FNITASMRYNSSSSDLLQEG
gcP55205|GUC2G_RAT/1-1100   QYLGWEYIGVFGGSSAGSSWGEVNELWKAVEDELQLH---FTITARVRYSSGHSDLLQEG
gcP55203|GUC2D_BOVIN/1-1110 RAFRWAHVALVTAPQDLWVEAGHALSTALRARGLPVALVTSMEPSDLSGAREALRRVQDG
gcO19179|GUC2D_CANFA/1-1109 RAFRWARVALITAPQDLWVEAGRALSAALRARGLPVALVTTMEPSDLSGAREALRRVQDG
gcQ02846|GUC2D_HUMAN/1-1103 RAFGWARVALVTAPQDLWVEAGRSLSTALRARGLPVASVTSMEPLDLSGAREALRKVRDG
gcP52785|GUC2E_MOUSE/1-1108 RAFRWARVALITAPQDLWVEAGRALSTALRARGLPVALVTSMETSDRSGAREALGRIRDG
gcP51840|GUC2E_RAT/1-1108   KAFRWARVALITAPQDLWVEAGRALSTALRARGLPVALVTSMVPSDLSGAREALRRIRDG
gcO02740|GUC2F_BOVIN/1-1103 KYFQWAHAGVISSDEDIWVHTAYRVASALRSRGLPVGVVLTTG-QDSQSIQKALQQIRQA
gcP51841|GUC2F_HUMAN/1-1108 KYFQWAHAGVISSDEDIWVHTANRVASALRSHGLPVGVVLTTG-QDSQSMRKALQRIHQA
gcQ5SDA5|GUC2F_MOUSE/1-1108 KYFQWAHAGVISSDEDIWMHTANRVSSALRSQGLPVGVVLTSG-RDSQSIQKALQQIRQA
gcP51842|GUC2F_RAT/1-1108   KYFQWAHAGVISSDEDIWVHTANQVSSALRSHGLPVGVVLTSG-QDSRSIQKALQQIRQA
gcP51839|GUC2D_RAT/1-1110   RHFGWARLAIVSSHQDIWVTTAQQLATAFRAHGLPIGLITSLG-PGEKGATEVCKQLHSV
gcP25092|GUC2C_HUMAN/1-1073 KTNDLPFKTYSWSTSYVYKNGTETEDCFWYLNALEASVSYFSHELGFKVVLRQDKEFQDI
gcP55204|GUC2C_PIG/1-1073   KVNNFPFKPFSWNTAYVFKNSTESEDCFWYLNALEAGVSYFSQKLSFKEMLRGNEEFQNI
gcQ3UWA6|GUC2C_MOUSE/1-1072 KVNNASFKPFSWNSSYVYKNGSEPEDCFWYLNALEAGVSYFSEVLNFKDVLRRSEQFQEI
gcP23897|GUC2C_RAT/1-1072   KVNNAPFKTFSWNSSYVYKNGSEPEDCFWYLNALEAGVSYFSEVLSFKDVLRRSEQFQEI
gcP70106|GUC2C_CAVPO/1-1076 KASNLPFKSFSWNTSYVFKNGTESEHCFWYINALEAGVSYFSQVLGFKEMLRGNEELQKI
gcP16068|GCYB1_BOVIN/1-619  ------------------------------------------MYGFVNHALELLVIRNYG
gcQ02153|GCYB1_HUMAN/1-619  ------------------------------------------MYGFVNHALELLVIRNYG
gcP20595|GCYB1_RAT/1-619    ------------------------------------------MYGFVNHALELLVIRNYG
gcO54865|GCYB1_MOUSE/1-620  ------------------------------------------MYGFVNHALELLVIRNYG
gcQ8INF0|GCY8E_DROME/1-947  ------------------------------------------MYGLLLENLSEYIKSVYG
gcO75343|GCYB2_HUMAN/1-617  ------------------------------------------------MSGYDRMLRTLG
gcP22717|GCYB2_RAT/1-682    -------------------------------MEAILKLFGEYFFKFCKMSGYDRMLRTLG
gcQ4ZHS0|GCYA3_CANFA/1-690  ------------GECPLSLLAPGQVPKEPGEEVAGTSESGKATLP-ICQDVPEKNVQRSL
gcQ02108|GCYA3_HUMAN/1-690  ------------GECPFSLLAPGQVPNESSEEAAGSSESCKATVP-ICQDIPEKNIQESL
gcQ9ERL9|GCYA3_MOUSE/1-691  ------------GECPFSLLAPGQVPKEPTEEVAGGSEGCQATLP-ICQYFPEKNAEGSL
gcP19686|GCYA3_RAT/1-690    ------------GECPFSLLAPGQVPTEPIEEVAGVSESCQATLP-TCQEFAEN-AEGSH
gcP19687|GCYA1_BOVIN/1-691  ------------GDCPFSLLAPGQVPREPLGEATGSGPASTPGQPGVCPGVPDKNPPGRL
gcP33402|GCYA2_HUMAN/1-732  GSDYLETSPEEEGECPLSRLCWNGSRSPPGPLEPSPAAAAAAAAPAPTPAASAAAAAATA
gcQ9WVI4|GCYA2_RAT/1-730    GSDYLETSPEEEGECPLSKLCWNGSRSPPGP--PGSRAAAMAATPVPAASVAAAAAAVAA
gcQ09435|GCY1_CAEEL/1-1137  NDPSTPNVNIVIKAEIYLNDNETTDNVFQTVKSRARIILWCTQTSVEKRDYLIKIATHDM
acQ03100|CYAA_DICDI/1-1407  LFIWMVMCNLMNAICFIIFIFLESTLDRNNLISFVIYILTMFLVGASHLYVLEKFRKESF

acQ08828|ADCY1_HUMAN/1-1119 LQARSCIEDRLRLEDENEKQERLLMSLLPRNVAMEMKEDF-LKPPE--------------
acO88444|ADCY1_MOUSE/1-1118 LQARNCIEDRLRLEDENEKQERLLMSLLPRNVAMEMKEDF-LKPPE--------------
acP19754|ADCY1_BOVIN/1-1134 LQARNCIEDRLRLEDENEKQERLLMSLLPRNVAMEMKEDF-LKPPE--------------
acO95622|ADCY5_HUMAN/1-1261 QETRECIQARLHSQRENQQQERLLLSVLPRHVAMEMKADINAKQED--------------
acP40144|ADCY5_RABIT/1-1264 QETRECIQARLHSQRENQQQERLLLSVLPRHVAMEMKADINAKQED--------------
acP84309|ADCY5_MOUSE/1-1262 QETRECIQARLHSQRENQQQERLLLSVLPRHVAMEMKADINAKQED--------------
acQ04400|ADCY5_RAT/1-1262   QETRECIQARLHSQRENQQQERLLLSVLPRHVAMEMKADINAKQED--------------
acP30803|ADCY5_CANFA/1-1265 QETRECIQARLHSQRENQQQERLLLSVLPRHVAMEMKADINAKQED--------------
acP30804|ADCY6_CANFA/1-1165 QETRGYIQARLHLPDENRQQERLLLSVLPQHVAMEMKEDINTKKED--------------
acO43306|ADCY6_HUMAN/1-1168 QETRGYIQARLHLQHENRQQERLLLSVLPQHVAMEMKEDINTKKED--------------
acQ01341|ADCY6_MOUSE/1-1165 QETRGYIQARLHLQHENRQQERLLLSVLPQHVAMEMKEDINTKKED--------------
acQ03343|ADCY6_RAT/1-1166   QETRGYIQARLHLQHENRQQERLLLSVLPQHVAMEMKEDINTKKED--------------
acP97490|ADCY8_MOUSE/1-1249 LETRRCVEARLRLETENQRQERLVLSVLPRFVVLEMINDMTNVEDEH-------------
acP40146|ADCY8_RAT/1-1248   LETRRCVEARLRLETENQRQERLVLSVLPRFVVLEMINDMTNVEDEH-------------
acP40145|ADCY8_HUMAN/1-1251 LETRRCVEARLRLETENQRQERLVLSVLPRFVVLEMINDMTNVEDEH-------------
acQ8VHH7|ADCY3_MOUSE/1-1145 LEARQSLEVKMNLEEQSQQQENLMLSILPKHVADEMLKDMKKDESQK-------------
acP21932|ADCY3_RAT/1-1144   LEARQSLEVKMNLEEQSQQQENLMLSILPKHVADEMLKDMKKDESQK-------------
acO60266|ADCY3_HUMAN/1-1144 LEARQSLEVKMNLEEQSQQQENLMLSILPKHVADEMLKDMKKDESQK-------------
acQ80TL1|ADCY2_MOUSE/1-1090 RDTCNCIKSRIKLEFEKRQQERLLLSLLPAHIAMEMKAEIIQRLQGPKAGQ---------
acP26769|ADCY2_RAT/1-1090   RDTCNCIKSRIKLEFEKRQQERLLLSLLPAHIAMEMKAEIIQRLQGPKAGQ---------
acQ08462|ADCY2_HUMAN/1-1091 QDTCNCIKSRIKLEFEKRQQERLLLSLLPAHIAMEMKAEIIQRLQGPKAGQ---------
acQ91WF3|ADCY4_MOUSE/1-1077 REALSSLHSRRRLDTEKKHQEHLLLSILPAYLAREMKAEIMARLQAGQRSR---------
acP26770|ADCY4_RAT/1-1064   REALSSLHSRRRLDTEKKHQEHLLLSILPAYLAREMKAEIMARLQAGQSSR---------
acQ8NFM4|ADCY4_HUMAN/1-1077 REALSSLHSRRRLDTEKKHQEHLLLSILPAYLAREMKAEIMARLQAGQGSR---------
acQ29450|ADCY7_BOVIN/1-1078 TYTVKCIQIRRKLRIEKRQQENLLLSVLPAHISMGMKLAIIERLKERGDRR---------
acP51828|ADCY7_HUMAN/1-1080 TYTVKCIQIRRKLRIEKRQQENLLLSVLPAHISMGMKLAIIERLKEHGDRR---------
acP51829|ADCY7_MOUSE/1-1099 IYTVKCIQIRRKLRVEKRQQENLLLSVLPAHISMGMKLAIIERLKEGGDRH---------
acQ9VW60|ADCY2_DROME/1-1307 DGTRTGIEQRVKLECEREQQEQLLLSVIPAYIAAEVKRSIMLKMADACQRAGGQA-----
acO60503|ADCY9_HUMAN/1-1353 LKVGQSIMHGKDLEVEKALKERMIHSVMPRIIADDLMKQGDEESENSVKRHATSSPKNRK
acP51830|ADCY9_MOUSE/1-1353 LKVGQSIMHGKDLEVEKALKERMIHSVMPRIIADDLMKQGDEESENSVKRHATSSPKNRK
acQ9DGG6|ADCY9_CHICK/1-1334 LKVGQSIMHGKDLEVEKALKERMIHSVMPRIIADDLMKQGDDESENSVKRHSTSSPKNRK
acP98999|ADCY9_XENLA/1-1305 LKVGQSIMHGKDLEVEKALKERMIHSVMPRIIADDLMKQGDDESENSVKRHSASSPKSRK
gcP18293|ANPRA_MOUSE/1-1057 LRTVQRKGRVIYICSSPDAFRNLMLLALDAGLTGEDYVFFHLDVFGQSLQGAQGPVPRKP
gcP18910|ANPRA_RAT/1-1057   LRAVRRKGRVIYICSSPDAFRNLMLLALNAGLTGEDYVFFHLDVFGQSLKSAQGLVPQKP
gcP16066|ANPRA_HUMAN/1-1061 LRTMPRKGRVIYICSSPDAFRTLMLLALEAGLCGEDYVFFHLDIFGQSLQGGQGPAPRRP
gcQ6VVW5|ANPRB_MOUSE/1-1047 THFIRANGRIVYICGPLEMLHEILLQAQRENLTNGDYVFFYLDVFGESLRAGPTRATGRP
gcP16067|ANPRB_RAT/1-1047   THFIRANGRIVYICGPLEMLHEILLQAQRENLTNGDYVFFYLDVFGESLRAGPTRATGRP
gcP20594|ANPRB_HUMAN/1-1047 THFIRANGRIVYICGPLEMLHEILLQAQRENLTNGDYVFFYLDVFGESLRAGPTRATGRP
gcP46197|ANPRB_BOVIN/1-1047 THFIRANGRIVYICGPLEMLHEILLQAQRENLTNGDYVFFYLDVFGESLRAGPTRSMGRP
gcP55202|ANPRB_ANGJA/1-1050 ISSLKSNGRIVYICGPLDTFLEFMRIFQNEGLPPEDYAIFYLDMFAKSILD----KDYKP
gcQ07553|GCY3E_DROME/1-1163 IEETYATTRIYVFIGEHIAMVDFVRGLQNRRLLESGDYIVVS--VDDEIYDS--------
gcP16065|GCY_STRPU/1-1125   IQRTKETTRIYVFFGDASDLRQFAMTALDEGILDSGDYVILGAVVDLEVRDSQDYHSLDY
gcQ6TL19|GUC2G_MOUSE/1-1100 LRNMSYVARVIILICSSEDARRILQAAVDLGLDTGEFVFILLQQLEDSFWK---------
gcP55205|GUC2G_RAT/1-1100   LRSMSSVARVIILICSSEDAKHILQAAEDLGLNSGEFVFLLLQQLEDSFWK---------
gcP55203|GUC2D_BOVIN/1-1110 PRVRAVIMVMHSVLLGGEEQRCLLEAAEELGLADGSLVFLPFDTLHYALSPGP-------
gcO19179|GUC2D_CANFA/1-1109 PRVRAVIMVMHSVLLGGEEQRCLLQAAEELGLADGSLVFLPFDTLHYALSPGP-------
gcQ02846|GUC2D_HUMAN/1-1103 PRVTAVIMVMHSVLLGGEEQRYLLEAAEELGLTDGSLVFLPFDTIHYALSPGP-------
gcP52785|GUC2E_MOUSE/1-1108 PRVRVVIMVMHSVLLGGEEQRYLLEAAEELALTDGSLVFLPFDTLHYALSPGP-------
gcP51840|GUC2E_RAT/1-1108   PRVRVVIMVMHSVLLGGEEQRYLLEAAEELGLTDGSLVFLPFDTLHYALSPGP-------
gcO02740|GUC2F_BOVIN/1-1103 DRIRIIIMCMHSTLIGGETQTHLLEWAHDLQMTDGTYVFVPYDTLLYSLPYKH-------
gcP51841|GUC2F_HUMAN/1-1108 DRIRIIIMCMHSALIGGETQMHLLECAHDLKMTDGTYVFVPYDALLYSLPYKH-------
gcQ5SDA5|GUC2F_MOUSE/1-1108 DRIRIIIMCMHSALIGGETQTHFLELAHDLKMTDGTYVFVPYDVLLYSLPYKH-------
gcP51842|GUC2F_RAT/1-1108   DRIRIIIMCMHSALIGGETQTHFLELAHDLKMTDGTYVFVPYDVLLYSLPYKH-------
gcP51839|GUC2D_RAT/1-1110   HGLKIVVLCMHSALLGGLEQTVLLRCAREEGLTDGRLVFLPYDTLLFALPYRN-------
gcP25092|GUC2C_HUMAN/1-1073 LMDHNRKSNVIIMCGGPEFLYKLKGDR----AVAEDIVIILVDLFNDQYLEDN-------
gcP55204|GUC2C_PIG/1-1073   LMDQNRKSNVIIMCGAPETVHTLKGGR----AVAEDTVIILVDLFNDHYFMDN-------
gcQ3UWA6|GUC2C_MOUSE/1-1072 LTGHNRKSNVIVMCGTPESFYDVKGDL----QVAEDTVVILVDLFSNHYFEEN-------
gcP23897|GUC2C_RAT/1-1072   LMGRNRKSNVIVMCGTPETFYNVKGDL----KVADDTVVILVDLFSNHYFEDD-------
gcP70106|GUC2C_CAVPO/1-1076 LKDPNRRSNVIVMCGTPQTMESLKIDW----TATEDTVIILVDLFNNYYLEEN-------
gcP16068|GCYB1_BOVIN/1-619  PEVWEDIKKEAQLDEEGQFLVRIIYDD---------------------------------
gcQ02153|GCYB1_HUMAN/1-619  PEVWEDIKKEAQLDEEGQFLVRIIYDD---------------------------------
gcP20595|GCYB1_RAT/1-619    PEVWEDIKKEAQLDEEGQFLVRIIYDD---------------------------------
gcO54865|GCYB1_MOUSE/1-620  PEVWEDIKKEAQLDEEGQFLVRIIYDD---------------------------------
gcQ8INF0|GCY8E_DROME/1-947  EEKWEDIRRQAGIDSPS-FSVHQVYPE---------------------------------
gcO75343|GCYB2_HUMAN/1-617  GNLMEFIENLDALHSYLALSYQEMNAP---------------------------------
gcP22717|GCYB2_RAT/1-682    GNLTEFIENLDALHSYLALSYQEMNAP---------------------------------
gcQ4ZHS0|GCYA3_CANFA/1-690  PQRKTSRSR-VYLHTLAESICKLIFPELERLNLALQRTLAK-------------------
gcQ02108|GCYA3_HUMAN/1-690  PQRKTSRSR-VYLHTLAESICKLIFPEFERLNVALQRTLAK-------------------
gcQ9ERL9|GCYA3_MOUSE/1-691  PQRKTSRNR-VYLHTLAESICKLIFPECERLNLALQRTLAK-------------------
gcP19686|GCYA3_RAT/1-690    PQRKTSRNR-VYLHTLAESIGKLIFPEFERLNLALQRTLAK-------------------
gcP19687|GCYA1_BOVIN/1-691  PRRKTSRSR-VYLHTLAESICKLIFPEFERLNLALQRTLAK-------------------
gcP33402|GCYA2_HUMAN/1-732  GARRVQRRRRVNLDSLGESISRLTAPSPQTIQQTLKRTLQYYEHQVIGYRDAE-------
gcQ9WVI4|GCYA2_RAT/1-730    GSKRAQRRRRVNLDSLGESISLLTAPSPQTIHMTLKRTLQYYEHQVIGYRDAE-------
gcQ09435|GCY1_CAEEL/1-1137  IGDEYVHIMLSMRNVAFGTQTSLGKPTFSQSGLTPIWESFTEGTDGFEKMAKQAATRMFV
acQ03100|CYAA_DICDI/1-1407  IAEKKLIKESNILKNEKEKSSKLLNNILPDFIIENIVYDFEKRDIVIPEPEEYKSCSILC

acQ08828|ADCY1_HUMAN/1-1119 ---------RIFHKIYIQRHDNVSILFADIVGFTGLASQCTA------------------
acO88444|ADCY1_MOUSE/1-1118 ---------RIFHKIYIQRHDNVSILFADIVGFTGLASQCTA------------------
acP19754|ADCY1_BOVIN/1-1134 ---------RIFHKIYIQRHDNVSILFADIVGFTGLASQCTA------------------
acO95622|ADCY5_HUMAN/1-1261 ---------MMFHKIYIQKHDNVSILFADIEGFTSLASQCTA------------------
acP40144|ADCY5_RABIT/1-1264 ---------MMFHKIYIQKHDNVSILFADIEGFTSLASQCTA------------------
acP84309|ADCY5_MOUSE/1-1262 ---------MMFHKIYIQKHDNVSILFADIEGFTSLASQCTA------------------
acQ04400|ADCY5_RAT/1-1262   ---------MMFHKIYIQKHDNVSILFADIEGFTSLASQCTA------------------
acP30803|ADCY5_CANFA/1-1265 ---------MMFHKIYIQKHDNVSILFADIEGFTSLASQCTA------------------
acP30804|ADCY6_CANFA/1-1165 ---------MMFHKIYIQKHDNVSILFADIEGFTSLASQCTA------------------
acO43306|ADCY6_HUMAN/1-1168 ---------MMFHKIYIQKHDNVSILFADIEGFTSLASQCTA------------------
acQ01341|ADCY6_MOUSE/1-1165 ---------MMFHKIYIQKHDNVSILFADIEGFTSLASQCTA------------------
acQ03343|ADCY6_RAT/1-1166   ---------MMFHKIYIQKHDNVSILFADIEGFTSLASQCTA------------------
acP97490|ADCY8_MOUSE/1-1249 -------LQHQFHRIYIHRYENVSILFADVKGFTNLSTTLSA------------------
acP40146|ADCY8_RAT/1-1248   -------LQHQFHRIYIHRYENVSILFADVKGFTNLSTTLSA------------------
acP40145|ADCY8_HUMAN/1-1251 -------LQHQFHRIYIHRYENVSILFADVKGFTNLSTTLSA------------------
acQ8VHH7|ADCY3_MOUSE/1-1145 -------DQQQFNTMYMYRHENVSILFADIVGFTQLSSACSA------------------
acP21932|ADCY3_RAT/1-1144   -------DQQQFNTMYMYRHENVSILFADIVGFTQLSSACSA------------------
acO60266|ADCY3_HUMAN/1-1144 -------DQQQFNTMYMYRHENVSILFADIVGFTQLSSACSA------------------
acQ80TL1|ADCY2_MOUSE/1-1090 -----MENTNNFHNLYVKRHTNVSILYADIVGFTRLASDCSP------------------
acP26769|ADCY2_RAT/1-1090   -----MENTNNFHNLYVKRHTNVSILYADIVGFTRLASDCSP------------------
acQ08462|ADCY2_HUMAN/1-1091 -----MENTNNFHNLYVKRHTNVSILYADIVGFTRLASDCSP------------------
acQ91WF3|ADCY4_MOUSE/1-1077 -----PENTNNFHSLYVKRHQGVSVLYADIVGFTRLASECSP------------------
acP26770|ADCY4_RAT/1-1064   -----PENTNNFHSLYVKRHQGVSVLYADIVGFTRLASECSP------------------
acQ8NFM4|ADCY4_HUMAN/1-1077 -----PESTNNFHSLYVKRHQGVSVLYADIVGFTRLASECSP------------------
acQ29450|ADCY7_BOVIN/1-1078 -----YLPDNNFHNLYVKRHQNVSILYADIVGFTRLASDCSP------------------
acP51828|ADCY7_HUMAN/1-1080 -----CMPDNNFHSLYVKRHQNVSILYADIVGFTQLASDCSP------------------
acP51829|ADCY7_MOUSE/1-1099 -----YMPDNNFHSLYVKRHQNVSILYADIVGFTRLASDCSP------------------
acQ9VW60|ADCY2_DROME/1-1307 -----STSATRFHELHVQRHTNVTILFADIVNFTPLSSSLTA------------------
acO60503|ADCY9_HUMAN/1-1353 KKSSIQKAPIAFRPFKMQQIEEVSILFADIVGFTKMSANKSA------------------
acP51830|ADCY9_MOUSE/1-1353 KKSSIQKAPIAFRPFKMQQIEEVSILFADIVGFTKMSANKSA------------------
acQ9DGG6|ADCY9_CHICK/1-1334 KKPSIQKTPIIFRPFKMQQIEQVSILFADIVGFTKMSANKSA------------------
acP98999|ADCY9_XENLA/1-1305 KKSSIQKTPIIFRPFKMQRIEQVSILFADIVGFTKMSANKSA------------------
gcP18293|ANPRA_MOUSE/1-1057 WER--DDGQDRRARQAFQAAKIITYKEPDNPEYLEFLKQLKLLAD---------------
gcP18910|ANPRA_RAT/1-1057   WER--GDGQDRSARQAFQAAKIITYKEPDNPEYLEFLKQLKLLAD---------------
gcP16066|ANPRA_HUMAN/1-1061 WER--GDGQDVSARQAFQAAKIITYKDPDNPEYLEFLKQLKHLAY---------------
gcQ6VVW5|ANPRB_MOUSE/1-1047 WQDNRTQEQAQALREAFQTVLVITYREPPNPEYQEFQNRLLIRAR---------------
gcP16067|ANPRB_RAT/1-1047   WQDNRTQEQAQALREAFQTVLVITYREPPNPEYQEFQNRLLIRAR---------------
gcP20594|ANPRB_HUMAN/1-1047 WQDNRTREQAQALREAFQTVLVITYREPPNPEYQEFQNRLLIRAR---------------
gcP46197|ANPRB_BOVIN/1-1047 WQDNRTREQAQALREAFQTVLVITYREPPNPEYQEFQNRLLIRAR---------------
gcP55202|ANPRB_ANGJA/1-1050 WES--SDINWTDPIKLFKSVFVITAKEPDNPEYKAFQRELHARAK---------------
gcQ07553|GCY3E_DROME/1-1163 ----NRRVNIMERNYLDPYIRKEKSKS---LDKISFRSVIKIS-----------------
gcP16065|GCY_STRPU/1-1125   ILDTSEYLNQINPDYARLFKNREYTRSDNDRALEALKSVIIVTGAPVLKTRNW-------
gcQ6TL19|GUC2G_MOUSE/1-1100 -EVLTKDKVIRFPKVYESVFLIAPSAYGGGIGDDGFRKQVSQELRR--------------
gcP55205|GUC2G_RAT/1-1100   -EVLAEDKVTRFPKVYESVFLIAPSTYGGSAGDDDFRKQVYQRLRR--------------
gcP55203|GUC2D_BOVIN/1-1110 -DALAVLANSSQLRKAHDAVLTLTRHCPLGGSVRDSLRRAQEHRE---------------
gcO19179|GUC2D_CANFA/1-1109 -EALAVLANSSQLRRAHDAVLILTRHCPPGGSVMDNLRRAQEHQE---------------
gcQ02846|GUC2D_HUMAN/1-1103 -EALAALANSSQLRRAHDAVLTLTRHCPSEGSVLDSLRRAQERRE---------------
gcP52785|GUC2E_MOUSE/1-1108 -EALAAFVNSSQLRRAHDAVLTLTRRCPPGGSVQDSLRRAQEHQE---------------
gcP51840|GUC2E_RAT/1-1108   -EALAAFVNSSKLRRAHDAVLTLTRRCPPGGSVQDSLRRAQEHQE---------------
gcO02740|GUC2F_BOVIN/1-1103 -TPYKVLRNNPKLREAYDAVLTITVES-QEKTFYQAFEEAAARGE---------------
gcP51841|GUC2F_HUMAN/1-1108 -TPYQVLRNNPKLREAYDAVLTITVES-QEKTFYQAFTEAAARGE---------------
gcQ5SDA5|GUC2F_MOUSE/1-1108 -SPYQVLRNNPKLREAYDAVLTITVES-HEKTFYEAYAEAAARGE---------------
gcP51842|GUC2F_RAT/1-1108   -SPYQVLRNNQKLREAYDAVLTITVES-HEKTFYEAFTEAAAGGE---------------
gcP51839|GUC2D_RAT/1-1110   -RSYLVLDDDGPLQEAYDAVLTISLDTSPES---HAFTATKMRGG---------------
gcP25092|GUC2C_HUMAN/1-1073 ----------VTAPDYMKNVLVLTLSPGNSLLNSSFSRNLSPTKR---------------
gcP55204|GUC2C_PIG/1-1073   ----------VTAPDYMKNVLVLTLPPENSVSNSSFSKDLSLVKN---------------
gcQ3UWA6|GUC2C_MOUSE/1-1072 ----------TTAPEYMDNVLVLTLPSEQSTSNTSVAERFSSGRS---------------
gcP23897|GUC2C_RAT/1-1072   ----------TRAPEYMDNVLVLTLPPEKFIANASVSGRFPSERS---------------
gcP70106|GUC2C_CAVPO/1-1076 ----------ATAPDYMKNVLVLTLPPGNSTINTSLSKESLQEFS---------------
gcP16068|GCYB1_BOVIN/1-619  ------------------------------SKTYDLVAAASKVLN---------------
gcQ02153|GCYB1_HUMAN/1-619  ------------------------------SKTYDLVAAASKVLN---------------
gcP20595|GCYB1_RAT/1-619    ------------------------------SKTYDLVAAASKVLN---------------
gcO54865|GCYB1_MOUSE/1-620  ------------------------------SKTYDLVAAASKVLN---------------
gcQ8INF0|GCY8E_DROME/1-947  ------------------------------NLLQKLAKKAQQVLG---------------
gcO75343|GCYB2_HUMAN/1-617  ------------------------------SFRVERGADGKMFLH---------------
gcP22717|GCYB2_RAT/1-682    ------------------------------SFRVEEGADGAMLLH---------------
gcQ4ZHS0|GCYA3_CANFA/1-690  ------------HKIK------ESRKSLEREDLEKIITDQAIAAG---------------
gcQ02108|GCYA3_HUMAN/1-690  ------------HKIK------ESRKSLEREDFEKTIAEQAVAAG---------------
gcQ9ERL9|GCYA3_MOUSE/1-691  ------------HKIE------ENRKSSEKEDLEKIIAEEAIAAG---------------
gcP19686|GCYA3_RAT/1-690    ------------HKIK------ENRNSSEKEDLERIIAEEAIAAG---------------
gcP19687|GCYA1_BOVIN/1-691  ------------HKIK------ENRKSLEREDFEKIVVDQAIAAG---------------
gcP33402|GCYA2_HUMAN/1-732  ---------KNFHNISNRCSYADHSNKEEIEDVSGILQCTANILG---------------
gcQ9WVI4|GCYA2_RAT/1-730    ---------KNFHNISNRCSSADHSNKEEIEDVSGILRCTANVLG---------------
gcQ09435|GCY1_CAEEL/1-1137  LDVNSEVADKKYLEYMQKNIIKAVQSPPMNCSTVECMTANTTIMG---------------
acQ03100|CYAA_DICDI/1-1407  FDIVQFTNMSAKLDSPSRLVDLLTQVFREFDTVVLRNGCQKIKTDGDAYICACG----LK

acQ08828|ADCY1_HUMAN/1-1119 --------------QELVKLLNELFG-------------------------KFDELATEN
acO88444|ADCY1_MOUSE/1-1118 --------------QELVKLLNELFG-------------------------KFDELATEN
acP19754|ADCY1_BOVIN/1-1134 --------------QELVKLLNELFG-------------------------KFDELATEN
acO95622|ADCY5_HUMAN/1-1261 --------------QELVMTLNELFA-------------------------RFDKLAAEN
acP40144|ADCY5_RABIT/1-1264 --------------QELVMTLNELFA-------------------------RFDKLAAEN
acP84309|ADCY5_MOUSE/1-1262 --------------QELVMTLNELFA-------------------------RFDKLAAEN
acQ04400|ADCY5_RAT/1-1262   --------------QELVMTLNELFA-------------------------RFDKLAAEN
acP30803|ADCY5_CANFA/1-1265 --------------QELVMTLNELFA-------------------------RFDKLAAEN
acP30804|ADCY6_CANFA/1-1165 --------------QELVMTLNELFA-------------------------RFDKLAAEN
acO43306|ADCY6_HUMAN/1-1168 --------------QELVMTLNELFA-------------------------RFDKLAAEN
acQ01341|ADCY6_MOUSE/1-1165 --------------QELVMTLNELFA-------------------------RFDKLAAEN
acQ03343|ADCY6_RAT/1-1166   --------------QELVMTLNELFA-------------------------RFDKLAAEN
acP97490|ADCY8_MOUSE/1-1249 --------------QELVRMLNELFA-------------------------RFDRLAHEH
acP40146|ADCY8_RAT/1-1248   --------------QELVRMLNELFA-------------------------RFDRLAHEH
acP40145|ADCY8_HUMAN/1-1251 --------------QELVRMLNELFA-------------------------RFDRLAHEH
acQ8VHH7|ADCY3_MOUSE/1-1145 --------------QELVKLLNELFA-------------------------RFDKLAAKY
acP21932|ADCY3_RAT/1-1144   --------------QELVKLLNELFA-------------------------RFDKLAAKY
acO60266|ADCY3_HUMAN/1-1144 --------------QELVKLLNELFA-------------------------RFDKLAAKY
acQ80TL1|ADCY2_MOUSE/1-1090 --------------GELVHMLNELFG-------------------------KFDQIAKEN
acP26769|ADCY2_RAT/1-1090   --------------GELVHMLNELFG-------------------------KFDQIAKEN
acQ08462|ADCY2_HUMAN/1-1091 --------------GELVHMLNELFG-------------------------KFDQIAKEN
acQ91WF3|ADCY4_MOUSE/1-1077 --------------KELVLMLNELFG-------------------------KFDQIAKEH
acP26770|ADCY4_RAT/1-1064   --------------KELVLMLNELFG-------------------------KFDQIAKEH
acQ8NFM4|ADCY4_HUMAN/1-1077 --------------KELVLMLNELFG-------------------------KFDQIAKEH
acQ29450|ADCY7_BOVIN/1-1078 --------------KELVVVLNELFG-------------------------KFDQIAKAN
acP51828|ADCY7_HUMAN/1-1080 --------------KELVVVLNELFG-------------------------KFDQIAKAN
acP51829|ADCY7_MOUSE/1-1099 --------------KELVVVLNELFG-------------------------KFDQIAKAN
acQ9VW60|ADCY2_DROME/1-1307 --------------SDLVKTLNDLFG-------------------------RFDQIAQEN
acO60503|ADCY9_HUMAN/1-1353 --------------HALVGLLNDLFG-------------------------RFDRLCEET
acP51830|ADCY9_MOUSE/1-1353 --------------HALVGLLNDLFG-------------------------RFDRLCEQT
acQ9DGG6|ADCY9_CHICK/1-1334 --------------HALVGLLNDLFG-------------------------RFDRLCEDT
acP98999|ADCY9_XENLA/1-1305 --------------HALVGLLNDLFG-------------------------RFDRLCEET
gcP18293|ANPRA_MOUSE/1-1057 ---------KKFNFTMEDGLKNIIPA-------------SFHDGLLLYVQAVTETLAQGG
gcP18910|ANPRA_RAT/1-1057   ---------KKFNFTVEDGLKNIIPA-------------SFHDGLLLYVQAVTETLAQGG
gcP16066|ANPRA_HUMAN/1-1061 ---------EQFNFTMEDGLVNTIPA-------------SFHDGLLLYIQAVTETLAHGG
gcQ6VVW5|ANPRB_MOUSE/1-1047 ---------EDFGVELAPSLMNLIAG-------------CFYDGILLYAQVLNETIQEGG
gcP16067|ANPRB_RAT/1-1047   ---------EDFGVELAPSLMNLIAG-------------CFYDGILLYAQVLNETIQEGG
gcP20594|ANPRB_HUMAN/1-1047 ---------EDFGVELGPSLMNLIAG-------------CFYDGILLYAEVLNETIQEGG
gcP46197|ANPRB_BOVIN/1-1047 ---------EDFGVELAPSLMNLIAG-------------CFYDGILLYAEVLNETIQEGG
gcP55202|ANPRB_ANGJA/1-1050 ---------QEFSVQLEPSLEDIIAG-------------CFYDGFMLYAQALNETLAEGG
gcQ07553|GCY3E_DROME/1-1163 -----------MTYPQNPHIRVPIYG------------LHLYDSVMIYVRAITEVLRLGG
gcP16065|GCY_STRPU/1-1125   --------DRFSTFVIDNALDAPFNGELELRAEIDFASVYMFDATMQLLEALDRTHAAGG
gcQ6TL19|GUC2G_MOUSE/1-1100 ---------PPFQSSITSEDQVSPYS------------AYLHDALLLYAQTVEEMRKAEK
gcP55205|GUC2G_RAT/1-1100   ---------PPFQSSISSEDQVSPYS------------AYLHDALLLYAQTVEEMMKAEK
gcP55203|GUC2D_BOVIN/1-1110 -----------LPLDLNLQQVSPLFG-------------TIYDSVFLLAGGVARARVAAG
gcO19179|GUC2D_CANFA/1-1109 -----------LPSDLDLQQVSPFFG-------------TIYDAVLLLAGGVARARAAAG
gcQ02846|GUC2D_HUMAN/1-1103 -----------LPSDLNLQQVSPLFG-------------TIYDAVFLLARGVAEARAAAG
gcP52785|GUC2E_MOUSE/1-1108 -----------LPLDLNLKQVSPLFG-------------TIYDAVFLLAGGVKRARTAVG
gcP51840|GUC2E_RAT/1-1108   -----------LPLDLDLKQVSPLFG-------------TIYDAVFLLAGGVTRARAAVG
gcO02740|GUC2F_BOVIN/1-1103 -----------IPEKLESDQVSPLFG-------------TIYNSIYFIAQAMNNAMKENG
gcP51841|GUC2F_HUMAN/1-1108 -----------IPEKLEFDQVSPLFG-------------TIYNSIYFIAQAMNNAMKENG
gcQ5SDA5|GUC2F_MOUSE/1-1108 -----------IPEKPDSNQVSPLFG-------------TIYNSIYFIAQAMNNAMKKNG
gcP51842|GUC2F_RAT/1-1108   -----------IPEKLDSHQVSPLFG-------------TIYNSIYFIAQAMSNALKENG
gcP51839|GUC2D_RAT/1-1110   -----------AAANLGPEQVSPLFG-------------TIYDAVILLAHALNHSETHGT
gcP25092|GUC2C_HUMAN/1-1073 ------------DFALAYLNGILLFG------------------------HMLKIFLENG
gcP55204|GUC2C_PIG/1-1073   ------------DFTLAYMNGVLLFG------------------------HMLKIFLEKR
gcQ3UWA6|GUC2C_MOUSE/1-1072 ------------DFSLAYLEGTLLFG------------------------HMLQTFLENG
gcP23897|GUC2C_RAT/1-1072   ------------DFSLAYLEGTLLFG------------------------HMLQTFLENG
gcP70106|GUC2C_CAVPO/1-1076 ------------DFALAYLDGILLFG------------------------HMLKTFLRNG
gcP16068|GCYB1_BOVIN/1-619  ---------------LNAGEILQMFG-----------------------KMFFVFCQESG
gcQ02153|GCYB1_HUMAN/1-619  ---------------LNAGEILQMFG-----------------------KMFFVFCQESG
gcP20595|GCYB1_RAT/1-619    ---------------LNAGEILQMFG-----------------------KMFFVFCQESG
gcO54865|GCYB1_MOUSE/1-620  ---------------LNAGEILQMFG-----------------------KMFFVFCQESG
gcQ8INF0|GCY8E_DROME/1-947  ---------------VSERDFMDQMG-----------------------VYFVGFVGQYG
gcO75343|GCYB2_HUMAN/1-617  ---------------YYS----DRSG-----------------------LCHIVPG----
gcP22717|GCYB2_RAT/1-682    ---------------YYS----DRHG-----------------------LCHIVPG----
gcQ4ZHS0|GCYA3_CANFA/1-690  ---------------VPVEIVKESLG-----------------------EELFKICYEED
gcQ02108|GCYA3_HUMAN/1-690  ---------------VPVEVIKESLG-----------------------EEVFKICYEED
gcQ9ERL9|GCYA3_MOUSE/1-691  ---------------APVEALKDSLG-----------------------EELFKICYEED
gcP19686|GCYA3_RAT/1-690    ---------------VPVEVLKDSLG-----------------------EELFKICYEED
gcP19687|GCYA1_BOVIN/1-691  ---------------VPVEIIKESLG-----------------------EELFKICYEED
gcP33402|GCYA2_HUMAN/1-732  ---------------LKFEEIQKRFG-----------------------EEFFNICFHEN
gcQ9WVI4|GCYA2_RAT/1-730    ---------------LKFQEIQERFG-----------------------EEFFKICFDEN
gcQ09435|GCY1_CAEEL/1-1137  ------------GYARHLFDVVYLYG-------------------------IALTHTNST
acQ03100|CYAA_DICDI/1-1407  SKKKAKKQMPNSKSTPLLQSTSSTSVNNIDLDKDNKDNNNNNNNNKNSNNNFKNKNNIIN

acQ08828|ADCY1_HUMAN/1-1119 HCRRIKILGDCYYCVSGLTQPKTDHAHCCVEMGLDMIDTITSVAEATEVDLNMRVGLHTG
acO88444|ADCY1_MOUSE/1-1118 HCRRIKILGDCYYCVSGLTQPKTDHAHCCVEMGLDMIDTITSVAEATEVDLNMRVGLHTG
acP19754|ADCY1_BOVIN/1-1134 HCRRIKILGDCYYCVSGLTQPKTDHAHCCVEMGLDMIDTITSVAEATEVDLNMRVGLHTG
acO95622|ADCY5_HUMAN/1-1261 HCLRIKILGDCYYCVSGLPEARADHAHCCVEMGMDMIEAISLVREVTGVNVNMRVGIHSG
acP40144|ADCY5_RABIT/1-1264 HCLRIKILGDCYYCVSGLPEARADHAHCCVEMGMDMIEAISLVREVTGVNVNMRVGIHSG
acP84309|ADCY5_MOUSE/1-1262 HCLRIKILGDCYYCVSGLPEARADHAHCCVEMGMDMIEAISLVREVTGVNVNMRVGIHSG
acQ04400|ADCY5_RAT/1-1262   HCLRIKILGDCYYCVSGLPEARADHAHCCVEMGMDMIEAISSVREVTGVNVNMRVGIHSG
acP30803|ADCY5_CANFA/1-1265 HCLRIKILGDCYYCVSGLPEARADHAHCCVEMGMDMIEAISLVREVTGVNVNMRVGIHSG
acP30804|ADCY6_CANFA/1-1165 HCLRIKILGDCYYCVSGLPEARADHAHCCVEMGVDMIEAISLVREVTGVNVNMRVGIHSG
acO43306|ADCY6_HUMAN/1-1168 HCLRIKILGDCYYCVSGLPEARADHAHCCVEMGVDMIEAISLVREVTGVNVNMRVGIHSG
acQ01341|ADCY6_MOUSE/1-1165 HCLRIKILGDCYYCVSGLPEARADHAHCCVEMGVDMIEAISLVREVTGVNVNMRVGIHSG
acQ03343|ADCY6_RAT/1-1166   HCLRIKILGDCYYCVSGLPEARADHAHCCVEMGVDMIEAISLVREVTGVNVNMRVGIHSG
acP97490|ADCY8_MOUSE/1-1249 HCLRIKILGDCYYCVSGLPEPRRDHAHCCVEMGLSMIKTIRFVRSRTKHDVDMRIGIHSG
acP40146|ADCY8_RAT/1-1248   HCLRIKILGDCYYCVSGLPEPRQDHAHCCVEMGLSMIKTIRFVRSRTKHDVDMRIGIHSG
acP40145|ADCY8_HUMAN/1-1251 HCLRIKILGDCYYCVSGLPEPRQDHAHCCVEMGLSMIKTIRYVRSRTKHDVDMRIGIHSG
acQ8VHH7|ADCY3_MOUSE/1-1145 HQLRIKILGDCYYCICGLPDYREDHAVCSILMGLAMVEAISYVREKTKTGVDMRVGVHTG
acP21932|ADCY3_RAT/1-1144   HQLRIKILGDCYYCICGLPDYREDHAVCSILMGLAMVEAISYVREKTKTGVDMRVGVHTG
acO60266|ADCY3_HUMAN/1-1144 HQLRIKILGDCYYCICGLPDYREDHAVCSILMGLAMVEAISYVREKTKTGVDMRVGVHTG
acQ80TL1|ADCY2_MOUSE/1-1090 ECMRIKILGDCYYCVSGLPISLPNHAKNCVKMGLDMCEAIKKVRDATGVDINMRVGVHSG
acP26769|ADCY2_RAT/1-1090   ECMRIKILGDCYYCVSGLPISLPNHAKNCVKMGLDMCEAIKKVRDATGVDINMRVGVHSG
acQ08462|ADCY2_HUMAN/1-1091 ECMRIKILGDCYYCVSGLPISLPNHAKNCVKMGLDMCEAIKKVRDATGVDINMRVGVHSG
acQ91WF3|ADCY4_MOUSE/1-1077 ECMRIKILGDCYYCVSGLPLSLPDHAINCVRMGLDMCRAIRKLRVATGVDINMRVGVHSG
acP26770|ADCY4_RAT/1-1064   ECMRIKILGDCYYCVSGLPLSLPDHAINCVRMGLDMCRAIRKLRVATGVDINMRVGVHSG
acQ8NFM4|ADCY4_HUMAN/1-1077 ECMRIKILGDCYYCVSGLPLSLPDHAINCVRMGLDMCRAIRKLRAATGVDINMRVGVHSG
acQ29450|ADCY7_BOVIN/1-1078 ECMRIKILGDCYYCVSGLPVSLPNHARNCVKMGLDMCEAIKQVREATGVDISMRVGIHSG
acP51828|ADCY7_HUMAN/1-1080 ECMRIKILGDCYYCVSGLPVSLPTHARNCVKMGLDMCQAIKQVREATGVDINMRVGIHSG
acP51829|ADCY7_MOUSE/1-1099 ECMRIKILGDCYYCVSGLPVSLPTHARNCVKMGLDICEAIKQVREATGVDISMRVGIHSG
acQ9VW60|ADCY2_DROME/1-1307 QCLRIKILGDCYYCVSGLPISRPQHATNCVNMGLQMIDAIRHVREATGINVDMRIGIHTG
acO60503|ADCY9_HUMAN/1-1353 KCEKISTLGDCYYCVAGCPEPRADHAYCCIEMGLGMIKAIEQFCQEKKEMVNMRVGVHTG
acP51830|ADCY9_MOUSE/1-1353 KCEKISTLGDCYYCVAGCPEPRADHAYCCIEMGLGMIKAIEQFCQEKKEMVNMRVGVHTG
acQ9DGG6|ADCY9_CHICK/1-1334 KCEKISTLGDCYYCVAGCPEPRADHAYCCIEMGLGMIKAIEQFCQEKKEMVNMRVGVHTG
acP98999|ADCY9_XENLA/1-1305 KCEKISTLGDCYYCVAGCPEPRPDHAYCCIEMGLGMIEAIDQFCQEKKEMVNMRVGVHTG
gcP18293|ANPRA_MOUSE/1-1057 TVTDGENITQRMWN--RSFQGVTG-YLKIDRNGDRDTDFSLWDM-DPETGAFRVVLNFNG
gcP18910|ANPRA_RAT/1-1057   TVTDGENITQRMWN--RSFQGVTG-YLKIDRNGDRDTDFSLWDM-DPETGAFRVVLNYNG
gcP16066|ANPRA_HUMAN/1-1061 TVTDGENITQRMWN--RSFQGVTG-YLKIDSSGDRETDFSLWDM-DPENGAFRVVLNYNG
gcQ6VVW5|ANPRB_MOUSE/1-1047 TREDGLRIVEKMQG--RRYHGVTG-LVVMDKNNDRETDFVLWAMGDLDSGDFQPAAHYSG
gcP16067|ANPRB_RAT/1-1047   TREDGLRIVEKMQG--RRYHGVTG-LVVMDKNNDRETDFVLWAMGDLESGDFQPAAHYSG
gcP20594|ANPRB_HUMAN/1-1047 TREDGLRIVEKMQG--RRYHGVTG-LVVMDKNNDRETDFVLWAMGDLDSGDFQPAAHYSG
gcP46197|ANPRB_BOVIN/1-1047 TREDGLRIVEKMQG--RRYRGVTG-LVVMDKNNDRETDFVLWAMGDLVSGDFQPAAHYSG
gcP55202|ANPRB_ANGJA/1-1050 SQNDGINITQKMQN--RRFWGVTG-LVSTDKNNDRDIDFNLWAMTNHKTGQYGIVAYYNG
gcQ07553|GCY3E_DROME/1-1163 DIYDGNLVMSHIFN--RSYHSIQGFDVYIDSNGDAEGNYTVITLQNDVGSGASIGSLAKM
gcP16065|GCY_STRPU/1-1125   DIYDGEEVVSTLLN--STYRSKTDTFYQFDENGDGVKPYVLLHLIP-IPKGDGGATKDSL
gcQ6TL19|GUC2G_MOUSE/1-1100 DFRDGRQLISTLRAGQVTLQGITG-PVLLDSQGKRHVDYSVYALQESGNRSLFLPFLHYD
gcP55205|GUC2G_RAT/1-1100   DFRDGRQLISTLRADQVTLQGITG-PVLLDAQGKRHMDYSVYALQKSGNGSRFLPFLHYD
gcP55203|GUC2D_BOVIN/1-1110 GGWVSGAAVARHIR----DARVPGFCGALGGAEE----PSFVLLDTDATGDQLFATYVLD
gcO19179|GUC2D_CANFA/1-1109 GGWVSGATVAHHIP----DAQVPGFCGTLGGAQE----PPFVLLDTDAAGDRLFATYMLD
gcQ02846|GUC2D_HUMAN/1-1103 GRWVSGAAVARHIR----DAQVPGFCGDLGGDEE----PPFVLLDTDAAGDRLFATYMLD
gcP52785|GUC2E_MOUSE/1-1108 GGWVSGASVARQVR----EAQVSGFCGVLGRTEE----PSFVLLDTDASGEQLFATHLLD
gcP51840|GUC2E_RAT/1-1108   GGWVSGASVARQMR----EAQVFGFCGILGRTEE----PSFVLLDTDAAGERLFTTHLLD
gcO02740|GUC2F_BOVIN/1-1103 --WASAASLVQHSR----NVQFYGFNQLIRTDANGNGISEYVILDTNWKEWELHSTYTVD
gcP51841|GUC2F_HUMAN/1-1108 --QAGAASLVQHSR----NMQFHGFNQLMRTDSNGNGISEYVILDTNLKEWELHSTYTVD
gcQ5SDA5|GUC2F_MOUSE/1-1108 --RASAASLVQHSR----NMQFYGFNQLIKTDSNGNGISEYVILDTNGKEWELRGTYTVD
gcP51842|GUC2F_RAT/1-1108   --QASAASLTRHSR----NMQFYGFNQLIRTDSNGNGISEYVILDTNGKEWELRGTYTVD
gcP51839|GUC2D_RAT/1-1110   G--LSGAHLGNHIR----ALDVAGFSQRIRIDGKGRRLPQYVILDTNGEGSQLVPTHILD
gcP25092|GUC2C_HUMAN/1-1073 ENITTPKFAHAFRN-----LTFEGYDGPVTLDDWGDVDSTMVLLYTSVDTKKYKVLLTYD
gcP55204|GUC2C_PIG/1-1073   EDVTTSKFAHAFRN-----ITFEGHMGPVTLDNCGDIDNTMFLLYTSVDTSKYKVLLTYD
gcQ3UWA6|GUC2C_MOUSE/1-1072 ENVTGPKFARAFRN-----LTFQGFAGPVTLDDSGDIDNIMSLLYVSLDTRKYKVLMKYD
gcP23897|GUC2C_RAT/1-1072   ESVTTPKFARAFRN-----LTFQGLEGPVTLDDSGDIDNIMCLLYVSLDTRKYKVLMAYD
gcP70106|GUC2C_CAVPO/1-1076 ENTTAHKFAHAFRN-----LTFEGSTGPVTLDDSGDIDNTMVLLYTSVDTKKFKPLLFYD
gcP16068|GCYB1_BOVIN/1-619  YDTILRVLGSNVREFLQNLDALHDHLATIYPGMR----APSFRCTDADKGKGLILHYYSE
gcQ02153|GCYB1_HUMAN/1-619  YDTILRVLGSNVREFLQNLDALHDHLATIYPGMR----APSFRCTDAEKGKGLILHYYSE
gcP20595|GCYB1_RAT/1-619    YDTILRVLGSNVREFLQNLDALHDHLATIYPGMR----APSFRCTDAEKGKGLILHYYSE
gcO54865|GCYB1_MOUSE/1-620  YDTILRVLGSNVREFLQNLDALHDHLATIYPGMR----APSFRCTDAEKGKGLILHYYSE
gcQ8INF0|GCY8E_DROME/1-947  YDRVLSVLGRHMRDFLNGLDNLHEYLKFSYPRMR----APSFICENETK-QGLTLHYRSK
gcO75343|GCYB2_HUMAN/1-617  ---IIEAVAKDFFDIDVIMDILDMNEEVERTGKK----EHVVFLIVQKAHRKMRKTKPKR
gcP22717|GCYB2_RAT/1-682    ---IIEAVAKDFFDTDVAMSILDMNEEVERTGKK----EHVVFLVVQKAHRQIRGAKASR
gcQ4ZHS0|GCYA3_CANFA/1-690  -EHILGVVGGTLKDFLNSFSTLLKQSSHCQEAEKRGRFEDASILCLDKDHDFLNVYYFFP
gcQ02108|GCYA3_HUMAN/1-690  -ENILGVVGGTLKDFLNSFSTLLKQSSHCQEAGKRGRLEDASILCLDKEDDFLHVYYFFP
gcQ9ERL9|GCYA3_MOUSE/1-691  -EHILGVVGGTLKDFLNSFSTLLKQSSHCQEAERRGRLEDASILCLDKDQDFLNVYYFFP
gcP19686|GCYA3_RAT/1-690    -EHILGVVGGTLKDFLNSFSTLLKQSSHCQEAERRGRLEDASILCLDKDQDFLNVYYFFP
gcP19687|GCYA1_BOVIN/1-691  -EYILGVVGGTLKDFLNSFSTLLKQSSHCQEAEKKGRFEDASILCLDKDPDVLYVYYFFP
gcP33402|GCYA2_HUMAN/1-732  -ERVLRAVGGTLQDFFNGFDALLEHIR--TSFGKQATLESPSFLCKELPEGTLMLHYFHP
gcQ9WVI4|GCYA2_RAT/1-730    -ERVLRAVGSTLQDFFNGFDALLEHIR--TSFGKQATLESPSFLCKELPEGTLKLHYFHP
gcQ09435|GCY1_CAEEL/1-1137  DPAVYGDVDVLVHQFVTSFQGMTGHVVISPNLTRMPIFQLYGLNSDYDQVALVDFTYTNS
acQ03100|CYAA_DICDI/1-1407  NNNNSNSNNTTNNNSNNNNITTSGNDDDDEEIEDSELEHFEKLIDVAIEIMNLDVLKETG

acQ08828|ADCY1_HUMAN/1-1119 RVLCGVLGLR---------------------KWQYDVWSNDVTLANVMEAAGLPGKVHIT
acO88444|ADCY1_MOUSE/1-1118 RVLCGVLGLR---------------------KWQYDVWSNDVTLANVMEAAGLPGKVHIT
acP19754|ADCY1_BOVIN/1-1134 RVLCGVLGLR---------------------KWQYDVWSNDVTLANVMEAAGLPGKVHIT
acO95622|ADCY5_HUMAN/1-1261 RVHCGVLGLR---------------------KWQFDVWSNDVTLANHMEAGGKAGRIHIT
acP40144|ADCY5_RABIT/1-1264 RVHCGVLGLR---------------------KWQFDVWSNDVTLANHMEAGGKAGRIHIT
acP84309|ADCY5_MOUSE/1-1262 RVHCGVLGLR---------------------KWQFDVWSNDVTLANHMEAGGKAGRIHIT
acQ04400|ADCY5_RAT/1-1262   RVHCGVLGLR---------------------KWQFDVWSNDVTLANHMEAGGKAGRIHIT
acP30803|ADCY5_CANFA/1-1265 RVHCGVLGLR---------------------KWQFDVWSNDVTLANHMEAGGKAGRIHIT
acP30804|ADCY6_CANFA/1-1165 RVHCGVLGLR---------------------KWQFDVWSNDVTLANHMEAA-RAGRIHIT
acO43306|ADCY6_HUMAN/1-1168 RVHCGVLGLR---------------------KWQFDVWSNDVTLANHMEAGGRAGRIHIT
acQ01341|ADCY6_MOUSE/1-1165 RVHCGVLGLR---------------------KWQFDVWSNDVTLANHMEAGG-GRRIHIT
acQ03343|ADCY6_RAT/1-1166   RVHCGVLGLR---------------------KWQFDVWSNDVTLANHMEAGGRAGRIHIT
acP97490|ADCY8_MOUSE/1-1249 SVLCGVLGLR---------------------KWQFDVWSWDVDIANKLESGGIPGRIHIS
acP40146|ADCY8_RAT/1-1248   SVLCGVLGLR---------------------KWQFDVWSWDVDIANKLESGGIPGRIHIS
acP40145|ADCY8_HUMAN/1-1251 SVLCGVLGLR---------------------KWQFDVWSWDVDIANKLESGGIPGRIHIS
acQ8VHH7|ADCY3_MOUSE/1-1145 TVLGGVLGQK---------------------RWQYDVWSTDVTVANKMEAGGIPGRVHIS
acP21932|ADCY3_RAT/1-1144   TVLGGVLGQK---------------------RWQYDVWSTDVTVANKMEAGGIPGRVHIS
acO60266|ADCY3_HUMAN/1-1144 TVLGGVLGQK---------------------RWQYDVWSTDVTVANKMEAGGIPGRVHIS
acQ80TL1|ADCY2_MOUSE/1-1090 NVLCGVIGLQ---------------------KWQYDVWSHDVTLANHMEAGGVPGRVHIS
acP26769|ADCY2_RAT/1-1090   NVLCGVIGLQ---------------------KWQYDVWSHDVTLANHMEAGGVPGRVHIS
acQ08462|ADCY2_HUMAN/1-1091 NVLCGVIGLQ---------------------KWQYDVWSHDVTLANHMEAGGVPGRVHIS
acQ91WF3|ADCY4_MOUSE/1-1077 SVLCGVIGLQ---------------------KWQYDVWSHDVTLANHMEAGGVPGRVHIT
acP26770|ADCY4_RAT/1-1064   SVLCGVIGLQ---------------------KWQYDVWSHDVTLANHMEAGGVPGRVHIT
acQ8NFM4|ADCY4_HUMAN/1-1077 SVLCGVIGLQ---------------------KWQYDVWSHDVTLANHMEAGGVPGRVHIT
acQ29450|ADCY7_BOVIN/1-1078 NVLCGVIGLR---------------------KWQYDVWSHDVSLANRMEAAGVPGRVHIT
acP51828|ADCY7_HUMAN/1-1080 NVLCGVIGLR---------------------KWQYDVWSHDVSLANRMEAAGVPGRVHIT
acP51829|ADCY7_MOUSE/1-1099 NVLCGVIGLR---------------------KWQYDVWSHDVSLANRMEAAGVPGRVHIT
acQ9VW60|ADCY2_DROME/1-1307 NVLCGVLGLR---------------------KWQFDVWSDDVTLANHMESGGVAGRVHIT
acO60503|ADCY9_HUMAN/1-1353 TVLCGILGMR---------------------RFKFDVWSNDVNLANLMEQLGVAGKVHIS
acP51830|ADCY9_MOUSE/1-1353 TVLCGILGMR---------------------RFKFDVWSNDVNLANLMEQLGVAGKVHIS
acQ9DGG6|ADCY9_CHICK/1-1334 TVLCGILGMR---------------------RFKFDVWSNDVNLANLMEQLGVAGKVHIS
acP98999|ADCY9_XENLA/1-1305 TVLCGILGMR---------------------RFKFDVWSNDVNLANLMEQLGVAGKVHIS
gcP18293|ANPRA_MOUSE/1-1057 TSQELMAVSE------------------HRLYWPLGYPPPDIPKCGFDNEDPACNQDHFS
gcP18910|ANPRA_RAT/1-1057   TSQELMAVSE------------------HKLYWPLGYPPPDVPKCGFDNEDPACNQDHFS
gcP16066|ANPRA_HUMAN/1-1061 TSQELVAVSG------------------RKLNWPLGYPPPDIPKCGFDNEDPACNQDHLS
gcQ6VVW5|ANPRB_MOUSE/1-1047 AEKQIWWTG-------------------RPIPWVKGAPPLDNPPCAFDLDDPSCDKTPLS
gcP16067|ANPRB_RAT/1-1047   AEKQIWWTG-------------------RPIPWVKGAPPLDNPPCAFDLDDPSCDKTPLS
gcP20594|ANPRB_HUMAN/1-1047 AEKQIWWTG-------------------RPIPWVKGAPPSDNPPCAFDLDDPSCDKTPLS
gcP46197|ANPRB_BOVIN/1-1047 AEKQIWWTG-------------------RPIPWVKGVPPLDNPPCAFDMDDPSCDKTPLS
gcP55202|ANPRB_ANGJA/1-1050 TNKEIVWSET------------------EKIQWPKGSPPLDNPPCVFSMDEPFCNEDQLP
gcQ07553|GCY3E_DROME/1-1163 SMQPVGFFAYDKNSVIPEFRYIKND---RPIQWLNGRPPLAEPLCGFHGELCPRKK---L
gcP16065|GCY_STRPU/1-1125   GMYPIGTFNRENGQWGFEEALDEDANVLKPVWHNRDEPPLDMPPCGFHGELCTNWA---L
gcQ6TL19|GUC2G_MOUSE/1-1100 SFQKVIRPWRND----------------SNTSWPHGSLPEYKPGCGFHNDLCKTKPPTVA
gcP55205|GUC2G_RAT/1-1100   SFQKVIRPWRDD----------------LNASGPHGSHPEYKPDCGFHEDLCRTKPPTGA
gcP55203|GUC2D_BOVIN/1-1110 PTQGFFHSAG------------------TPVHFPKGGRGPGPDPSCWFDPDTICNGGVEP
gcO19179|GUC2D_CANFA/1-1109 PTRGSLLSAG------------------TPVHFPRGGGTPGSDPSCWFEPGVICNGGVEP
gcQ02846|GUC2D_HUMAN/1-1103 PARGSFLSAG------------------TRMHFPRGGSAPGPDPSCWFDPNNICGGGLEP
gcP52785|GUC2E_MOUSE/1-1108 PVLGSLRSAG------------------TPMHFPRGGPAPGPDPSCWFDPDVICNGGVEP
gcP51840|GUC2E_RAT/1-1108   PVLGSLRSAG------------------TPVHFPRGAPAPGPDPSCWFDPDVICNGGVEP
gcO02740|GUC2F_BOVIN/1-1103 METELLRFGE------------------TPIHFP-GGRPPRADAQCWFADGRICQGGINP
gcP51841|GUC2F_HUMAN/1-1108 MEMELLRFGG------------------TPIHFP-GGRPPRADAKCWFAEGKICHGGIDP
gcQ5SDA5|GUC2F_MOUSE/1-1108 METELLRFRG------------------TPIHFP-GGRPTSADAKCWFAERKICQGGIDP
gcP51842|GUC2F_RAT/1-1108   METELLRFRG------------------TPIHFP-GGRPTSADAKCWFAQGKICQGGIDP
gcP51839|GUC2D_RAT/1-1110   VSTQQVQPLG------------------TAVHFP-GGSPPAHDASCWFDPNTLCIRGVQP
gcP25092|GUC2C_HUMAN/1-1073 THVNKTYPVD------------------MSPTFTWKNSKLPNDITGRGPQILMIAVFTLT
gcP55204|GUC2C_PIG/1-1073   TRKNYTNPVD------------------KSPTFIWKNHKLPNDIPGRGPQILMIAVFTLT
gcQ3UWA6|GUC2C_MOUSE/1-1072 THKNKTIPVA------------------ENPNFIWKNHKLPNDVPGLGPQILMIAVFTLT
gcP23897|GUC2C_RAT/1-1072   THKNQTIPVA------------------TSPNFIWKNHRLPNDVPGLGPQILMIAVFTLT
gcP70106|GUC2C_CAVPO/1-1076 TRINQTTPID------------------THPTFIWKNHRLPHDIPGLGPHILLIAVCTLA
gcP16068|GCYB1_BOVIN/1-619  REGLQDIVIG----------------------------------------IIKTVAQQIH
gcQ02153|GCYB1_HUMAN/1-619  REGLQDIVIG----------------------------------------IIKTVAQQIH
gcP20595|GCYB1_RAT/1-619    REGLQDIVIG----------------------------------------IIKTVAQQIH
gcO54865|GCYB1_MOUSE/1-620  REGLQDIVIG----------------------------------------IIKTVAQQIH
gcQ8INF0|GCY8E_DROME/1-947  RRGFVYYTMG----------------------------------------QIREVARYFY
gcO75343|GCYB2_HUMAN/1-617  LQDSQGMERD----------------------------------------QEALQAAFLK
gcP22717|GCYB2_RAT/1-682    PQGSEDSQAD----------------------------------------QEALQGTLLR
gcQ4ZHS0|GCYA3_CANFA/1-690  KRITSLILPG----------------------------------------IIKAAAHILY
gcQ02108|GCYA3_HUMAN/1-690  KRTTSLILPG----------------------------------------IIKAAAHVLY
gcQ9ERL9|GCYA3_MOUSE/1-691  KRTTALLLPG----------------------------------------IIKAAARILY
gcP19686|GCYA3_RAT/1-690    KRTTALLLPG----------------------------------------IIKAAARILY
gcP19687|GCYA1_BOVIN/1-691  KRITSLILPG----------------------------------------IIKAAARILY
gcP33402|GCYA2_HUMAN/1-732  HHIVGFAMLG----------------------------------------MIKAAGKKIY
gcQ9WVI4|GCYA2_RAT/1-730    HHTVGFAMLG----------------------------------------MIKAAGKRIY
gcQ09435|GCY1_CAEEL/1-1137  VMVPNVTLFYKDEGG-------------AVWSYYGHSRPLDIPICGFLGKSCPVSFWEQY
acQ03100|CYAA_DICDI/1-1407  NTEGIQVQFRCGIAAG-----SVYGGVIGSQKYQFDIWGDTIARSHTLEQLGQPGKVHVG

acQ08828|ADCY1_HUMAN/1-1119 KTTLACLNGDYEVEPGYGHERN----SFLKTHNIETFFIVPSH-----------------
acO88444|ADCY1_MOUSE/1-1118 KTTLACLNGDYEVEPGHGHERN----TFLRTHNIETFFIVPSH-----------------
acP19754|ADCY1_BOVIN/1-1134 KTTLACLNGDYEVEPGHGHERN----SFLKTHNIETFFIVPSH-----------------
acO95622|ADCY5_HUMAN/1-1261 KATLNYLNGDYEVEPGCGGERN----AYLKEHSIETFLILRCT-----------------
acP40144|ADCY5_RABIT/1-1264 KATLNYLNGDYEVEPGCGGERN----AYLKEHSIETFLILRCT-----------------
acP84309|ADCY5_MOUSE/1-1262 KATLNYLNGDYEVEPGCGGDRN----AYLKEHSIETFLILSCT-----------------
acQ04400|ADCY5_RAT/1-1262   KATLNYLNGDYEVEPGCGGERN----AYLKEHSIETFLILRCT-----------------
acP30803|ADCY5_CANFA/1-1265 KATLSYLNGDYEVEPGCGGERN----AYLKEHSIETFLILRCT-----------------
acP30804|ADCY6_CANFA/1-1165 RATLQYLNGDYEVEPGRGGERN----AYLKEQHIETFLILGAS-----------------
acO43306|ADCY6_HUMAN/1-1168 RATLQYLNGDYEVEPGRGGERN----AYLKEQHIETFLILGAS-----------------
acQ01341|ADCY6_MOUSE/1-1165 RATLQYLNGDYEVEPGRGGERN----AYLKEQCIETFLILGAS-----------------
acQ03343|ADCY6_RAT/1-1166   RATLQYLNGDYEVEPGRGGERN----GYLKEQCIETFLILGAS-----------------
acP97490|ADCY8_MOUSE/1-1249 KATLDCLNGDYNVEEGHGKERN----EFLRKHNIETYLIKQPE-----------------
acP40146|ADCY8_RAT/1-1248   KATLDCLSGDYNVEEGHGKERN----EFLRKHNIETYLIKQPE-----------------
acP40145|ADCY8_HUMAN/1-1251 KATLDCLNGDYNVEEGHGKERN----EFLRKHNIETYLIKQPE-----------------
acQ8VHH7|ADCY3_MOUSE/1-1145 QSTMDCLKGEFDVEPGDGGSRC----DYLDEKGIETYLIIASK-----------------
acP21932|ADCY3_RAT/1-1144   QSTMDCLKGEFDVEPGDGGSRC----DYLDEKGIETYLIIASK-----------------
acO60266|ADCY3_HUMAN/1-1144 QSTMDCLKGEFDVEPGDGGSRC----DYLEEKGIETYLIIASK-----------------
acQ80TL1|ADCY2_MOUSE/1-1090 SVTLEHLNGAYKVEEGDGEIRD----PYLKQHLVKTYFVINPK-----------------
acP26769|ADCY2_RAT/1-1090   SVTLEHLNGAYKVEEGDGEIRD----PYLKQHLVKTYFVINPK-----------------
acQ08462|ADCY2_HUMAN/1-1091 SVTLEHLNGAYKVEEGDGDIRD----PYLKQHLVKTYFVINPK-----------------
acQ91WF3|ADCY4_MOUSE/1-1077 GATLALLAGAYAVERADTEHRD----PYLRELGEPTYLVIDPR-----------------
acP26770|ADCY4_RAT/1-1064   GATLALLAGAYAVERADMEHRD----PYLRELGEPTYLVIDPW-----------------
acQ8NFM4|ADCY4_HUMAN/1-1077 GATLALLAGAYAVEDAGMEHRD----PYLRELGEPTYLVIDPR-----------------
acQ29450|ADCY7_BOVIN/1-1078 EATLKHLDKAYEVEDGHGQQRD----PYLKEMNIRTYLVIDPR-----------------
acP51828|ADCY7_HUMAN/1-1080 EATLKHLDKAYEVEDGHGQQRD----PYLKEMNIRTYLVIDPR-----------------
acP51829|ADCY7_MOUSE/1-1099 EATLNHLDKAYEVEDGHGEQRD----PYLKEMNIRTYLVIDPR-----------------
acQ9VW60|ADCY2_DROME/1-1307 KQTLDFLGDKFEVEQGEGGNRD----AYLADHKVESYLIVPPKPAYTYSVPRVVECIEQN
acO60503|ADCY9_HUMAN/1-1353 EATAKYLDDRYEMEDGKVIERLGQSVVADQLKGLKTYLISGQRAKES-------------
acP51830|ADCY9_MOUSE/1-1353 EATAKYLDDRYEMEDGRVIERLGQSVVADQLKGLKTYLISGQRAKES-------------
acQ9DGG6|ADCY9_CHICK/1-1334 EATAKYLDDRYEMEDGKVTERVGQSAVADQLKGLKTYLISGQKVKEP-------------
acP98999|ADCY9_XENLA/1-1305 EKTARYLDDRYLMEDSMVVERLGQIVAADQLKGLKTFLISGGRTRVP-------------
gcP18293|ANPRA_MOUSE/1-1057 TLEVLALVGSLSLVSFLIVS-------FFIYRKMQLEKELVSE-----------------
gcP18910|ANPRA_RAT/1-1057   TLEVLALVGSLSLISFLIVS-------FFIYRKMQLEKELVSE-----------------
gcP16066|ANPRA_HUMAN/1-1061 TLEVLALVGSLSLLGILIVS-------FFIYRKMQLEKELASE-----------------
gcQ6VVW5|ANPRB_MOUSE/1-1047 TLAIVALGTGVTFIMFGVSS-------FLIFRKLMLEKELASM-----------------
gcP16067|ANPRB_RAT/1-1047   TLAIVALGTGITFIMFGVSS-------FLIFRKLMLEKELASM-----------------
gcP20594|ANPRB_HUMAN/1-1047 TLAIVALGTGITFIMFGVSS-------FLIFRKLMLEKELASM-----------------
gcP46197|ANPRB_BOVIN/1-1047 TLAIVALGTGITFIMFGVSS-------FLIFRKLMLEKELASM-----------------
gcP55202|ANPRB_ANGJA/1-1050 VLGIVAVGSGLALIIFGISS-------FLIYRKLKLEKELAGM-----------------
gcQ07553|GCY3E_DROME/1-1163 DWRYLVSGPLCALVVVVAIA-------LLIKHYR-YEQTLAGL-----------------
gcP16065|GCY_STRPU/1-1125   YLG--ASIPTFLIIFGGLIG-------FFIYRKRAYEAALDSL-----------------
gcQ6TL19|GUC2G_MOUSE/1-1100 GMTVTVTAVIPTVTFLVLASAAAITGLMLWRLRGKVQSHPGDT-----------------
gcP55205|GUC2G_RAT/1-1100   GMTASVTAVIPTVTLLVVASAAAITGLMLWRLRGKVQNHPGDT-----------------
gcP55203|GUC2D_BOVIN/1-1110 SVVFIGFLLVVGMGLAGAFLAH-----YCRHRLLHIQMVSGPN-----------------
gcO19179|GUC2D_CANFA/1-1109 GLVFLGFLLVVGMGLTGAFLAH-----YLRHRLLHIQMVSGPN-----------------
gcQ02846|GUC2D_HUMAN/1-1103 GLVFLGFLLVVGMGLAGAFLAH-----YVRHRLLHMQMVSGPN-----------------
gcP52785|GUC2E_MOUSE/1-1108 GLVFVGFLLVIGMGLTGAFLAH-----YLRHRLLHMQMASGPN-----------------
gcP51840|GUC2E_RAT/1-1108   GLVFVGFLLVIVVGLTGAFLAH-----YLRHRLLHMQMVSGPN-----------------
gcO02740|GUC2F_BOVIN/1-1103 TFALMVCLALLIALLSINGFAY-----FIRHRINKIQLIKGPN-----------------
gcP51841|GUC2F_HUMAN/1-1108 AFAMMVCLTLLIALLSINGFAY-----FIRRRINKIQLIKGPN-----------------
gcQ5SDA5|GUC2F_MOUSE/1-1108 ALAMMVCFALLIALLSINGFAY-----FIRRRINKIQLIKGPN-----------------
gcP51842|GUC2F_RAT/1-1108   ALAMMVCFALLLALLSINGFAY-----FIRRRINKIQLIKGPN-----------------
gcP51839|GUC2D_RAT/1-1110   LGSLLTLTITCVLALVGGFLAY-----FIRLGLQQLRLLRGPH-----------------
gcP25092|GUC2C_HUMAN/1-1073 GAVVLLLLVALLMLRKYRKDYE--------LRQKKWSHIPPEN-----------------
gcP55204|GUC2C_PIG/1-1073   GTIVLLLLIALLVLRKYKREYA--------LRQKKWSHIPPEN-----------------
gcQ3UWA6|GUC2C_MOUSE/1-1072 GILVVLLLIALLVLRKYRRDHA--------LRQKKWSHIPSEN-----------------
gcP23897|GUC2C_RAT/1-1072   GIVVVLLLIALLVLRKYRRDHE--------LRQKKWSHIPSEN-----------------
gcP70106|GUC2C_CAVPO/1-1076 GVVVLILLIALLVLRKYKKDNE--------LRQKKWSHIPPEK-----------------
gcP16068|GCYB1_BOVIN/1-619  GTEIDMKVIQQRNEECDHT---------------QFLIEEKES-----------------
gcQ02153|GCYB1_HUMAN/1-619  GTEIDMKVIQQRNEECDHT---------------QFLIEEKES-----------------
gcP20595|GCYB1_RAT/1-619    GTEIDMKVIQQRSEECDHT---------------QFLIEEKES-----------------
gcO54865|GCYB1_MOUSE/1-620  GTEIDMKVIQQRNEECDHT---------------QFLIEEKES-----------------
gcQ8INF0|GCY8E_DROME/1-947  HKEMHIELVR---EEILFD---------------TVHVTFQLT-----------------
gcO75343|GCYB2_HUMAN/1-617  MKEKYLNVSACPVKKSHWD---------------VVRSIVMFG-----------------
gcP22717|GCYB2_RAT/1-682    MKERYLNIPVCPGEKSHST---------------AVRASVLFG-----------------
gcQ4ZHS0|GCYA3_CANFA/1-690  ETEVEVSLLP-PCFRNDCS---------------EFVNQPYLL-----------------
gcQ02108|GCYA3_HUMAN/1-690  ETEVEVSLMP-PCFHNDCS---------------EFVNQPYLL-----------------
gcQ9ERL9|GCYA3_MOUSE/1-691  ESHVEVSLMP-PCFRSDCT---------------EFVNQPYLL-----------------
gcP19686|GCYA3_RAT/1-690    ESHVEVSLMP-PCFRSECT---------------EFVNQPYLL-----------------
gcP19687|GCYA1_BOVIN/1-691  ETEVEVSSTP-SRFHQDCR---------------EFVDQPCEL-----------------
gcP33402|GCYA2_HUMAN/1-732  RLDVEVEQVANEKLCSDVSNPG------------NCSCLTFLI-----------------
gcQ9WVI4|GCYA2_RAT/1-730    HLNVEVEQIENEKFCSDGSTPS------------NYSCLTFLI-----------------
gcQ09435|GCY1_CAEEL/1-1137  KILIFVAIAVIVLMVLIMIIGCLCVISGKRAERARINAEWQVP-----------------
acQ03100|CYAA_DICDI/1-1407  ETIMTHKNWLKKWQYNYNIVSNS----ECKDQEHDYEFHKAHG-----------------

acQ08828|ADCY1_HUMAN/1-1119 ----------------------------------------RRKIFPGLILSDI-KPAKRM
acO88444|ADCY1_MOUSE/1-1118 ----------------------------------------RRKIFPGLILSDI-KPAKRM
acP19754|ADCY1_BOVIN/1-1134 ----------------------------------------RRKIFPGLILSDI-KPAKRM
acO95622|ADCY5_HUMAN/1-1261 ----------------------------------------QKR-----------KEEKAM
acP40144|ADCY5_RABIT/1-1264 ----------------------------------------QKR-----------KEEKAM
acP84309|ADCY5_MOUSE/1-1262 ----------------------------------------QKR-----------KEEKAM
acQ04400|ADCY5_RAT/1-1262   ----------------------------------------QKR-----------KEEKAM
acP30803|ADCY5_CANFA/1-1265 ----------------------------------------QKR-----------KEEKAM
acP30804|ADCY6_CANFA/1-1165 ----------------------------------------QKR-----------KEEKAM
acO43306|ADCY6_HUMAN/1-1168 ----------------------------------------QKR-----------KEEKAM
acQ01341|ADCY6_MOUSE/1-1165 ----------------------------------------QKR-----------KEEKAM
acQ03343|ADCY6_RAT/1-1166   ----------------------------------------QKR-----------KEEKAM
acP97490|ADCY8_MOUSE/1-1249 ----------------------------------------ESLLCLP-------EDIVKE
acP40146|ADCY8_RAT/1-1248   ----------------------------------------ESLLSLP-------EDIVKE
acP40145|ADCY8_HUMAN/1-1251 ----------------------------------------DSLLSLP-------EDIVKE
acQ8VHH7|ADCY3_MOUSE/1-1145 ----------------------------------------PEVKKTA-QNGLNGSAVPNG
acP21932|ADCY3_RAT/1-1144   ----------------------------------------PEVKKTA-QNGLNGSALPNG
acO60266|ADCY3_HUMAN/1-1144 ----------------------------------------PEVKKTATQNGLNGSALPNG
acQ80TL1|ADCY2_MOUSE/1-1090 ----------------------------------------GERRSPQHLFR-PRHTLDGA
acP26769|ADCY2_RAT/1-1090   ----------------------------------------GERRSPQHLFR-PRHTLDGA
acQ08462|ADCY2_HUMAN/1-1091 ----------------------------------------GERRSPQHLFR-PRHTLDGA
acQ91WF3|ADCY4_MOUSE/1-1077 ----------------------------------------AEEEDEKGTAKGLLSSLEGH
acP26770|ADCY4_RAT/1-1064   ----------------------------------------AEEEDEKGTERGLLSSLEGH
acQ8NFM4|ADCY4_HUMAN/1-1077 ----------------------------------------AEEEDEKGTAGGLLSSLEGL
acQ29450|ADCY7_BOVIN/1-1078 ----------------------------------------SQQPPQPSQHNSKNKGNATL
acP51828|ADCY7_HUMAN/1-1080 ----------------------------------------SQQPPPPSQHLPRPKGDAAL
acP51829|ADCY7_MOUSE/1-1099 ----------------------------------------SQQPPPPSHHLSKPKGDATL
acQ9VW60|ADCY2_DROME/1-1307 DPSPTTEETKEIKETDQSHEATDVADVLLPVTVAPPPAIVDEKMSPTSINSQEAPLHAPL
acO60503|ADCY9_HUMAN/1-1353 ----------------------------------------RCSCAEALLSGFEVIDGSQV
acP51830|ADCY9_MOUSE/1-1353 ----------------------------------------HCSCAEALLSGFEVIDDSRE
acQ9DGG6|ADCY9_CHICK/1-1334 ----------------------------------------HCSCSQALLQ-LGGWGWSQM
acP98999|ADCY9_XENLA/1-1305 ----------------------------------------SCSCSQTLIPVQEGTDLSSP
gcP18293|ANPRA_MOUSE/1-1057 ------------------------------------------------------LWRVRW
gcP18910|ANPRA_RAT/1-1057   ------------------------------------------------------LWRVRW
gcP16066|ANPRA_HUMAN/1-1061 ------------------------------------------------------LWRVRW
gcQ6VVW5|ANPRB_MOUSE/1-1047 ------------------------------------------------------LWRIRW
gcP16067|ANPRB_RAT/1-1047   ------------------------------------------------------LWRIRW
gcP20594|ANPRB_HUMAN/1-1047 ------------------------------------------------------LWRIRW
gcP46197|ANPRB_BOVIN/1-1047 ------------------------------------------------------LWRIRW
gcP55202|ANPRB_ANGJA/1-1050 ------------------------------------------------------LWRIRW
gcQ07553|GCY3E_DROME/1-1163 ------------------------------------------------------LWKVDM
gcP16065|GCY_STRPU/1-1125   ------------------------------------------------------VWKVDW
gcQ6TL19|GUC2G_MOUSE/1-1100 ------------------------------------------------------WWQIRY
gcP55205|GUC2G_RAT/1-1100   ------------------------------------------------------WWQIHY
gcP55203|GUC2D_BOVIN/1-1110 ------------------------------------------------------KIILTL
gcO19179|GUC2D_CANFA/1-1109 ------------------------------------------------------KIILTL
gcQ02846|GUC2D_HUMAN/1-1103 ------------------------------------------------------KIILTV
gcP52785|GUC2E_MOUSE/1-1108 ------------------------------------------------------KIILTL
gcP51840|GUC2E_RAT/1-1108   ------------------------------------------------------KIILTL
gcO02740|GUC2F_BOVIN/1-1103 ------------------------------------------------------RILLTL
gcP51841|GUC2F_HUMAN/1-1108 ------------------------------------------------------RILLTL
gcQ5SDA5|GUC2F_MOUSE/1-1108 ------------------------------------------------------RILLTL
gcP51842|GUC2F_RAT/1-1108   ------------------------------------------------------RILLTL
gcP51839|GUC2D_RAT/1-1110   ------------------------------------------------------RILLTP
gcP25092|GUC2C_HUMAN/1-1073 ------------------------------------------------------IFPLET
gcP55204|GUC2C_PIG/1-1073   ------------------------------------------------------IFPLES
gcQ3UWA6|GUC2C_MOUSE/1-1072 ------------------------------------------------------IFPLET
gcP23897|GUC2C_RAT/1-1072   ------------------------------------------------------IFPLET
gcP70106|GUC2C_CAVPO/1-1076 ------------------------------------------------------ILPLET
gcP16068|GCYB1_BOVIN/1-619  ------------------------------------------------------KEEDFY
gcQ02153|GCYB1_HUMAN/1-619  ------------------------------------------------------KEEDFY
gcP20595|GCYB1_RAT/1-619    ------------------------------------------------------KEEDFY
gcO54865|GCYB1_MOUSE/1-620  ------------------------------------------------------KEEDFY
gcQ8INF0|GCY8E_DROME/1-947  ------------------------------------------------------FDNRAF
gcO75343|GCYB2_HUMAN/1-617  ------------------------------------------------------KGH---
gcP22717|GCYB2_RAT/1-682    ------------------------------------------------------KGP---
gcQ4ZHS0|GCYA3_CANFA/1-690  ------------------------------------------------------YSLHVK
gcQ02108|GCYA3_HUMAN/1-690  ------------------------------------------------------YSVHMK
gcQ9ERL9|GCYA3_MOUSE/1-691  ------------------------------------------------------YSVHVK
gcP19686|GCYA3_RAT/1-690    ------------------------------------------------------YSVHVK
gcP19687|GCYA1_BOVIN/1-691  ------------------------------------------------------YSVHIR
gcP33402|GCYA2_HUMAN/1-732  ------------------------------------------------------KECENT
gcQ9WVI4|GCYA2_RAT/1-730    ------------------------------------------------------KECETT
gcQ09435|GCY1_CAEEL/1-1137  ---------------------------------------------------FAKLIESEK
acQ03100|CYAA_DICDI/1-1407  ----------------------------------------ECITSYFVDWKDDYREKKKK

acQ08828|ADCY1_HUMAN/1-1119 KFKTVCYLLVQLMHCRKMFKAEIPFSNV--------------------------------
acO88444|ADCY1_MOUSE/1-1118 KFKTVCYLLVQLMHCRKMFKAEIPFSNV--------------------------------
acP19754|ADCY1_BOVIN/1-1134 KFKTVCYLLVQLMHCRKMFKAEIPFSNV--------------------------------
acO95622|ADCY5_HUMAN/1-1261 IAKMNRQRTNSIGHNPPHWGAERPFYNH--------------------------------
acP40144|ADCY5_RABIT/1-1264 IAKMNRQRTNSIGHNPPHWGAERPFYNH--------------------------------
acP84309|ADCY5_MOUSE/1-1262 IAKMNRQRTNSIGHNPPHWGAERPFYNH--------------------------------
acQ04400|ADCY5_RAT/1-1262   IAKMNRQRTNSIGHNPPHWGAERPFYNH--------------------------------
acP30803|ADCY5_CANFA/1-1265 IAKMNRQRTNSIGHNPPHWGAERPFYNH--------------------------------
acP30804|ADCY6_CANFA/1-1165 LAKLQRTRANSMEGLMPRWVPDRAFS----------------------------------
acO43306|ADCY6_HUMAN/1-1168 LAKLQRTRANSMEGLMPRWVPDRAFS----------------------------------
acQ01341|ADCY6_MOUSE/1-1165 LAKLQRTRANSMEGLMPRWVPDRAFS----------------------------------
acQ03343|ADCY6_RAT/1-1166   LVKLQRTRANSMEGLMPRWVPDRAFS----------------------------------
acP97490|ADCY8_MOUSE/1-1249 SVSCSDRRNSGATFTEGSWSPELPFDN---------------------------------
acP40146|ADCY8_RAT/1-1248   SVSCSDRRNSGATFTEGSWSPELPFDN---------------------------------
acP40145|ADCY8_HUMAN/1-1251 SVSSSDRRNSGATFTEGSWSPELPFDN---------------------------------
acQ8VHH7|ADCY3_MOUSE/1-1145 APASSKPSSPALIETKEPNGSAHASGST--------------------------------
acP21932|ADCY3_RAT/1-1144   APAS-KPSSPALIETKEPNGSAHASGST--------------------------------
acO60266|ADCY3_HUMAN/1-1144 APASSKSSSPALIETKEPNGSAHSSGST--------------------------------
acQ80TL1|ADCY2_MOUSE/1-1090 KMRASVRMTRYLESWG----AAKPFAHLHHRD----------------------------
acP26769|ADCY2_RAT/1-1090   KMRASVRMTRYLESWG----AAKPFAHLHHRD----------------------------
acQ08462|ADCY2_HUMAN/1-1091 KMRASVRMTRYLESWG----AAKPFAHLHHRD----------------------------
acQ91WF3|ADCY4_MOUSE/1-1077 TMRPSLLMTRYLESWG----AAKPFAHLSHLD----------------------------
acP26770|ADCY4_RAT/1-1064   TMRPSLLMTRYLESWG----AAKPFAHLSHVD----------------------------
acQ8NFM4|ADCY4_HUMAN/1-1077 KMRPSLLMTRYLESWG----AAKPFAHLSHGD----------------------------
acQ29450|ADCY7_BOVIN/1-1078 KMRASVRMTRYLESWG----AARPFAHLNQRE----------------------------
acP51828|ADCY7_HUMAN/1-1080 KMRASVRMTRYLESWG----AARPFAHLNHRE----------------------------
acP51829|ADCY7_MOUSE/1-1099 KMRASVRVTRYLESWG----AARPFAHLNHRE----------------------------
acQ9VW60|ADCY2_DROME/1-1307 ASAASMSIKELSEEEDEADEATAVTEPLMHRDQDGKNDKEPKANGGHRGSGDSAASESVA
acO60503|ADCY9_HUMAN/1-1353 SSGPRGQGTASSGNVSDLAQTVKTFDNLKTCPSCG-------------------------
acP51830|ADCY9_MOUSE/1-1353 SSGPRGQGTASPGSVSDLAQTVKTFDNLKTCPSCG-------------------------
acQ9DGG6|ADCY9_CHICK/1-1334 QAAPSAENTADS------TKALKHVEKPKPCPSCS-------------------------
acP98999|ADCY9_XENLA/1-1305 SLAPHVQAAISETS--DSHTNCTQPETLKSCPSCG-------------------------
gcP18293|ANPRA_MOUSE/1-1057 EDLQPSSLERHLRS---------AGSRLTLSGRGSN------------------------
gcP18910|ANPRA_RAT/1-1057   EDLQPSSLERHLRS---------AGSRLTLSGRGSN------------------------
gcP16066|ANPRA_HUMAN/1-1061 EDVEPSSLERHLRS---------AGSRLTLSGRGSN------------------------
gcQ6VVW5|ANPRB_MOUSE/1-1047 EELQFGNSDRYHKG---------AGSRLTLSLRGSS------------------------
gcP16067|ANPRB_RAT/1-1047   EELQFGNSDRYHKG---------AGSRLTLSLRGSS------------------------
gcP20594|ANPRB_HUMAN/1-1047 EELQFGNSERYHKG---------AGSRLTLSLRGSS------------------------
gcP46197|ANPRB_BOVIN/1-1047 EELQFGNSERCHKG---------AGSRLTLSLRGSS------------------------
gcP55202|ANPRB_ANGJA/1-1050 EELQFESPNKYHKC---------AGSRLTISQRGSS------------------------
gcQ07553|GCY3E_DROME/1-1163 KDVTVINLGEYNNP---------TNKNIFQICRQS-------------------------
gcP16065|GCY_STRPU/1-1125   SEVQTKATDTNSQG---------FSMKNMVMSAIS-------------------------
gcQ6TL19|GUC2G_MOUSE/1-1100 DSITLLPQHKLSHRGTPVSRR-NVSDTSTVKASADC------------------------
gcP55205|GUC2G_RAT/1-1100   DSITLLPQHKPSHRGTPMSRC-NVSNASTVKISADC------------------------
gcP55203|GUC2D_BOVIN/1-1110 DDITFLHPHGGNSR--------KVAQGSRTSLAARS------------------------
gcO19179|GUC2D_CANFA/1-1109 DDVTFLHPHGGSTR--------KVVQGSRSSLAARS------------------------
gcQ02846|GUC2D_HUMAN/1-1103 DDITFLHPHGGTSR--------KVAQGSRSSLGARS------------------------
gcP52785|GUC2E_MOUSE/1-1108 EDVTFLHPPGGSSR--------KVVQGSRSSLATRS------------------------
gcP51840|GUC2E_RAT/1-1108   EDVTFLHPQGGSSR--------KVAQGSRSSLATRS------------------------
gcO02740|GUC2F_BOVIN/1-1103 EDVTFINPHFGSKRGSHASVSFQITSEVQSGRSPRL------------------------
gcP51841|GUC2F_HUMAN/1-1108 EDVTFINPHFGSKRGSRASVSFQITSEVQSGRSPRL------------------------
gcQ5SDA5|GUC2F_MOUSE/1-1108 EDVTFINPHFGSKRGSRASVSFQIISEVQSGRSPRL------------------------
gcP51842|GUC2F_RAT/1-1108   EDVTFINPHFGSKRGSRASVSFQIISEVQSGRSPRL------------------------
gcP51839|GUC2D_RAT/1-1110   QELTFLQRTPSRRRPHVDSGSESRSVVDGGSPQSVI------------------------
gcP25092|GUC2C_HUMAN/1-1073 NETNHVSLKIDDDK----------------RRDTIQ------------------------
gcP55204|GUC2C_PIG/1-1073   NETNHVSLKIDDDR----------------RRDTIQ------------------------
gcQ3UWA6|GUC2C_MOUSE/1-1072 NETNHISLKIDDDR----------------RRDTIQ------------------------
gcP23897|GUC2C_RAT/1-1072   NETNHVSLKIDDDR----------------RRDTIQ------------------------
gcP70106|GUC2C_CAVPO/1-1076 NEANHVSLKIDDDK----------------KRDTVQ------------------------
gcP16068|GCYB1_BOVIN/1-619  EDLDRFEENGTQE-----------------------------------------------
gcQ02153|GCYB1_HUMAN/1-619  EDLDRFEENGTQE-----------------------------------------------
gcP20595|GCYB1_RAT/1-619    EDLDRFEENGTQD-----------------------------------------------
gcO54865|GCYB1_MOUSE/1-620  EDLDRFEENGTQE-----------------------------------------------
gcQ8INF0|GCY8E_DROME/1-947  TLASLAMTREEKH-----------------------------------------------
gcO75343|GCYB2_HUMAN/1-617  -LMNTFEPIYPER-----------------------------------------------
gcP22717|GCYB2_RAT/1-682    -LRDTFQPVYPER-----------------------------------------------
gcQ4ZHS0|GCYA3_CANFA/1-690  STKPSLSPGKPQS-----------------------------------------------
gcQ02108|GCYA3_HUMAN/1-690  STKPSLSPSKPQS-----------------------------------------------
gcQ9ERL9|GCYA3_MOUSE/1-691  STKPSLSPGKPQS-----------------------------------------------
gcP19686|GCYA3_RAT/1-690    STKPSLSPGKPQS-----------------------------------------------
gcP19687|GCYA1_BOVIN/1-691  SARPHPPPGKPVS-----------------------------------------------
gcP33402|GCYA2_HUMAN/1-732  NIMKNLPQGTSQVPA---------------------------------------------
gcQ9WVI4|GCYA2_RAT/1-730    QITKNIPQGTSQIPT---------------------------------------------
gcQ09435|GCY1_CAEEL/1-1137  QVRGKGASRRSLQSAPSISTG---------------------------------------
acQ03100|CYAA_DICDI/1-1407  DLSCDFSINKVLNAETIESKSNNNNYNNNNYNNNNYN-----------------------

acQ08828|ADCY1_HUMAN/1-1119 -------------MTCEDDDKRRALRTASEKLRNRSSFSTNVVYT---------------
acO88444|ADCY1_MOUSE/1-1118 -------------MTCEDDDKRRALRTASEKLRNRSSFSTNVVYT---------------
acP19754|ADCY1_BOVIN/1-1134 -------------MTCEDDDKRRALRTASEKLRNRSSFSTNVVQT---------------
acO95622|ADCY5_HUMAN/1-1261 -------------LGGNQVSK-EMKRMGFEDPKDKN--AQESAN----------------
acP40144|ADCY5_RABIT/1-1264 -------------LGGNQVSK-EMKRMGFEDPKDKN--AQESTN----------------
acP84309|ADCY5_MOUSE/1-1262 -------------LGGNQVSK-EMKRMGFEDPKDKN--AQESAN----------------
acQ04400|ADCY5_RAT/1-1262   -------------LGGNQVSK-EMKRMGFEDPKDKN--AQESAN----------------
acP30803|ADCY5_CANFA/1-1265 -------------LGGNQVSK-EMKRMGFEDPKDKN--AQESAN----------------
acP30804|ADCY6_CANFA/1-1165 ---------------RTKDSK-AFRQMGIDDSSKDNRGAQDALN----------------
acO43306|ADCY6_HUMAN/1-1168 ---------------RTKDSK-AFRQMGIDDSSKDNRGTQDALN----------------
acQ01341|ADCY6_MOUSE/1-1165 ---------------RTKDSK-AFRQMGIDDSSKDNRGAQDALN----------------
acQ03343|ADCY6_RAT/1-1166   ---------------RTKDSK-AFRQMGIDDSSKENRGAQDALN----------------
acP97490|ADCY8_MOUSE/1-1249 -------------IVGKQNTLAALTRNSINLLPNHLAQALHVQS----------------
acP40146|ADCY8_RAT/1-1248   -------------IVGKQNTLAALTRNSINLLPNHLAQALHVQS----------------
acP40145|ADCY8_HUMAN/1-1251 -------------IVGKQNTLAALTRNSINLLPNHLAQALHVQS----------------
acQ8VHH7|ADCY3_MOUSE/1-1145 -------------SEEAEEQEAQADNPSFPNPRRRLRLQDLADRV---------------
acP21932|ADCY3_RAT/1-1144   -------------SEEAEEQEAQADNPSFPNPRRRLRLQDLADRV---------------
acO60266|ADCY3_HUMAN/1-1144 -------------SEKPEEQDAQADNPSFPNPRRRLRLQDLADRV---------------
acQ80TL1|ADCY2_MOUSE/1-1090 -------------SMTTENGKISTTDVPMGQHNFQNRTL-RTKSQ---------------
acP26769|ADCY2_RAT/1-1090   -------------SMTTENGKISTTDVPMGQHNFQNRTL-RTKSQ---------------
acQ08462|ADCY2_HUMAN/1-1091 -------------SMTTENGKISTTDVPMGQHNFQNRTL-RTKSQ---------------
acQ91WF3|ADCY4_MOUSE/1-1077 -------------SPVSTSTPLPEK---AFSPQWSLDRS-RTPRG---------------
acP26770|ADCY4_RAT/1-1064   -------------SPASTSTPLPEK---AFSPQWSLDRS-RTPRG---------------
acQ8NFM4|ADCY4_HUMAN/1-1077 -------------SPVSTSTPLPEKTLASFSTQWSLDRS-RTPRG---------------
acQ29450|ADCY7_BOVIN/1-1078 -------------SVSSSETLVSHGRRPKAVPLRRHRTPDRSASP---------------
acP51828|ADCY7_HUMAN/1-1080 -------------SVSSGETHVPNGRRPKSVPQRHRRTPDRSMSP---------------
acP51829|ADCY7_MOUSE/1-1099 -------------SVSSSETPISNGRRQKAIPLRRHRAPDRSASP---------------
acQ9VW60|ADCY2_DROME/1-1307 KSAALSLPADDLLSMSGSESGISNSGAQAQSSNPASVTPTAAAPAGGAASNSLTVAEAPE
acO60503|ADCY9_HUMAN/1-1353 -ITFAPKSEAGAEGGAPQNGCQDEHKNSTKASGGPNPKTQNGLLSP--------------
acP51830|ADCY9_MOUSE/1-1353 -ITFAPKSEAGAEGGTVQNGCQDEPKTSTKASGGPNSKTQNGLLSP--------------
acQ9DGG6|ADCY9_CHICK/1-1334 -TTLVPPCDVSIDEGAIQNGCQDEHKNSTKAPGGHSPKTQNGLLSP--------------
acP98999|ADCY9_XENLA/1-1305 -ETAAR--DGPEEGVSAANGGGEEWKGGAPRPSAIGASLKDPERSPES------------
gcP18293|ANPRA_MOUSE/1-1057 -------------YGSLLTTEGQFQVFAKTAYYKGNLVAVKRVN----------------
gcP18910|ANPRA_RAT/1-1057   -------------YGSLLTTEGQFQVFAKTAYYKGNLVAVKRVN----------------
gcP16066|ANPRA_HUMAN/1-1061 -------------YGSLLTTEGQFQVFAKTAYYKGNLVAVKRVN----------------
gcQ6VVW5|ANPRB_MOUSE/1-1047 -------------YGSLMTAHGKYQIFANTGHFKGNVVAIKHVN----------------
gcP16067|ANPRB_RAT/1-1047   -------------YGSLMTAHGKYQIFANTGHFKGNVVAIKHVN----------------
gcP20594|ANPRB_HUMAN/1-1047 -------------YGSLMTAHGKYQIFANTGHFKGNVVAIKHVN----------------
gcP46197|ANPRB_BOVIN/1-1047 -------------YGSLMTAHGKYQIFANTGHFKGNVVAIKHVN----------------
gcP55202|ANPRB_ANGJA/1-1050 -------------YGSLITAHGKYQLFAKTGYFKGNLVAIKHVN----------------
gcQ07553|GCY3E_DROME/1-1163 ---------------ILVVGEPNKRSFTNIALFRGNIVAMKKIH----------------
gcP16065|GCY_STRPU/1-1125   ---------------VISNAE-KQQIFATIGTYRGTVCALHAVH----------------
gcQ6TL19|GUC2G_MOUSE/1-1100 -------------GSLVKRHQDEELFFAPVGLYQGNQVALCYIG----------------
gcP55205|GUC2G_RAT/1-1100   -------------GSFAKTHQDEELFYAPVGLYQGNHVALCYIG----------------
gcP55203|GUC2D_BOVIN/1-1110 -------------ISDVRSIHSQLPDYTNIGLYEGDWVWLKKFP----------------
gcO19179|GUC2D_CANFA/1-1109 -------------TSDIRSVPSQPLDNSNIGLFEGDWVWLKKFP----------------
gcQ02846|GUC2D_HUMAN/1-1103 -------------MSDIRSGPSQHLDSPNIGVYEGDRVWLKKFP----------------
gcP52785|GUC2E_MOUSE/1-1108 -------------ASDIRSVPSQPQESTNVGLYEGDWVWLKKFP----------------
gcP51840|GUC2E_RAT/1-1108   -------------TSDIRSVPSQPQESTNIGLYEGDWVWLKKFP----------------
gcO02740|GUC2F_BOVIN/1-1103 -------------SFSSGSLTPATCENSNIAIYEGDWVWLKKFPS---------------
gcP51841|GUC2F_HUMAN/1-1108 -------------SFSSGSLTPATYENSNIAIYEGDWVWLKKFSL---------------
gcQ5SDA5|GUC2F_MOUSE/1-1108 -------------SFSSGSLTPATYENSNIAIYEGDWVWLKKFPP---------------
gcP51842|GUC2F_RAT/1-1108   -------------SFSSGSLTPATYENSNIAIYQGDWVWLKKFPP---------------
gcP51839|GUC2D_RAT/1-1110   -------------QGSTRSVP-AFLEHTNVALYQGEWVWLKKFEA---------------
gcP25092|GUC2C_HUMAN/1-1073 -------------RLRQCKYDKKRVILKDLKHNDGNFTEKQKIE----------------
gcP55204|GUC2C_PIG/1-1073   -------------RLRQCKYDKKRVILKDLKHNDGNFTEKQKIE----------------
gcQ3UWA6|GUC2C_MOUSE/1-1072 -------------RVRQCKYDKKKVILKDLKHSDGNFSEKQKID----------------
gcP23897|GUC2C_RAT/1-1072   -------------RVRQCKYDKKKVILKDLKHCDGNFSEKQKIE----------------
gcP70106|GUC2C_CAVPO/1-1076 -------------RLRQCKYDPKRAILKDLKYSDGNFSEKQKIE----------------
gcP16068|GCYB1_BOVIN/1-619  ---------------SRISPYTFCKAFPFHIIFDRDLVVTQCGN----------------
gcQ02153|GCYB1_HUMAN/1-619  ---------------SRISPYTFCKAFPFHIIFDRDLVVTQCGN----------------
gcP20595|GCYB1_RAT/1-619    ---------------SRISPYTFCKAFPFHIIFDRDLVVTQCGN----------------
gcO54865|GCYB1_MOUSE/1-620  ---------------SRISPYTFCKAFPFHIIFDRNLVVTQCGN----------------
gcQ8INF0|GCY8E_DROME/1-947  ---------------LPISAHVLFEIFPFCMVFGADMVVRSIGN----------------
gcO75343|GCYB2_HUMAN/1-617  ---------------LWIEEKTFCNAFPFHIVFDESLQVKQARV----------------
gcP22717|GCYB2_RAT/1-682    ---------------LWVEEEVFCDAFPFHIVFDEALRVKQAGV----------------
gcQ4ZHS0|GCYA3_CANFA/1-690  --------------SLVIPASLFCKTFPFHFMFDKDMTILQFGN----------------
gcQ02108|GCYA3_HUMAN/1-690  --------------SLVIPTSLFCKTFPFHFMFDKDMTILQFGN----------------
gcQ9ERL9|GCYA3_MOUSE/1-691  --------------SLVIPASLFCKTFPFHFMLDRDLAILQLGN----------------
gcP19686|GCYA3_RAT/1-690    --------------SLVIPTSLFCKTFPFHFMLDRDLAILQLGN----------------
gcP19687|GCYA1_BOVIN/1-691  --------------SLVIPASLFCKTFPFHFMLDRDMSILQLGH----------------
gcP33402|GCYA2_HUMAN/1-732  --------------DLRISINTFCRAFPFHLMFDPSMSVLQLGE----------------
gcQ9WVI4|GCYA2_RAT/1-730    --------------DLRISINTFCRTFPFHLMFDPNMVVLQLGE----------------
gcQ09435|GCY1_CAEEL/1-1137  -------------HSGVTTVSDFCENYTMMMYEKEMVLTAKYQYT---------------
acQ03100|CYAA_DICDI/1-1407  -----NNYNNNNLNNNSNNNNNEYGSSSSSSSVLGEAVTEQIDCN---------------

acQ08828|ADCY1_HUMAN/1-1119 --------------------------------------------TPGTRVNRYISRLLEA
acO88444|ADCY1_MOUSE/1-1118 --------------------------------------------TPGTRVNRYISRLLEA
acP19754|ADCY1_BOVIN/1-1134 --------------------------------------------TPGTRVNRYIGRLLEA
acO95622|ADCY5_HUMAN/1-1261 ---------------------------------------------PEDEVDEFLGRAIDA
acP40144|ADCY5_RABIT/1-1264 ---------------------------------------------PEDEVDEFLGRAIDA
acP84309|ADCY5_MOUSE/1-1262 ---------------------------------------------PEDEVDEFLGRAIDA
acQ04400|ADCY5_RAT/1-1262   ---------------------------------------------PEDEVDEFLGRAIDA
acP30803|ADCY5_CANFA/1-1265 ---------------------------------------------PEDEVDEFLGRAIDA
acP30804|ADCY6_CANFA/1-1165 ---------------------------------------------PEDEVDEFLGRAIDA
acO43306|ADCY6_HUMAN/1-1168 ---------------------------------------------PEDEVDEFLSRAIDA
acQ01341|ADCY6_MOUSE/1-1165 ---------------------------------------------PEDEVDEFLGRAIDA
acQ03343|ADCY6_RAT/1-1166   ---------------------------------------------PEDEVDEFLGRAIDA
acP97490|ADCY8_MOUSE/1-1249 ---------------------------------------------GPEEINKRIEHTIDL
acP40146|ADCY8_RAT/1-1248   ---------------------------------------------GPEEINKRIEHTIDL
acP40145|ADCY8_HUMAN/1-1251 ---------------------------------------------GPEEINKRIEHTIDL
acQ8VHH7|ADCY3_MOUSE/1-1145 --------------------------------------------VDASEDEHELNQLLNE
acP21932|ADCY3_RAT/1-1144   --------------------------------------------VDASEDEHELNQLLNE
acO60266|ADCY3_HUMAN/1-1144 --------------------------------------------VDASEDEHELNQLLNE
acQ80TL1|ADCY2_MOUSE/1-1090 -----------------------------------------KKR-FEEELNERMIQAIDG
acP26769|ADCY2_RAT/1-1090   -----------------------------------------KKR-FEEELNERMIQAIDG
acQ08462|ADCY2_HUMAN/1-1091 -----------------------------------------KKR-FEEELNERMIQAIDG
acQ91WF3|ADCY4_MOUSE/1-1077 -----------------------------------------LDD-ELDTGDAKFFQVIEQ
acP26770|ADCY4_RAT/1-1064   -----------------------------------------LHD-ELDTGDAKFFQVIEQ
acQ8NFM4|ADCY4_HUMAN/1-1077 -----------------------------------------LDD-ELDTGDAKFFQVIEQ
acQ29450|ADCY7_BOVIN/1-1078 -----------------------------------------KGRSEDDSYDDEMLSAIEG
acP51828|ADCY7_HUMAN/1-1080 -----------------------------------------KGRSEDDSYDDEMLSAIEG
acP51829|ADCY7_MOUSE/1-1099 -----------------------------------------KGRLEDD-CDDEMLSAIEG
acQ9VW60|ADCY2_DROME/1-1307 RSRRKLSVQGLMSFADRRRSSGAFIEGRKLSIHSGESFRSHAGHVTRNRPSSKMTKYVEC
acO60503|ADCY9_HUMAN/1-1353 ------------------------------PQEEKLTNSQTSLCEILQEKGRWAGVSLDQ
acP51830|ADCY9_MOUSE/1-1353 ------------------------------PAEEKLTNSQTSLCEILQEKGRWAGVSLDQ
acQ9DGG6|ADCY9_CHICK/1-1334 ------------------------------PQEEKLSNSQTSLYEMLQEKGRWGGVSLDQ
acP98999|ADCY9_XENLA/1-1305 ------------------------------STGDTLTNSQASLYDMLQEKGRWCGVSMDQ
gcP18293|ANPRA_MOUSE/1-1057 ------------------------------------RKRIELTRK--VLFELKHMRDVQN
gcP18910|ANPRA_RAT/1-1057   ------------------------------------RKRIELTRK--VLFELKHMRDVQN
gcP16066|ANPRA_HUMAN/1-1061 ------------------------------------RKRIELTRK--VLFELKHMRDVQN
gcQ6VVW5|ANPRB_MOUSE/1-1047 ------------------------------------KKRIELTRQ--VLFELKHMRDVQF
gcP16067|ANPRB_RAT/1-1047   ------------------------------------KKRIELTRQ--VLFELKHMRDVQF
gcP20594|ANPRB_HUMAN/1-1047 ------------------------------------KKRIELTRQ--VLFELKHMRDVQF
gcP46197|ANPRB_BOVIN/1-1047 ------------------------------------KKRIELTRQ--VLFELKHMRDVQF
gcP55202|ANPRB_ANGJA/1-1050 ------------------------------------KKRIELTRQ--VLFELKHMRDVQF
gcQ07553|GCY3E_DROME/1-1163 ------------------------------------KKSVDITRS--IRKELKLMREVRH
gcP16065|GCY_STRPU/1-1125   ------------------------------------KNHIDLTRA--VRTELKIMRDMRH
gcQ6TL19|GUC2G_MOUSE/1-1100 ------------------------------------DEAEAWVKKPTVRREVCLMCELKH
gcP55205|GUC2G_RAT/1-1100   ------------------------------------EEAEARIKKPTVLREVWLMCELKH
gcP55203|GUC2D_BOVIN/1-1110 -----------------------------------GDR--HIAIRPATKMAFSKIRELRH
gcO19179|GUC2D_CANFA/1-1109 -----------------------------------GDQ--HIAIRPATKTAFSKLRELRH
gcQ02846|GUC2D_HUMAN/1-1103 -----------------------------------GDQ--HIAIRPATKTAFSKLQELRH
gcP52785|GUC2E_MOUSE/1-1108 -----------------------------------GEH--HMAIRPATKTAFSKLRELRH
gcP51840|GUC2E_RAT/1-1108   -----------------------------------GEH--HMAIRPATKMAFSKLRELRH
gcO02740|GUC2F_BOVIN/1-1103 -----------------------------------GNFGDIKSVESSASDIFEMMKDLRH
gcP51841|GUC2F_HUMAN/1-1108 -----------------------------------GDFGDLKSIKSRASDVFEMMKDLRH
gcQ5SDA5|GUC2F_MOUSE/1-1108 -----------------------------------GDFGDIKSIKSSASDVFEMMKDLRH
gcP51842|GUC2F_RAT/1-1108   -----------------------------------GDFGDIKSIKSSASDVFEMMKDLRH
gcP51839|GUC2D_RAT/1-1110   -----------------------------------GTAP---DLRPSSLSLLRKMREMRH
gcP25092|GUC2C_HUMAN/1-1073 ---------------------------------------------------LNKLLQIDY
gcP55204|GUC2C_PIG/1-1073   ---------------------------------------------------LNKLLQIDY
gcQ3UWA6|GUC2C_MOUSE/1-1072 ---------------------------------------------------LNKLLQSDY
gcP23897|GUC2C_RAT/1-1072   ---------------------------------------------------LNKLLQSDY
gcP70106|GUC2C_CAVPO/1-1076 ---------------------------------------------------LDKLLPSDF
gcP16068|GCYB1_BOVIN/1-619  ------------------------------------------------------------
gcQ02153|GCYB1_HUMAN/1-619  ------------------------------------------------------------
gcP20595|GCYB1_RAT/1-619    ------------------------------------------------------------
gcO54865|GCYB1_MOUSE/1-620  ------------------------------------------------------------
gcQ8INF0|GCY8E_DROME/1-947  ------------------------------------------------------------
gcO75343|GCYB2_HUMAN/1-617  ------------------------------------------------------------
gcP22717|GCYB2_RAT/1-682    ------------------------------------------------------------
gcQ4ZHS0|GCYA3_CANFA/1-690  ------------------------------------------------------------
gcQ02108|GCYA3_HUMAN/1-690  ------------------------------------------------------------
gcQ9ERL9|GCYA3_MOUSE/1-691  ------------------------------------------------------------
gcP19686|GCYA3_RAT/1-690    ------------------------------------------------------------
gcP19687|GCYA1_BOVIN/1-691  ------------------------------------------------------------
gcP33402|GCYA2_HUMAN/1-732  ------------------------------------------------------------
gcQ9WVI4|GCYA2_RAT/1-730    ------------------------------------------------------------
gcQ09435|GCY1_CAEEL/1-1137  ------------------------------------------HLTKADKERFVKMRKLDH
acQ03100|CYAA_DICDI/1-1407  ------------------------------------NTNPPLQHKKSQSILTNNENDIVS

acQ08828|ADCY1_HUMAN/1-1119 R-QTELE----------------------------------MADLNF-----FTLKYKHV
acO88444|ADCY1_MOUSE/1-1118 R-QTELE----------------------------------MADLNF-----FTLKYKHV
acP19754|ADCY1_BOVIN/1-1134 R-QMELE----------------------------------MADLNF-----FTLKYKQA
acO95622|ADCY5_HUMAN/1-1261 RSIDRLR----------------------------------SEHVRK-----FLLTFREP
acP40144|ADCY5_RABIT/1-1264 RSIDRLR----------------------------------SEHVRR-----FLLTFREP
acP84309|ADCY5_MOUSE/1-1262 RSIDRLR----------------------------------SEHVRK-----FLLTFREP
acQ04400|ADCY5_RAT/1-1262   RSIDRLR----------------------------------SEHVRK-----FLLTFREP
acP30803|ADCY5_CANFA/1-1265 RSIDRLR----------------------------------SEHVRK-----FLLTFREP
acP30804|ADCY6_CANFA/1-1165 RSIDQLR----------------------------------KDHVRR-----FLLTFQRE
acO43306|ADCY6_HUMAN/1-1168 RSIDQLR----------------------------------KDHVRR-----FLLTFQRE
acQ01341|ADCY6_MOUSE/1-1165 RSIDQLR----------------------------------KDHVRR-----FLLTFQRE
acQ03343|ADCY6_RAT/1-1166   RSIDQLR----------------------------------KDHVRR-----FLLTFQRE
acP97490|ADCY8_MOUSE/1-1249 RSGDKLR----------------------------------REHIKP-----FSLMFKDS
acP40146|ADCY8_RAT/1-1248   RSGDKLR----------------------------------REHIKP-----FSLMFKDS
acP40145|ADCY8_HUMAN/1-1251 RSGDKLR----------------------------------REHIKP-----FSLMFKDS
acQ8VHH7|ADCY3_MOUSE/1-1145 ALLERES----------------------------------AQVVKKRNTFLLTMRFMDP
acP21932|ADCY3_RAT/1-1144   ALLERES----------------------------------AQVVKKRNTFLLTMRFMDP
acO60266|ADCY3_HUMAN/1-1144 ALLERES----------------------------------AQVVKKRNTFLLSMRFMDP
acQ80TL1|ADCY2_MOUSE/1-1090 INAQK------------------------------------QWL-KSEDIQRISLFFYNK
acP26769|ADCY2_RAT/1-1090   INAQK------------------------------------QWL-KSEDIQRISLLFYNK
acQ08462|ADCY2_HUMAN/1-1091 INAQK------------------------------------QWL-KSEDIQRISLLFYNK
acQ91WF3|ADCY4_MOUSE/1-1077 LNSQK------------------------------------QWK-QSKDFNLLTLYFREK
acP26770|ADCY4_RAT/1-1064   LNSQK------------------------------------QWK-QSKDFNLLTLYFREK
acQ8NFM4|ADCY4_HUMAN/1-1077 LNSQK------------------------------------QWK-QSKDFNPLTLYFREK
acQ29450|ADCY7_BOVIN/1-1078 LSSTR------------------------------------PCCSKSDDFSTFGSIFLEK
acP51828|ADCY7_HUMAN/1-1080 LSSTR------------------------------------PCCSKSDDFYTFGSIFLEK
acP51829|ADCY7_MOUSE/1-1099 LSSTR------------------------------------PCCSKSDDFHTFGPIFLEK
acQ9VW60|ADCY2_DROME/1-1307 WGADRPFANIAESKLVKNIGLASIAMIESNLLPPERKCFNFNFFGPPTELKPFTMWYRNT
acO60503|ADCY9_HUMAN/1-1353 SALLPLR---------------------------------FKNIREKTDAHFVDVIKEDS
acP51830|ADCY9_MOUSE/1-1353 SALLPLR---------------------------------FKNIREKTDAHFVDVIKEDS
acQ9DGG6|ADCY9_CHICK/1-1334 SALLPLR---------------------------------FKNIREKTDAHFVDVIKEDS
acP98999|ADCY9_XENLA/1-1305 SALLPLR---------------------------------FKNIREKTDAHFVEVIKEDS
gcP18293|ANPRA_MOUSE/1-1057 EHLTRFVGACTDP------------------------------PNICILTEYCPRGSLQD
gcP18910|ANPRA_RAT/1-1057   EHLTRFVGACTDP------------------------------PNICILTEYCPRGSLQD
gcP16066|ANPRA_HUMAN/1-1061 EHLTRFVGACTDP------------------------------PNICILTEYCPRGSLQD
gcQ6VVW5|ANPRB_MOUSE/1-1047 NHLTRFIGACIDP------------------------------PNICIVTEYCPRGSLQD
gcP16067|ANPRB_RAT/1-1047   NHLTRFIGACIDP------------------------------PNICIVTEYCPRGSLQD
gcP20594|ANPRB_HUMAN/1-1047 NHLTRFIGACIDP------------------------------PNICIVTEYCPRGSLQD
gcP46197|ANPRB_BOVIN/1-1047 NHLTRFIGACIDP------------------------------PNICIVTEYCPRGSLQD
gcP55202|ANPRB_ANGJA/1-1050 NHLTRFIGACIDP------------------------------PNICIVTEYCPRGSLQD
gcQ07553|GCY3E_DROME/1-1163 ENIINFIGASTDH------------------------------GSVIIFTTYCARGSLED
gcP16065|GCY_STRPU/1-1125   DNICPFIGACIDR------------------------------PHISILMHYCAKGSLQD
gcQ6TL19|GUC2G_MOUSE/1-1100 ENIVPFFGVCTEP------------------------------PNICIVTQYCKKGSLQD
gcP55205|GUC2G_RAT/1-1100   ENIVPFFGVCTEP------------------------------PNICIVTQYCKKGSLKD
gcP55203|GUC2D_BOVIN/1-1110 ENVALYLGLFLAGGAGGPAAP--------------------GEGVLAVVSEHCARGSLQD
gcO19179|GUC2D_CANFA/1-1109 ENVVLYLGLFLGSGGAGGSAA--------------------GEGVLAVVSEHCARGSLHD
gcQ02846|GUC2D_HUMAN/1-1103 ENVALYLGLFLARGAEGPAAL--------------------WEGNLAVVSEHCTRGSLQD
gcP52785|GUC2E_MOUSE/1-1108 ENVALYLGLFLAGTADSPATP--------------------GEGILAVVSEHCARGSLHD
gcP51840|GUC2E_RAT/1-1108   ENVALYLGLFLAGTADSPATP--------------------GEGILAVVSEHCARGSLHD
gcO02740|GUC2F_BOVIN/1-1103 ENINPLVGFFYDS------------------------------GVFAIVTEFCSRRSLED
gcP51841|GUC2F_HUMAN/1-1108 ENINPLLGFFYDS------------------------------GMFAIVTEFCSRGSLED
gcQ5SDA5|GUC2F_MOUSE/1-1108 ENVNPLLGFFYDS------------------------------GMFAIVSEFCSRRSLED
gcP51842|GUC2F_RAT/1-1108   ENVNPLLGFFYDS------------------------------GMFAIVSEFCSRRSLED
gcP51839|GUC2D_RAT/1-1110   ENVTAFLGLFVGP------------------------------EVSAMVLEHCARGSLED
gcP25092|GUC2C_HUMAN/1-1073 YNLTKFYGTVKLD------------------------------TMIFGVIEYCERGSLRE
gcP55204|GUC2C_PIG/1-1073   YNLTKFYGTVKLD------------------------------SMIFGVIEYCERGSLRE
gcQ3UWA6|GUC2C_MOUSE/1-1072 YNLTKFYGTVKLD------------------------------TRIFGVVEYCERGSLRE
gcP23897|GUC2C_RAT/1-1072   YNLTKFYGTVKLD------------------------------TRIFGVVEYCERGSLRE
gcP70106|GUC2C_CAVPO/1-1076 YSLTKFYGTVKLD------------------------------TRIFGVIEYCERGSLRE
gcP16068|GCYB1_BOVIN/1-619  ------------------------------------------------------------
gcQ02153|GCYB1_HUMAN/1-619  ------------------------------------------------------------
gcP20595|GCYB1_RAT/1-619    ------------------------------------------------------------
gcO54865|GCYB1_MOUSE/1-620  ------------------------------------------------------------
gcQ8INF0|GCY8E_DROME/1-947  ------------------------------------------------------------
gcO75343|GCYB2_HUMAN/1-617  ------------------------------------------------------------
gcP22717|GCYB2_RAT/1-682    ------------------------------------------------------------
gcQ4ZHS0|GCYA3_CANFA/1-690  ------------------------------------------------------------
gcQ02108|GCYA3_HUMAN/1-690  ------------------------------------------------------------
gcQ9ERL9|GCYA3_MOUSE/1-691  ------------------------------------------------------------
gcP19686|GCYA3_RAT/1-690    ------------------------------------------------------------
gcP19687|GCYA1_BOVIN/1-691  ------------------------------------------------------------
gcP33402|GCYA2_HUMAN/1-732  ------------------------------------------------------------
gcQ9WVI4|GCYA2_RAT/1-730    ------------------------------------------------------------
gcQ09435|GCY1_CAEEL/1-1137  ENINRFIGLSIDS------------------------------AHFISVTKLCSRGSLQD
acQ03100|CYAA_DICDI/1-1407  PSLTSNSPILDTTVNNNNNNN------------------NTNNNNKNQNNIYGNNNNNEE

acQ08828|ADCY1_HUMAN/1-1119 EREQKYHQLQDEYFTSAVVLTLILAALFGLVYLLIFPQSVVVLLLLVFCICFLVACVLYL
acO88444|ADCY1_MOUSE/1-1118 EREQKYHQLQDEYFTSAVVLALILAALFGLIYLLVIPQSVAVLLLLVFSICFLVACTLYL
acP19754|ADCY1_BOVIN/1-1134 ERERKYHQLQDEYFTSAVVLALILAALFGLVYLLIIPQSVAVLLLLVFCICFLVACVLYL
acO95622|ADCY5_HUMAN/1-1261 DLEKKYSKQVDDRFGAYVACASLVFLFICFVQITIVPHSIFMLSFYLTCSLLLTLVVFVS
acP40144|ADCY5_RABIT/1-1264 DLEKKYSKQVDDRFGAYVACASLVFLFICCVQITIVPHSMFMLSFYLACFLLLTLVVFVS
acP84309|ADCY5_MOUSE/1-1262 DLEKKYSKQVDDRFGAYVACASLVFLFICFVQITIVPHSLFMLSFYLSCFLLLALVVFVS
acQ04400|ADCY5_RAT/1-1262   DLEKKYSKQVDDRFGAYVACASLVFLFICFVQITIVPHSLFMLSFYLSCFLLLALVVFIS
acP30803|ADCY5_CANFA/1-1265 DLEKKYSKQVDDRFGAYVACASLVFLFICFVQITIVPHSVFMLSFYLTCFLLLTLVVFVS
acP30804|ADCY6_CANFA/1-1165 DLEKKYSRKVDPRFGAYVACALLVFCFICFIQLLVFPHSTVMLGIYASIFVLLLITVLTC
acO43306|ADCY6_HUMAN/1-1168 DLEKKYSRKVDPRFGAYVACALLVFCFICFIQLLIFPHSTLMLGIYASIFLLLLITVLIC
acQ01341|ADCY6_MOUSE/1-1165 DLEKKYSRKVDPRFGAYVACALLVFCFICFIQLLVFPYSTLILGIYAAIFLLLLVTVLIC
acQ03343|ADCY6_RAT/1-1166   DLEKKYSRKVDPRFGAYVACALLVFCFICFIQFLVFPHSALILGIYAGIFLLLLVTVLIC
acP97490|ADCY8_MOUSE/1-1249 SLEHKYSQMRDEVFKSNLVCAFIVLLFITAIQSLLPSSRLMPMTIQFSILIMLHSALVLI
acP40146|ADCY8_RAT/1-1248   SLEHKYSQMRDEVFKSNLVCAFIVLLFITAIQSLLPSSRLMPMTIQFSILIMLHSALVLI
acP40145|ADCY8_HUMAN/1-1251 SLEHKYSQMRDEVFKSNLVCAFIVLLFITAIQSLLPSSRVMPMTIQFSILIMLHSALVLI
acQ8VHH7|ADCY3_MOUSE/1-1145 EMETRYSVEKEKQSGAAFSCSCVVLFCTAMVEILIDPWLMTNYVTFVVGEVLLLILTICS
acP21932|ADCY3_RAT/1-1144   EMETRYSVEKEKQSGAAFSCSCVVLFCTAMVEILIDPWLMTNYVTFVVGEVLLLILTICS
acO60266|ADCY3_HUMAN/1-1144 EMETRYSVEKEKQSGAAFSCSCVVLLCTALVEILIDPWLMTNYVTFMVGEILLLILTICS
acQ80TL1|ADCY2_MOUSE/1-1090 NIEKEYRATALPAFKYYVTCACLIFLCIFIVQILVLPKTSILGFSFGAAFLSLIFILFVC
acP26769|ADCY2_RAT/1-1090   NIEKEYRATALPAFKYYVTCACLIFLCIFIVQILVLPKTSILGFSFGAAFLSLIFILFVC
acQ08462|ADCY2_HUMAN/1-1091 VLEKEYRATALPAFKYYVTCACLIFFCIFIVQILVLPKTSVLGISFGAAFLLLAFILFVC
acQ91WF3|ADCY4_MOUSE/1-1077 EMEKQYRLSALPAFKYYAACTFLVFLSNFTIQMLVTTRPPALIITYSITFLLFFLLLFVC
acP26770|ADCY4_RAT/1-1064   EMEKQYRLSALPAFKYYAACTFLVFLSNFTIQMLVTTRPPALATTYSITFLLFLLLLFVC
acQ8NFM4|ADCY4_HUMAN/1-1077 EMEKEYRLSAIPAFKYYEACTFLVFLSNFIIQMLVTNRPPALAITYSITFLLFLLILFVC
acQ29450|ADCY7_BOVIN/1-1078 GFEREYRLAPIPRVRYYFACASLVFVCILLIHVLLLYSMKTLGVSFGLVACVLGLVLGLC
acP51828|ADCY7_HUMAN/1-1080 GFEREYRLAPIPRARHDFACASLIFVCILLVHVLLMPRTAALGVSFGLVACVLGLVLGLC
acP51829|ADCY7_MOUSE/1-1099 GFEREYRLVPIPRARYDFACASLVFVCILLVHLLVMPRMATLGVSFGLVACLLGLVLSFC
acQ9VW60|ADCY2_DROME/1-1307 PREAMYRAQPDTHFRFDLICAFVLFLSLAVVQLIVIELNLALLGSLLASFVSLALFLYLS
acO60503|ADCY9_HUMAN/1-1353 LMKDYFFKPPINQFSLNFLDQELERSYRTSYQEEVIKNSPVKTFASPTFSSLLDVFLSTT
acP51830|ADCY9_MOUSE/1-1353 LMKDYFFKPPINQFSLNFLDQELERSYRTSYQEEVIKNSPVKTFASATFSSLLDVFLSTT
acQ9DGG6|ADCY9_CHICK/1-1334 LMKDYFFKPPISKLSLNFLDQDLEMAYRTSYQEEVMRNAPVKTFASATFSSLLDVFLSTT
acP98999|ADCY9_XENLA/1-1305 LMKDYFFKPPINPLSLNFLDKELETSYRASYQEEVIRMAPVKTFASATFSSLQDVLLNYF
gcP18293|ANPRA_MOUSE/1-1057 ILEN-----ESITLDWMFRYSLTNDIVKGMLFLHNGAIGSHGNLKSSNCVVDGRFVLKIT
gcP18910|ANPRA_RAT/1-1057   ILEN-----ESITLDWMFRYSLTNDIVKGMLFLHNGAICSHGNLKSSNCVVDGRFVLKIT
gcP16066|ANPRA_HUMAN/1-1061 ILEN-----ESITLDWMFRYSLTNDIVKGMLFLHNGAICSHGNLKSSNCVVDGRFVLKIT
gcQ6VVW5|ANPRB_MOUSE/1-1047 ILEN-----DSINLDWMFRYSLINDLVKGMAFLHNSIISSHGSLKSSNCVVDSRFVLKIT
gcP16067|ANPRB_RAT/1-1047   ILEN-----DSINLDWMFRYSLINDLVKGMAFLHNSIISSHGSLKSSNCVVDSRFVLKIT
gcP20594|ANPRB_HUMAN/1-1047 ILEN-----DSINLDWMFRYSLINDLVKGMAFLHNSIISSHGSLKSSNCVVDSRFVLKIT
gcP46197|ANPRB_BOVIN/1-1047 ILEN-----DSINLDWMFRYSLINDLVKGMAFLHNSIIASHGSLKSSNCVVDSRFVLKIT
gcP55202|ANPRB_ANGJA/1-1050 ILEN-----ESINLDWMFRYSLINDIVKGMNFLHNSYIGSHGNLKSSNCVVDSRFVLKIT
gcQ07553|GCY3E_DROME/1-1163 VLAN-----EDLHLDHMFISSLVSDILKGMIYLHDSEIISHGNLRSSNCLIDSRWVCQIS
gcP16065|GCY_STRPU/1-1125   ILEN-----DDIKLDSMFLSSLIADLVKGIVYLHSSEIKSHGHLKSSNCVVDNRWVLQIT
gcQ6TL19|GUC2G_MOUSE/1-1100 VMRN-----SDHEIDWIFKLSFAYDIVNGLLFLHGSPLRSHGNLKPSNCLVDSHMQLKLS
gcP55205|GUC2G_RAT/1-1100   VLRN-----SDHEMDWIFKLSFVYDIVNGMLFLHGSPLRSHGNLKPSNCLVDSHMQLKLA
gcP55203|GUC2D_BOVIN/1-1110 LLAQ-----RDIKLDWMFKSSLLLDLIKGIRYLHHRGVA-HGRLKSRNCVVDGRFVLKVT
gcO19179|GUC2D_CANFA/1-1109 LLAQ-----RDIKLDWMFKSSLLLDLIKGMRYLHHRGVA-HGRLKSRNCVVDGRFVLKVT
gcQ02846|GUC2D_HUMAN/1-1103 LLAQ-----REIKLDWMFKSSLLLDLIKGIRYLHHRGVA-HGRLKSRNCIVDGRFVLKIT
gcP52785|GUC2E_MOUSE/1-1108 LLAQ-----REIKLDWMFKSSLLLDLIKGMRYLHHRGVA-HGRLKSRNCVVDGRFVLKVT
gcP51840|GUC2E_RAT/1-1108   LLAQ-----RDIKLDWMFKSSLLLDLIKGMRYLHHRGVA-HGRLKSRNCVVDGRFVLKVT
gcO02740|GUC2F_BOVIN/1-1103 ILMN-----QDVKLDWMFKSSLLLDLIKGMKYLHHREFA-HGRLKSRNCVVDGRFVLKVT
gcP51841|GUC2F_HUMAN/1-1108 ILTN-----QDVKLDWMFKSSLLLDLIKGMKYLHHREFV-HGRLKSRNCVVDGRFVLKVT
gcQ5SDA5|GUC2F_MOUSE/1-1108 ILTN-----DDVKLDWMFKSSLLLDLIKGMKYLHHREFI-HGRLKSRNCVVDGRFVLKVT
gcP51842|GUC2F_RAT/1-1108   ILTQ-----DDVKLDWMFKSSLLLDLIKGMKYLHHREFI-HGRLKSRNCVVDGRFVLKVT
gcP51839|GUC2D_RAT/1-1110   LLRN-----EDLRLDWTFKASLLLDLIRGLRYLHHRHFP-HGRLKSRNCVVDTRFVLKIT
gcP25092|GUC2C_HUMAN/1-1073 VLNDTISYPDGTFMDWEFKISVLYDIAKGMSYLHSSKTEVHGRLKSTNCVVDSRMVVKIT
gcP55204|GUC2C_PIG/1-1073   VLNDTISYPDGTFMDWEFKISVLYDIAKGMSYLHSSKTEVHGRLKSTNCVVDSRMVVKIT
gcQ3UWA6|GUC2C_MOUSE/1-1072 VLNDTISYPDGTFMDWEFKISVLNDIAKGMSYLHSSKIEVHGRLKSTNCVVDSRMVVKIT
gcP23897|GUC2C_RAT/1-1072   VLNDTISYPDGTFMDWEFKISVLNDIAKGMSYLHSSKIEVHGRLKSTNCVVDSRMVVKIT
gcP70106|GUC2C_CAVPO/1-1076 VLNETISYPDGTIMGWEFKISVLYDIAKGMSYLHSSKIEVHGRLKSTNCVVDSRMVVKIT
gcP16068|GCYB1_BOVIN/1-619  ------------AIYRVLPQLQPG-NCSLLSVFSLVRPHIDISFHGILSHINTVFVLRSK
gcQ02153|GCYB1_HUMAN/1-619  ------------AIYRVLPQLQPG-NCSLLSVFSLVRPHIDISFHGILSHINTVFVLRSK
gcP20595|GCYB1_RAT/1-619    ------------AIYRVLPQLQPG-KCSLLSVFSLVRPHIDISFHGILSHINTVFVLRSK
gcO54865|GCYB1_MOUSE/1-620  ------------AIYRVLPQLQPG-NCSLLSVFSLVRPHIDISFHGILSHINTVFVLRSK
gcQ8INF0|GCY8E_DROME/1-947  ------------SLMVILPELLG---KKITAWFDLVRPLIAFKFQTILNRTNNIFELVTV
gcO75343|GCYB2_HUMAN/1-617  ------------NIQKYVPGLQTQ-NIQLDEYFSIIHPQVTFNIFSIRRFINSQFVLKTR
gcP22717|GCYB2_RAT/1-682    ------------NIQKYVPGILTQ-KFALDEYFSIIHPQVTFNISSICKFINSQFVLKTR
gcQ4ZHS0|GCYA3_CANFA/1-690  ------------GIRRLMNRRDFQGKPHFEEYFEVLTPKINQTFSGIMTMLNMQFVVRVR
gcQ02108|GCYA3_HUMAN/1-690  ------------GIRRLMNRRDFQGKPNFEEYFEILTPKINQTFSGIMTMLNMQFVVRVR
gcQ9ERL9|GCYA3_MOUSE/1-691  ------------GIRRLVNKRDFQGKPNFEEFFEILTPKINQTFSGIMTMLNMQFVIRVR
gcP19686|GCYA3_RAT/1-690    ------------GIRRLVNKRDFQGKPNFEEFFEILTPKINQTFSGIMTMLNMQFVIRVR
gcP19687|GCYA1_BOVIN/1-691  ------------GIRRLMSRRDVQGKPHFDEYFEILTPKISQTFSGIMTMLNMQFLVRVR
gcP33402|GCYA2_HUMAN/1-732  ------------GLRKQL-RCDTHKVLKFEDCFEIVSPKVNATFERVLLRLSTPFVIRTK
gcQ9WVI4|GCYA2_RAT/1-730    ------------GLRKQL-RCDNHKVLKFEDCFEIVSPKVNATFDRVLLRLSTPFVIRTK
gcQ09435|GCY1_CAEEL/1-1137  ILSR-----GNFSMDYFFMFCIIRDVAKGLEYLHKTFLRLHGNLRSATCLVNDSWQVKLA
acQ03100|CYAA_DICDI/1-1407  DFKIKSKSNSSFEIEMSNIKKPKSRFIDRVMGILHHVKISNDKIDKEIIQIDEDFVKVTK

acQ08828|ADCY1_HUMAN/1-1119 HITR-VQCFPGCLTIQIR---------TVLCIFIVVLIYSVAQG--------CVVGCLPW
acO88444|ADCY1_MOUSE/1-1118 HITR-VQCFPGCLTIQIR---------TALCVFIVVLIYSVAQG--------CVVGCLPW
acP19754|ADCY1_BOVIN/1-1134 HITR-VQCFPGCLTIQIR---------TVLCIFIVVLIYSVAQG--------CVVGCLPW
acO95622|ADCY5_HUMAN/1-1261 VIYSCVKLFPSPLQTLSRKIVRSKMNSTLVGVFTITLVFLAAFVNMFTCNSRDLLGCLAQ
acP40144|ADCY5_RABIT/1-1264 MIYSCVKLFPRPLQSLSRKIVRSKMNSTLVGVFTITLVFLSAFVNMFMCNSKDLLDCLAA
acP84309|ADCY5_MOUSE/1-1262 VIYACVKLFPTPLQTLSRKIVRSKKNSTLVGVFTITLVFLSAFVNMFMCNSKNLVGCLAE
acQ04400|ADCY5_RAT/1-1262   VIYACVKLFPTPLQTLSRKIVRSKKNSTLVGVFTITLVFLSAFVNMFMCNSKNLVGCLAE
acP30803|ADCY5_CANFA/1-1265 VIYSCVKLFPGPLQSLSRKIVRSKTNSTLVGVFTITLVFLSAFVNMFMCNSEDLLGCLAD
acP30804|ADCY6_CANFA/1-1165 AVYSCGSLFPKALRRLSRSIVRSRAHSTVVGIFSVLLVFTSAIANMFTCNHTPIRTCAAR
acO43306|ADCY6_HUMAN/1-1168 AVYSCGSLFPKALQRLSRSIVRSRAHSTAVGIFSVLLVFTSAIANMFTCNHTPIRSCAAR
acQ01341|ADCY6_MOUSE/1-1165 AVCSCGSFFPKALQRLSRNIVRSRVHSTAVGIFSVLLVFISAIANMFTCNHTPIRTCAAR
acQ03343|ADCY6_RAT/1-1166   AVCSCGSFFPNALQRLSRSIVRSRVHSTAVGVFSVLLVFISAIANMFTCSHTPLRTCAAR
acP97490|ADCY8_MOUSE/1-1249 TTAEDYKCLPLILRKTCCWINETYLARNVIIFASILINFLGAVLNILWCDFDKSIPLKNL
acP40146|ADCY8_RAT/1-1248   TTAEDYKCLPLILRKTCCWINETYLARNVIIFASILINFLGAVINILWCDFDKSIPLKNL
acP40145|ADCY8_HUMAN/1-1251 TTAEDYKCLPLILRKTCCWINETYLARNVIIFASILINFLGAILNILWCDFDKSIPLKNL
acQ8VHH7|ADCY3_MOUSE/1-1145 MAAIFPRSFPKKLVAFSSWIDRTRWARNTWAMLAIFILVMANVVDMLSCLQYYMGPYNMT
acP21932|ADCY3_RAT/1-1144   MAAIFPRAFPKKLVAFSSWIDRTRWARNTWAMLAIFILVMANVVDMLSCLQYYMGPYNVT
acO60266|ADCY3_HUMAN/1-1144 LAAIFPRAFPKKLVAFSTWIDRTRWARNTWAMLAIFILVMANVVDMLSCLQYYTGPSNAT
acQ80TL1|ADCY2_MOUSE/1-1090 -FAGQLLQCSKKASASLLWLLKSS--GIIANRPWPRISLTIVTTAIILTMAVFNMFFLSN
acP26769|ADCY2_RAT/1-1090   -FAGQLLQCSKKASTSLMWLLKSS--GIIANRPWPRISLTIVTTAIILTMAVFNMFFLSN
acQ08462|ADCY2_HUMAN/1-1091 -FAGQLLQCSKKASPLLMWLLKSS--GIIANRPWPRISLTIITTAIILMMAVFNMFFLSD
acQ91WF3|ADCY4_MOUSE/1-1077 -FSEHLTKCVQKGPKMLHWLPALS--VLVATRPGFRVALGTATILLVFTMAIASLLFLPV
acP26770|ADCY4_RAT/1-1064   -FSEHLTKCVQKGPKMLHWLPALS--VLVATRPGLRVALGTATILLVFTMAVVSLLFLPV
acQ8NFM4|ADCY4_HUMAN/1-1077 -FSEDLMRCVLKGPKMLHWLPALS--GLVATRPGLRIALGTATILLVFAMAITSLFFFPT
acQ29450|ADCY7_BOVIN/1-1078 -FADVFLRCCP----ALGKLRAIA--ESVETQPLLRVSLAILTIGSLLVIAVVNLPLMPF
acP51828|ADCY7_HUMAN/1-1080 -FATKFSRCCP----ARGTLCTIS--ERVETQPLLRLTLAVLTIGSLLTVAIINLPLMPF
acP51829|ADCY7_MOUSE/1-1099 -FATEFSRCFP----SRSTLQAIS--ESVETQPLVRLVLVVLTVGSLLTVAIINMPLTLN
acQ9VW60|ADCY2_DROME/1-1307 NMSVPDVHASTTERNGPGQVVASSRYLRLAMFVVVNILISSCAVFSVINYTVPDGVSKEP
acO60503|ADCY9_HUMAN/1-1353 VFLTLSTTCFLKYEAATVPPPPAALAVFSAALLLEVLSLAVSIRMVFFLEDVMACTKRLL
acP51830|ADCY9_MOUSE/1-1353 VFLILSITCFLKYGATATPPPPAALAVFGADLLLEVLSLIVSIRMVFFLEDVMTCTKWLL
acQ9DGG6|ADCY9_CHICK/1-1334 VFLILSVTCFLKHGMVASPPPPAAVVVFVIAILLEVLSLVISVRMVFFLEEVMACTKRLL
acP98999|ADCY9_XENLA/1-1305 IFVLLSVACLLKPGTNTVSPPTLALVLLSVCGLLGFLSLLVSVRMAFYLEDMLLCTRRLL
gcP18293|ANPRA_MOUSE/1-1057 DYGLESFR-DPEPEQGH---TLFAKKLWTAPELLR-MASPPA------------------
gcP18910|ANPRA_RAT/1-1057   DYGLESFR-DPEPEQGH---TLFAKKLWTAPELLR-MASPPA------------------
gcP16066|ANPRA_HUMAN/1-1061 DYGLESFR-DLDPEQGH---TVYAKKLWTAPELLR-MASPPV------------------
gcQ6VVW5|ANPRB_MOUSE/1-1047 DYGLASFRSTAEPDDSH---ALYAKKLWTAPELLS-GNPLPT------------------
gcP16067|ANPRB_RAT/1-1047   DYGLASFRSTAEPDDSH---ALYAKKLWTAPELLS-GNPLPT------------------
gcP20594|ANPRB_HUMAN/1-1047 DYGLASFRSTAEPDDSH---ALYAKKLWTAPELLS-GNPLPT------------------
gcP46197|ANPRB_BOVIN/1-1047 DYGLASFRSTAEPDDSH---ALYAKKLWTAPELLS-GNPLPT------------------
gcP55202|ANPRB_ANGJA/1-1050 DYGLASFRSSCENEDSH---ALYAKKLWTAPELLI-YDRHPP------------------
gcQ07553|GCY3E_DROME/1-1163 DFGLHELKAGQEEPNKS--ELELKRALCMAPELLR-DAYRPG------------------
gcP16065|GCY_STRPU/1-1125   DYGLNEFKKGQKQDVDLGDHAKLARQLWTSPEHLRQEGSMPT------------------
gcQ6TL19|GUC2G_MOUSE/1-1100 GFGLWEFKHGSTWRSYNQEATDHSELYWTAPELLR-LRESPC------------------
gcP55205|GUC2G_RAT/1-1100   GFGLWEFKHGSTCRIYNQEATDHSELYWTAPELLR-LRELPW------------------
gcP55203|GUC2D_BOVIN/1-1110 DHGHGRLLEAQRVLPEP---PSAEDQLWTAPELLRDPVLER-------------------
gcO19179|GUC2D_CANFA/1-1109 DHGHARLMEAQRVLLEP---PSAEDQLWTAPELLRDPALER-------------------
gcQ02846|GUC2D_HUMAN/1-1103 DHGHGRLLEAQKVLPEP---PRAEDQLWTAPELLRDPALER-------------------
gcP52785|GUC2E_MOUSE/1-1108 DHGHGRLLEAQRVLPEP---PSAEDQLWTAPELLRDPSLER-------------------
gcP51840|GUC2E_RAT/1-1108   DHGHGRLLEAQRVLPEP---PSAEDQLWTAPELLRDPALER-------------------
gcO02740|GUC2F_BOVIN/1-1103 DYGFNDILETLRLSQEE---PSAEELLWTAPELLRAPRGSR-------------------
gcP51841|GUC2F_HUMAN/1-1108 DYGFNDILEMLRLSEEE---SSMEELLWTAPELLRAPRGSR-------------------
gcQ5SDA5|GUC2F_MOUSE/1-1108 DYGFNDILEMLRLSEEE---PSEEELLWTAPELLRAPGGIR-------------------
gcP51842|GUC2F_RAT/1-1108   DYGFNNILEMLRLSEEE---PSEEELLWTAPELLRAPGGIR-------------------
gcP51839|GUC2D_RAT/1-1110   DHGYAEFLESHCSFRPQ---PAPEELLWTAPELLRGPRGPWGPG----------------
gcP25092|GUC2C_HUMAN/1-1073 DFGCNSILPPKKD-------------LWTAPEHLRQANISQK------------------
gcP55204|GUC2C_PIG/1-1073   DFGCNSILAPKKD-------------LWTAPEHLRRASVSQK------------------
gcQ3UWA6|GUC2C_MOUSE/1-1072 DFGCNSILPPKKD-------------LWTAPEHLRQATISQK------------------
gcP23897|GUC2C_RAT/1-1072   DFGCNSILPPKKD-------------LWTAPEHLRQATISQK------------------
gcP70106|GUC2C_CAVPO/1-1076 DFGYNSILPPKKD-------------LWTAPEHLRQASTSQK------------------
gcP16068|GCYB1_BOVIN/1-619  EGLLDVEKSECEDELTGTEIS----CLRLKGQMIYLPEADS-------------------
gcQ02153|GCYB1_HUMAN/1-619  EGLLDVEKLECEDELTGTEIS----CLRLKGQMIYLPEADS-------------------
gcP20595|GCYB1_RAT/1-619    EGLLDVEKLECEDELTGAEIS----CLRLKGQMIYLPEADS-------------------
gcO54865|GCYB1_MOUSE/1-620  EGLLDVEKLECEDELTGAEIS----CLRLKGQMIYLPEADS-------------------
gcQ8INF0|GCY8E_DROME/1-947  DPVTERFDVQNEDLLQHEDGSEPEKSLRLKGQMVYMENWRM-------------------
gcO75343|GCYB2_HUMAN/1-617  REMMPVAWQSRT-------------TLKLQGQMIWMESMWC-------------------
gcP22717|GCYB2_RAT/1-682    KEMMPKARKSQP-------------MLKLRGQMIWMESLRC-------------------
gcQ4ZHS0|GCYA3_CANFA/1-690  RWDNSVKKSSRV--------------MDLKGQMIYIVESSA-------------------
gcQ02108|GCYA3_HUMAN/1-690  RWDNSVKKSSRV--------------MDLKGQMIYIVESSA-------------------
gcQ9ERL9|GCYA3_MOUSE/1-691  RWDNSVKKSSRV--------------MDLKGQMIYIVESSA-------------------
gcP19686|GCYA3_RAT/1-690    RWDNLVKKSSRV--------------MDLKGQMIYIVESSA-------------------
gcP19687|GCYA1_BOVIN/1-691  RWDNSMKKSSRV--------------MDLKGQMIYMVESSS-------------------
gcP33402|GCYA2_HUMAN/1-732  PEASGSENKDKV--------------MEVKGQMIHVPESNS-------------------
gcQ9WVI4|GCYA2_RAT/1-730    PEASGTDNEDKV--------------MEIKGQMIHVPESNA-------------------
gcQ09435|GCY1_CAEEL/1-1137  EYGMDNLVEEQTPPKKR--------LLWVAPEVLRGSLSVSQMEP---------------
acQ03100|CYAA_DICDI/1-1407  LRKYFYFFENLTTEKFFHKYVIINNVVETKFFLVIGLILHLMFYLDDHIMDSAPYFNSNV

acQ08828|ADCY1_HUMAN/1-1119 AWSSKPNSS----------LVVLSSGGQRTALPTLPCESTHHALLCCLVGTLPLAIFFRV
acO88444|ADCY1_MOUSE/1-1118 AWSSQSNSS----------LVVLAAGGRRTVLPALPCESAHHALLCCLVGTLPLAIFLRV
acP19754|ADCY1_BOVIN/1-1134 SWSSSPNGS----------LVVLSSGGRDPVLPVPPCESAPHALLCGLVGTLPLAIFLRV
acO95622|ADCY5_HUMAN/1-1261 EHNISASQVNACHVAESAVNYSLGDEQGFCGSPWPNCNFPEYFTYSVLLSLLACSVFLQI
acP40144|ADCY5_RABIT/1-1264 EHNISVIHVNACHVVESAFNYSLGNEQGFCGNSRPNCNFPEYFTYSVLLSLLACSVFLQI
acP84309|ADCY5_MOUSE/1-1262 EHNITVNQVNACHVMESAFNYSLGDEQGFCGSPQPNCNFPEYFTYSVLLSLLACSVFLQI
acQ04400|ADCY5_RAT/1-1262   EHNITVNQVNACHVMESAFNYSLGDEQGFCGSPQSNCNFPEYFTYSVLLSLLACSVFLQI
acP30803|ADCY5_CANFA/1-1265 EHNISTSRVNACHVAASAANLSLGDEQGFCGTPWPSCNFPEYFTYSVLLSLLACSVFLQI
acP30804|ADCY6_CANFA/1-1165 MLNVTPADITACHLQQ--LNYSLGLDAPLCEGTAPTCSFPEYFVGNMLLSLLASSVFLHI
acO43306|ADCY6_HUMAN/1-1168 MLNLTPADITACHLQQ--LNYSLGLDAPLCEGTMPTCSFPEYFIGNMLLSLLASSVFLHI
acQ01341|ADCY6_MOUSE/1-1165 MLNLTPADVTACHLQQ--LNYSLGLDAPLCEGTAPTCSFPEYFVGNVLLSLLASSVFLHI
acQ03343|ADCY6_RAT/1-1166   MLNLTPSDVTACHLRQ--INYSLGLEAPLCEGTAPTCSFPEYFVGSVLLSLLASSVFLHI
acP97490|ADCY8_MOUSE/1-1249 TFNSS-------------------------AVFTDICSYPEYFVFTGVLAMVTCAVFVRL
acP40146|ADCY8_RAT/1-1248   TFNSS-------------------------AVFTDICSYPEYFVFTGVLAMVTCAVFLRL
acP40145|ADCY8_HUMAN/1-1251 TFNSS-------------------------AVFTDICSYPEYFVFTGVLAMVTCAVFLRL
acQ8VHH7|ADCY3_MOUSE/1-1145 AGMELDG---------------------------GCMENPKYYNYVAVLSLIATIMLVQV
acP21932|ADCY3_RAT/1-1144   TGIELDG---------------------------GCMENPKYYNYVAVLSLIATIMLVQV
acO60266|ADCY3_HUMAN/1-1144 AGMETEG---------------------------SCLENPKYYNYVAVLSLIATIMLVQV
acQ80TL1|ADCY2_MOUSE/1-1090 SEETTLPTANASNANVS----VPDNQTAILH--ARNLFFLPYFIYSCILGLISCSVFLRV
acP26769|ADCY2_RAT/1-1090   SEETTLPTANTSNANVS----VPDNQASILH--ARNLFFLPYFIYSCILGLISCSVFLRV
acQ08462|ADCY2_HUMAN/1-1091 SEETIPPTANTTNTSFS----ASNNQVAILR--AQNLFFLPYFIYSCILGLISCSVFLRV
acQ91WF3|ADCY4_MOUSE/1-1077 SSDCLFLASNVSSVTFN----ASWEMPGSLPLISIPLISIPYSMHCCVLGFLSCSLFLHM
acP26770|ADCY4_RAT/1-1064   SSDCPFLAPNVSSVAFN----TSWELP-----ASLPLISIPYSMHCCVLGFLSCSLFLHM
acQ8NFM4|ADCY4_HUMAN/1-1077 SSDCPFQAPNVSSMISN----LSWELPG-----SLPLISVPYSMHCCTLGFLSCSLFLHM
acQ29450|ADCY7_BOVIN/1-1078 -RDRGLTAGNETGLRAV----SGWEMS--------PCYLLPYYTCSCILAFIACSVFLRM
acP51828|ADCY7_HUMAN/1-1080 -QVPELPVGNETGLLAA----SSKTRA--------LCEPLPYYTCSCVLGFIACSVFLRM
acP51829|ADCY7_MOUSE/1-1099 -PGPEQPGDNKTSPLAA----QNRVGT--------PYELLPYYTCSCILGFIACSVFLRM
acQ9VW60|ADCY2_DROME/1-1307 SSNQTILESNFSSVFVN----STLEDVQLWE-IDYAIPIAPVFLYCCAISLAAISAFLRS
acO60503|ADCY9_HUMAN/1-1353 EWIAGWLPRHCIGAILVSLP-ALAVYSHVTSEYETNIHFPVFTGSAALIAVVHYCNFCQL
acP51830|ADCY9_MOUSE/1-1353 EWIAGWLPRHCIGAILVSLP-ALAVYSHITSEFETNIHVTMFTGSAVLVAVVHYCNFCQL
acQ9DGG6|ADCY9_CHICK/1-1334 ELISGWLPRHFLGAILVSLP-ALAVFSHFTSDFETNIHYTMFMCCAILIAIVQYCNFCQL
acP98999|ADCY9_XENLA/1-1305 EIISGWVPRHFIGTVLVCLP-AAVIFSYLSSDFYTDIHYTMFLCSALLIPMVQYCNFCQL
gcP18293|ANPRA_MOUSE/1-1057 --------------------------------------RGSQAGDVYSFGIILQEIALRS
gcP18910|ANPRA_RAT/1-1057   --------------------------------------RGSQAGDVYSFGIILQEIALRS
gcP16066|ANPRA_HUMAN/1-1061 --------------------------------------RGSQAGDVYSFGIILQEIALRS
gcQ6VVW5|ANPRB_MOUSE/1-1047 --------------------------------------TGMQKADVYSFAIILQEIALRS
gcP16067|ANPRB_RAT/1-1047   --------------------------------------TGMQKADVYSFAIILQEIALRS
gcP20594|ANPRB_HUMAN/1-1047 --------------------------------------TGMQKADVYSFGIILQEIALRS
gcP46197|ANPRB_BOVIN/1-1047 --------------------------------------TGMQKADVYSFGIILQEIALRS
gcP55202|ANPRB_ANGJA/1-1050 --------------------------------------QGTQKGDVYSFGIILQEIALRN
gcQ07553|GCY3E_DROME/1-1163 --------------------------------------RGSQKGDVYSFGILLYEMIGRK
gcP16065|GCY_STRPU/1-1125   --------------------------------------AGSPQGDIYSFAIILTELYSRQ
gcQ6TL19|GUC2G_MOUSE/1-1100 --------------------------------------SGTPQGDVYSFAILLRDLIHQQ
gcP55205|GUC2G_RAT/1-1100   --------------------------------------SGTPQGDVYSFAILLRDLIHQQ
gcP55203|GUC2D_BOVIN/1-1110 --------------------------------------RGTLAGDVFSLGIIMQEVVCRS
gcO19179|GUC2D_CANFA/1-1109 --------------------------------------RGTLPGDVFSLGIIMQEVVCRS
gcQ02846|GUC2D_HUMAN/1-1103 --------------------------------------RGTLAGDVFSLAIIMQEVVCRS
gcP52785|GUC2E_MOUSE/1-1108 --------------------------------------RGTLAGDVFSLAIIMQEVVCRS
gcP51840|GUC2E_RAT/1-1108   --------------------------------------RGTLAGDVFSLGIIMQEVVCRS
gcO02740|GUC2F_BOVIN/1-1103 --------------------------------------LRSFAGDVYSFAIIMQEVMVRG
gcP51841|GUC2F_HUMAN/1-1108 --------------------------------------LGSFAGDVYSFAIIMQEVMVRG
gcQ5SDA5|GUC2F_MOUSE/1-1108 --------------------------------------LGSFAGDVYSFAIIMQEVMVRG
gcP51842|GUC2F_RAT/1-1108   --------------------------------------LGSFAGDVYSFAIIMQEVMVRG
gcP51839|GUC2D_RAT/1-1110   --------------------------------------KATFKGDVFSLGIILQEVLTRD
gcP25092|GUC2C_HUMAN/1-1073 -------------------------------------------GDVYSYGIIAQEIILRK
gcP55204|GUC2C_PIG/1-1073   -------------------------------------------GDVYSYGIIAQEIILRR
gcQ3UWA6|GUC2C_MOUSE/1-1072 -------------------------------------------GDVYSFAIIAQEIILRK
gcP23897|GUC2C_RAT/1-1072   -------------------------------------------GDVYSFSIIAQEIILRK
gcP70106|GUC2C_CAVPO/1-1076 -------------------------------------------GDVYSFGIIAQEIIMRR
gcP16068|GCYB1_BOVIN/1-619  ------------------------------------------------ILFLCSPSVMNL
gcQ02153|GCYB1_HUMAN/1-619  ------------------------------------------------ILFLCSPSVMNL
gcP20595|GCYB1_RAT/1-619    ------------------------------------------------ILFLCSPSVMNL
gcO54865|GCYB1_MOUSE/1-620  ------------------------------------------------ILFLCSPSVMNL
gcQ8INF0|GCY8E_DROME/1-947  ------------------------------------------------IMFLGTPVMPDL
gcO75343|GCYB2_HUMAN/1-617  ------------------------------------------------MVYLCSPKLRSL
gcP22717|GCYB2_RAT/1-682    ------------------------------------------------MIFMCSPNVRSL
gcQ4ZHS0|GCYA3_CANFA/1-690  ------------------------------------------------ILFLGSPCVDRL
gcQ02108|GCYA3_HUMAN/1-690  ------------------------------------------------ILFLGSPCVDRL
gcQ9ERL9|GCYA3_MOUSE/1-691  ------------------------------------------------ILFLGSPCVDRL
gcP19686|GCYA3_RAT/1-690    ------------------------------------------------ILFLGSPCVDRL
gcP19687|GCYA1_BOVIN/1-691  ------------------------------------------------ILFLGSPCVDRL
gcP33402|GCYA2_HUMAN/1-732  ------------------------------------------------ILFLGSPCVDKL
gcQ9WVI4|GCYA2_RAT/1-730    ------------------------------------------------ILFLGSPCVDKL
gcQ09435|GCY1_CAEEL/1-1137  ------------------------------------------SADIYSFAIIASEILTKK
acQ03100|CYAA_DICDI/1-1407  IYLVMG--------------------------IAFLVYIGLSFTRIFRTPLVYQIAFFIL

acQ08828|ADCY1_HUMAN/1-1119 SSLPKMILLSGLT--------TSYILVLEL------------SGYTR-TGGGAVS-----
acO88444|ADCY1_MOUSE/1-1118 SSLPKMILLSGLT--------TSYILVLEL------------SGYTK-VGGGALS-----
acP19754|ADCY1_BOVIN/1-1134 SSLPKMILLAVLT--------TSYILVLEL------------SGYTKAMGAGAIS-----
acO95622|ADCY5_HUMAN/1-1261 SCIGKLVLMLAIE--------LIYVLIVEV-PGVTLF-----DNADLLVTANAIDFFNN-
acP40144|ADCY5_RABIT/1-1264 SCIGKLVLMLAIE--------LTYVLIVEV-PRVTLF-----DNADLLVTANAIDISSN-
acP84309|ADCY5_MOUSE/1-1262 SCIGKLVLMLAIE--------FIYVLIVEV-PGVTLF-----DNADLLVTANAIDFSNN-
acQ04400|ADCY5_RAT/1-1262   SCIGKLVLMLAIE--------LIYVLIVEV-PGVTLF-----DNADLLVTANAIDFSNN-
acP30803|ADCY5_CANFA/1-1265 SCIGKLVLMLAIE--------LIYVLVVEV-PRVTLF-----DNADLLVTANAIDFNNNN
acP30804|ADCY6_CANFA/1-1165 SSIGKLAMIFVLG--------LIYLVLLLLGPPSTIF-----DNYDLLLGVHGLASSNDT
acO43306|ADCY6_HUMAN/1-1168 SSIGKLAMIFVLG--------LIYLVLLLLGPPATIF-----DNYDLLLGVHGLASSNET
acQ01341|ADCY6_MOUSE/1-1165 SSIGKLAMTFILG--------FTYLVLLLLGPPAAIF-----DNYDLLLGVHGLASSNET
acQ03343|ADCY6_RAT/1-1166   SSIGKLVMTFVLG--------FIYLLLLLLGPPATIF-----DNYDLLLSVHGLASSNET
acP97490|ADCY8_MOUSE/1-1249 NSVLKLAVLLIMI--------AIYALLTET------------IYAGLFLSYDNLNHSGE-
acP40146|ADCY8_RAT/1-1248   NSVLKLAVLLIMI--------AIYALLTET------------IYAGLFLSYDNLNHSGE-
acP40145|ADCY8_HUMAN/1-1251 NSVLKLAVLLIMI--------AIYALLTET------------VYAGLFLRYDNLNHSGE-
acQ8VHH7|ADCY3_MOUSE/1-1145 SHMVKLTLMLLVTGAVTALNLYAWCPVFDEYDHKRFQ-----EKDSPMVALEKMQVLATP
acP21932|ADCY3_RAT/1-1144   SHMVKLTLMLLVTGAVTAINLYAWCPVFDEYDHKRFQ-----EKDSPMVALEKMQVLSTP
acO60266|ADCY3_HUMAN/1-1144 SHMVKLTLMLLVAGAVATINLYAWRPVFDEYDHKRFR-----EHDLPMVALEQMQGFN-P
acQ80TL1|ADCY2_MOUSE/1-1090 NYELKMLIMMVALVGYNIILLHTHAHVLDAYS----------------------QVLFQ-
acP26769|ADCY2_RAT/1-1090   NYELKMLIMMVALVGYNTILLHTHAHVLDAYS----------------------QVLFQ-
acQ08462|ADCY2_HUMAN/1-1091 NYELKMLIMMVALVGYNTILLHTHAHVLGDYS----------------------QVLFE-
acQ91WF3|ADCY4_MOUSE/1-1077 SFELKLLLLLLWLVASCSLFLHSHAWLSDCLI----------------------ARLYQS
acP26770|ADCY4_RAT/1-1064   SFELKLLLLLLWLVASCSLFLHSHAWLSDCLI----------------------ARLYQG
acQ8NFM4|ADCY4_HUMAN/1-1077 SFELKLLLLLLWLAASCSLFLHSHAWLSECLI----------------------VRLYLG
acQ29450|ADCY7_BOVIN/1-1078 SLELKVVLLTVALVAYLVLFNVYPSWQWDCCG----------------HSLGNLTGTNGT
acP51828|ADCY7_HUMAN/1-1080 SLEPKVVLLTVALVAYLVLFNLSPCWQWDCCG----------------QGLGNLTKPNGT
acP51829|ADCY7_MOUSE/1-1099 SLELKAMLLTVALVAYLLLFNLSPCWHVSGNSTETNGTQRTRLLLSDAQSMPSHTLAPGA
acQ9VW60|ADCY2_DROME/1-1307 GFILKLIAMLVAVIAQVTVLGYSDLFEMYNDAN---------------------------
acO60503|ADCY9_HUMAN/1-1353 SSWMRSSLATVVG---AGPLLLLYVSLCPDSSVLTSP--------LDAVQNFSSERNPCN
acP51830|ADCY9_MOUSE/1-1353 SSWMRSSLATIVG---AGLLLLLHISLCQDSSIVMSP--------LDSAQNFSAQRNPCN
acQ9DGG6|ADCY9_CHICK/1-1334 SSWMRSLLATVVG---AVLLILLYVSLCPDSSVETLH--------LDLAQNLSSRKSPCN
acP98999|ADCY9_XENLA/1-1305 SSSA-LLLATITG---ATMLILIYLPLCPQRPPLDPG--------TDIEANLSTSNSSYE
gcP18293|ANPRA_MOUSE/1-1057 GVFYVEGLDLSPKEIIERVTRGEQPP---FRPSMDLQ--------SHLEELGQLMQRCWA
gcP18910|ANPRA_RAT/1-1057   GVFYVEGLDLSPKEIIERVTRGEQPP---FRPSMDLQ--------SHLEELGQLMQRCWA
gcP16066|ANPRA_HUMAN/1-1061 GVFHVEGLDLSPKEIIERVTRGEQPP---FRPSLALQ--------SHLEELGLLMQRCWA
gcQ6VVW5|ANPRB_MOUSE/1-1047 GPFYLEGLDLSPKEIVQKVRNGQRPY---FRPSIDRT--------QLNEELVLLMERCWA
gcP16067|ANPRB_RAT/1-1047   GPFYLEGLDLSPKEIVQKVRNGQRPY---FRPSIDRT--------QLNEELVLLMERCWA
gcP20594|ANPRB_HUMAN/1-1047 GPFYLEGLDLSPKEIVQKVRNGQRPY---FRPSIDRT--------QLNEELVLLMERCWA
gcP46197|ANPRB_BOVIN/1-1047 GPFYLEGLDLSPKEIVQKVRNGQRPY---FRPSIDRT--------QLNEELVLLMERCWA
gcP55202|ANPRB_ANGJA/1-1050 GPFYVDGMDLSPKEIVQKVRNGQKPY---FRPTTDTS--------CHSEELSILMEGCWA
gcQ07553|GCY3E_DROME/1-1163 GPWGDTAYSKE--EIIQFVKCPEMLQHGVFRPALTHTH------LDIPDYIRKCLCQCWD
gcP16065|GCY_STRPU/1-1125   EPFHENEMDLA--DIIGRVKSGEVPP---YRPILNAVN------AAAPDCVLSAIRACWP
gcQ6TL19|GUC2G_MOUSE/1-1100 AHGPFEDLEAAPEEIISRIKDPRAPVP--LRPSLLED--------KGDGRIVALVRECWD
gcP55205|GUC2G_RAT/1-1100   AHGPFEDLEAAPEEIISCIKDPRAPVP--LRPSLLED--------KGDERIVALVRACWA
gcP55203|GUC2D_BOVIN/1-1110 A--PYAMLELTPEEVVKRVQSPPPLC----RPSVSID--------QAPMECIQLMKQCWA
gcO19179|GUC2D_CANFA/1-1109 A--PYAMLELTPEEVVERVRSPPPLC----RPSVSMD--------QAPVECIQLMKQCWA
gcQ02846|GUC2D_HUMAN/1-1103 A--PYAMLELTPEEVVQRVRSPPPLC----RPLVSMD--------QAPVECILLMKQCWA
gcP52785|GUC2E_MOUSE/1-1108 T--PYAMLELTPEEVIQRVRSPPPLC----RPLVSMD--------QAPMECIQLMTQCWA
gcP51840|GUC2E_RAT/1-1108   T--PYAMLELTPEEVIQRVRSPPPLC----RPLVSMD--------QAPMECIQLMAQCWA
gcO02740|GUC2F_BOVIN/1-1103 T--PFCMMDLPAKEIIERIKKPPPVY----RPVVPPE--------HAPPECLQLMKQCWA
gcP51841|GUC2F_HUMAN/1-1108 T--PFCMMDLPAQEIINRLKKPPPVY----RPVVPPE--------HAPPECLQLMKQCWA
gcQ5SDA5|GUC2F_MOUSE/1-1108 A--PFCMMDLPAKEIIDRLKMPPPVY----RPVVSPE--------YAPAECLQLMKQCWA
gcP51842|GUC2F_RAT/1-1108   A--PFCMMDLSAKEVIDRLKMPPPVY----RPVVSPE--------FAPPECLQLMKQCWA
gcP51839|GUC2D_RAT/1-1110   P--PYCSWGLSAEEIIRKVASPPPLC----RPLVSPD--------QGPLECIQLMQLCWE
gcP25092|GUC2C_HUMAN/1-1073 ETFYTLSCRDRNEKIFRVENSNGMKPFRPDLFLETAE--------EKELEVYLLVKNCWE
gcP55204|GUC2C_PIG/1-1073   ETFYTLSCRDQKEKIFRVENSNGVKPFRPDLFLETAE--------EKELEVYLLVKNCWE
gcQ3UWA6|GUC2C_MOUSE/1-1072 ETFYTLSCRDHNEKIFRVENSYG-KPFRPDLFLETAD--------EKELEVYLLVKSCWE
gcP23897|GUC2C_RAT/1-1072   ETFYTLSCRDQNEKIFRVENSYGTKPFRPDLFLETAD--------EKELEVYLLVKSCWE
gcP70106|GUC2C_CAVPO/1-1076 ETFYTLSCRDQKEKIFRVEHPDGLKPFRPDLFLETAE--------EKELEVFLLVKNCWE
gcP16068|GCYB1_BOVIN/1-619  DDLTRRGLYLSDIPLHDATRDLVLLG----------------------------------
gcQ02153|GCYB1_HUMAN/1-619  DDLTRRGLYLSDIPLHDATRDLVLLG----------------------------------
gcP20595|GCYB1_RAT/1-619    DDLTRRGLYLSDIPLHDATRDLVLLG----------------------------------
gcO54865|GCYB1_MOUSE/1-620  DDLTRRGLYLSDIPLHDATRDLVLLG----------------------------------
gcQ8INF0|GCY8E_DROME/1-947  TSLITTGLYINDLSMHDFSRDLMLAG----------------------------------
gcO75343|GCYB2_HUMAN/1-617  QELEELNMHLSDIAPNDTTRDLILLN----------------------------------
gcP22717|GCYB2_RAT/1-682    QELEESKMHLSDIAPHDTTRDLILLN----------------------------------
gcQ4ZHS0|GCYA3_CANFA/1-690  EDFTGRGLYLSDIPIHNALRDVVLIG----------------------------------
gcQ02108|GCYA3_HUMAN/1-690  EDFTGRGLYLSDIPIHNALRDVVLIG----------------------------------
gcQ9ERL9|GCYA3_MOUSE/1-691  EDFTGRGLYLSDIPIHNALRDVVLIG----------------------------------
gcP19686|GCYA3_RAT/1-690    EDFTGRGLYLSDIPIHNALRDVVLIG----------------------------------
gcP19687|GCYA1_BOVIN/1-691  EDFTGRGLYLSDIPIHNALRDVVLIG----------------------------------
gcP33402|GCYA2_HUMAN/1-732  DELMGRGLHLSDIPIHDATRDVILVG----------------------------------
gcQ9WVI4|GCYA2_RAT/1-730    DELIGRGLHLSDIPIHDATRDVILVG----------------------------------
gcQ09435|GCY1_CAEEL/1-1137  EAWDILDRKEDCEEIVYNVKKGGLFPIRPEIITDIHDVN---------PALIALVKDCWA
acQ03100|CYAA_DICDI/1-1407  LCAFGVCTVLELIRFQNPLARSSLTRVCATLFYLNVFHSLN---FLSVLFLNLFIFSFFI

acQ08828|ADCY1_HUMAN/1-1119 ------------GRSYEPIVAILLFSCALALHARQVDIRLRLDYLWAAQAEEEREDMEKV
acO88444|ADCY1_MOUSE/1-1118 ------------GRSYEPIMAILLFSCTLALHARQVDVRLRLDYLWAAQAEEERDDMERV
acP19754|ADCY1_BOVIN/1-1134 ------------GRSFEPIMAILLFSCTLALHARQVDVKLRLDYLWAAQAEEERDDMEKV
acO95622|ADCY5_HUMAN/1-1261 GTSQCPEHATKVALKVVTPIIISVFVLALYLHAQQVESTARLDFLWKLQATEEKEEMEEL
acP40144|ADCY5_RABIT/1-1264 GTSQCPEHATKVALKVVTPIIISVFVLALYLHAQQVESTARLDFLWKLQATEEKEEMEEL
acP84309|ADCY5_MOUSE/1-1262 GTSQCPEHATKVALKVVTPIIISVFVLALYLHAQQVESTARLDFLWKLQATEEKEEMEEL
acQ04400|ADCY5_RAT/1-1262   GTSQCPEHATKVALKVVTPIIISVFVLALYLHAQQVESTARLDFLWKLQATEEKEEMEEL
acP30803|ADCY5_CANFA/1-1265 GTSQCPEHATKVALKVVTPIIISVFVLALYLHAQQVESTARLDFLWKLQATEEKEEMEEL
acP30804|ADCY6_CANFA/1-1165 FDGLDCPAAGRVALKYMTPVILLVFALALYLHAQQVESTARLDFLWKLQATGEKEEMEEL
acO43306|ADCY6_HUMAN/1-1168 FDGLDCPAAGRVALKYMTPVILLVFALALYLHAQQVESTARLDFLWKLQATGEKEEMEEL
acQ01341|ADCY6_MOUSE/1-1165 FDGLDCPAVGRVALKYMTPVILLVFALALYLHAQQVESTARLDFLWKLQATGEKEEMEEL
acQ03343|ADCY6_RAT/1-1166   FDGLDCPAVGRVALKYMTPVILLVFALALYLHAQQVESTARLDFLWKLQATGEKEEMEEL
acP97490|ADCY8_MOUSE/1-1249 ---------DFLGTKEASLLLMAMFLLAVFYHGQQLEYTARLDFLWRVQAKEEINEMKEL
acP40146|ADCY8_RAT/1-1248   ---------DFLGTKEASLLLMAMFLLAVFYHGQQLEYTARLDFLWRVQAKEEINEMKDL
acP40145|ADCY8_HUMAN/1-1251 ---------DFLGTKEVSLLLMAMFLLAVFYHGQQLEYTARLDFLWRVQAKEEINEMKEL
acQ8VHH7|ADCY3_MOUSE/1-1145 GLNGTDSMLLLVPSKYSMTVMMFVMMLSFYYFSRHVEKLARTLFLWKIEVHDQKERVYEM
acP21932|ADCY3_RAT/1-1144   GLNGTDSRLPLVPSKYSMTVMMFVMMLSFYYFSRHVEKLARTLFLWKIEVHDQKERVYEM
acO60266|ADCY3_HUMAN/1-1144 GLNGTD-RLPLVPSKYSMTVMVFLMMLSFYYFSRHVEKLARTLFLWKIEVHDQKERVYEM
acQ80TL1|ADCY2_MOUSE/1-1090 ----RPGIWKD--LKTMGSVSLSIFFITLLVLGRQSEYYCRLDFLWKNKFKKEREEIETM
acP26769|ADCY2_RAT/1-1090   ----RPGIWKD--LKTMGSVSLSIFFITLLVLGRQSEYYCRLDFLWKNKFKKEREEIETM
acQ08462|ADCY2_HUMAN/1-1091 ----RPGIWKD--LKTMGSVSLSIFFITLLVLGRQNEYYCRLDFLWKNKFKKEREEIETM
acQ91WF3|ADCY4_MOUSE/1-1077 PSDSRPGVLKE--PKLMGAIYFFIFFFTLLVLARQNEYYCRLDFLWKKKLRQEREETETM
acP26770|ADCY4_RAT/1-1064   SLGSRPGVLKE--PKLMGAIYFFIFFFTLLVLARQNEYYCRLDFLWKKKLRQEREETETM
acQ8NFM4|ADCY4_HUMAN/1-1077 PLDSRPGVLKE--PKLMGAISFFIFFFTLLVLARQNEYYCRLDFLWKKKLRQEREETETM
acQ29450|ADCY7_BOVIN/1-1078 LS-SSSCSWH---LKTMTNFYLVLFYTTLIMLSRQIDYYCRLDCLWKKKFKKEHEEFETM
acP51828|ADCY7_HUMAN/1-1080 TSGTPSCSWKD--LKTMTNFYLVLFYITLLTLSRQIDYYCRLDCLWKKKFKKEHEEFETM
acP51829|ADCY7_MOUSE/1-1099 QETAPSPSYLERDLKIMVNFYLILFYATLILLSRQIDYYCRLDCLWKKKFKKEHEEFETM
acQ9VW60|ADCY2_DROME/1-1307 -------ITHGLPLEIKGFLLLLVIILVLHTLDRQGEYVARTDFLWKAKLKVEQEEVETM
acO60503|ADCY9_HUMAN/1-1353 SSVPRDLRRPASLIGQEVVLVFFLLLLLVWFLNREFEVSYRLHYHGDVEADLHRTKIQSM
acP51830|ADCY9_MOUSE/1-1353 SSVLQDGRRPASLIGKELILTFFLLLLLVWFLNREFEVSYRLHYHGDVEADLHRTKIQSM
acQ9DGG6|ADCY9_CHICK/1-1334 SSMPADVKRPADLIGQEVILAVFLLLLLVWFLNRSFEVSYRLHYHGDVEADLHRTKIQSM
acP98999|ADCY9_XENLA/1-1305 TLDNPRTELPFTRLGQEIAVAYFLLLLLVWFLNREFDVSYRLHYHGDVEADLHRTKIQSM
gcP18293|ANPRA_MOUSE/1-1057 EDPQERPPFQQIRLALRKFN----KENSSNILDNLLSRMEQYANNLEELVEERTQAYLEE
gcP18910|ANPRA_RAT/1-1057   EDPQERPPFQQIRLALRKFN----KENSSNILDNLLSRMEQYANNLEELVEERTQAYLEE
gcP16066|ANPRA_HUMAN/1-1061 EDPQERPPFQQIRLTLRKFN----RENSSNILDNLLSRMEQYANNLEELVEERTQAYLEE
gcQ6VVW5|ANPRB_MOUSE/1-1047 QDPTERPDFGQIKGFIRRFN----KEGGTSILDNLLLRMEQYANNLEKLVEERTQAYLEE
gcP16067|ANPRB_RAT/1-1047   QDPTERPDFGQIKGFIRRFN----KEGGTSILDNLLLRMEQYANNLEKLVEERTQAYLEE
gcP20594|ANPRB_HUMAN/1-1047 QDPAERPDFGQIKGFIRRFN----KEGGTSILDNLLLRMEQYANNLEKLVEERTQAYLEE
gcP46197|ANPRB_BOVIN/1-1047 QDPAERPDFGQIKGFIRRFN----KEGGTSILDNLLLRMEQYANNLEKLVEERTQAYLEE
gcP55202|ANPRB_ANGJA/1-1050 EDPADRPDFSYIKIFVMKLN----KEGSTSILNNLLSRMEQYANNLENLVEERTQAYLEE
gcQ07553|GCY3E_DROME/1-1163 EDPEVRPDIRLVRMHLKELQ----AGLKPNIFDNMLSIMEKYAYNLEGLVQERTNLLYEE
gcP16065|GCY_STRPU/1-1125   EDPADRPNIMAVRTMLAPLQ----KGLKPNILDNMIAIMERYTNNLEELVDERTQELQKE
gcQ6TL19|GUC2G_MOUSE/1-1100 ESPELRPIFPSIKKTLREAS----PRGHVSILDSMMGKLETYANHLEEVVEERTRELVAE
gcP55205|GUC2G_RAT/1-1100   ESPEQRPAFPSIKKTLREAS----PRGRVSILDSMMGKLEMYASHLEEVVEERTCQLVAE
gcP55203|GUC2D_BOVIN/1-1110 EQPELRPSMDRTFELFKSIN----KGRKMNIIDSMLRMLEQYSSNLEDLIRERTEELELE
gcO19179|GUC2D_CANFA/1-1109 EHPDLRPSLGHIFDQFKSIN----KGRKTNIIDSMLRMLEQYSSNLEDLIRERTEELELE
gcQ02846|GUC2D_HUMAN/1-1103 EQPELRPSMDHTFDLFKNIN----KGRKTNIIDSMLRMLEQYSSNLEDLIRERTEELELE
gcP52785|GUC2E_MOUSE/1-1108 EHPELRPSMDLTFDLFKSIN----KGRKTNIIDSMLRMLEQYSSNLEDLIRERTEELEQE
gcP51840|GUC2E_RAT/1-1108   EHPELRPSMDLTFDLFKGIN----KGRKTNIIDSMLRMLEQYSSNLEDLIRERTEELEQE
gcO02740|GUC2F_BOVIN/1-1103 EAAEQRPTFDEIFNQFKTFN----KGKKTNIIDSMLRMLEQYSSNLEDLIQERTEELEIE
gcP51841|GUC2F_HUMAN/1-1108 EAAEQRPTFDEIFNQFKTFN----KGKKTNIIDSMLRMLEQYSSNLEDLIRERTEELEIE
gcQ5SDA5|GUC2F_MOUSE/1-1108 EASEQRPTFDEIFNQFKTFN----KGKKTNIIDSMLRMLEQYSSNLEDLIRERTEELEIE
gcP51842|GUC2F_RAT/1-1108   EAAEQRPTFDEIFNQFKTFN----KGKKTNIIDSMLRMLEQYSSNLEDLIRERTEELEIE
gcP51839|GUC2D_RAT/1-1110   EAPDDRPSLDQIYTQFKSIN----QGKKTSVADSMLRMLEKYSQSLEGLVQERTEELELE
gcP25092|GUC2C_HUMAN/1-1073 EDPEKRPDFKKIETTLAKIFGLFHDQKNESYMDTLIRRLQLYSRNLEHLVEERTQLYKAE
gcP55204|GUC2C_PIG/1-1073   EDPEKRPDFKKIENTLAKIFGLFHDQKNESYMDTLIRRLQLYSRNLEHLVEERTQLYKAE
gcQ3UWA6|GUC2C_MOUSE/1-1072 EDPEKRPDFKKIESTLAKIFGLFHDQKNESYMDTLIRRLQLYSRNLEHLVEERTQLYKAE
gcP23897|GUC2C_RAT/1-1072   EDPEKRPDFKKIESTLAKIFGLFHDQKNESYMDTLIRRLQLYSRNLEHLVEERTQLYKAE
gcP70106|GUC2C_CAVPO/1-1076 EDPEKRPDFKKIENTLAKIFGLFHDQKNESYMDTLIRRLQLYSRNLEHLVEERTQLYKAE
gcP16068|GCYB1_BOVIN/1-619  EQFREEYKLTQELEILTDR------------------------------LQLTLRALEDE
gcQ02153|GCYB1_HUMAN/1-619  EQFREEYKLTQELEILTDR------------------------------LQLTLRALEDE
gcP20595|GCYB1_RAT/1-619    EQFREEYKLTQELEILTDR------------------------------LQLTLRALEDE
gcO54865|GCYB1_MOUSE/1-620  EQFREEYKLTQELEILTDR------------------------------LQLTLRALEDE
gcQ8INF0|GCY8E_DROME/1-947  TQQSVELKLALDQEQQKSKK-----------------------------LEESMRLLDEE
gcO75343|GCYB2_HUMAN/1-617  QQRLAEIELSNQLERKKEE------------------------------LQVLSKHLAIE
gcP22717|GCYB2_RAT/1-682    QQRLAEMELSCQLEKKKEE------------------------------LRVLSNHLAIE
gcQ4ZHS0|GCYA3_CANFA/1-690  EQARAQDGLKKRLGKLKAT------------------------------LEQAHQALEEE
gcQ02108|GCYA3_HUMAN/1-690  EQARAQDGLKKRLGKLKAT------------------------------LEQAHQALEEE
gcQ9ERL9|GCYA3_MOUSE/1-691  EQARAQDGLKKRLGKLKAT------------------------------LEHAHQALEEE
gcP19686|GCYA3_RAT/1-690    EQARAQDGLKKRLGKLKAT------------------------------LEHAHQALEEE
gcP19687|GCYA1_BOVIN/1-691  EQARAQDGLKKRLGKLKAT------------------------------LEQAHQALEEE
gcP33402|GCYA2_HUMAN/1-732  EQAKAQDGLKKRMDKLKAT------------------------------LERTHQALEEE
gcQ9WVI4|GCYA2_RAT/1-730    EQAKAQDGLKKRMDKLKAT------------------------------LEKTHQALEEE
gcQ09435|GCY1_CAEEL/1-1137  EVPEDRPTAENICSQMKGLVS----KQKTNLMDHVFNMLEEYTSTLEEEIEERTKELTLE
acQ03100|CYAA_DICDI/1-1407  ICSILISPTLTNHLYETDYIGFVIVLLIQICSSYGMKLAMRKAWVVNCKINFKTISVNKE

acQ08828|ADCY1_HUMAN/1-1119 KLDNRRILFNLLPAHVAQHFLMSNPRN-----MDLYYQSYSQVGVMFASIPNFNDFYIEL
acO88444|ADCY1_MOUSE/1-1118 KLDNKRILFNLLPAHVAQHFLMSNPRN-----MDLYYQSYSQVGVMFASIPNFNDFYIEL
acP19754|ADCY1_BOVIN/1-1134 KLDNKRILFNLLPAHVAQHFLMSNPRN-----MDLYYQSYSQVGVMFASIPNFNDFYIEL
acO95622|ADCY5_HUMAN/1-1261 QAYNRRLLHNILPKDVAAHFLARERRN-----DELYYQSCECVAVMFASIANFSEFYVEL
acP40144|ADCY5_RABIT/1-1264 QAYNRRLLHNILPKDVAAHFLARERRN-----DELYYQSCECVAVMFASIANFSEFYVEL
acP84309|ADCY5_MOUSE/1-1262 QAYNRRLLHNILPKDVAAHFLARERRN-----DELYYQSCECVAVMFASIANFSEFYVEL
acQ04400|ADCY5_RAT/1-1262   QAYNRRLLHNILPKDVAAHFLARERRN-----DELYYQSCECVAVMFASIANFSEFYVEL
acP30803|ADCY5_CANFA/1-1265 QAYNRRLLHNILPKDVAAHFLARERRN-----DELYYQSCECVAVMFASIANFSEFYVEL
acP30804|ADCY6_CANFA/1-1165 QAYNRRLLHNILPKDVAAHFLARERRN-----DELYYQSCECVAVMFASIANFSEFYVEL
acO43306|ADCY6_HUMAN/1-1168 QAYNRRLLHNILPKDVAAHFLARERRN-----DELYYQSCECVAVMFASIANFSEFYVEL
acQ01341|ADCY6_MOUSE/1-1165 QAYNRRLLHNILPKDVAAHFLARERRN-----DELYYQSCECVAVMFASIANFSEFYVEL
acQ03343|ADCY6_RAT/1-1166   QAYNRRLLHNILPKDVAAHFLARERRN-----DELYYQSCECVAVMFASIANFSEFYVEL
acP97490|ADCY8_MOUSE/1-1249 REHNENMLRNILPSHVARHFLEKDRDN-----EELYSQSYDAVGVMFASIPGFADFYSQT
acP40146|ADCY8_RAT/1-1248   REHNENMLRNILPGHVARHFLEKDRDN-----EELYSQSYDAVGVMFASIPGFADFYSQT
acP40145|ADCY8_HUMAN/1-1251 REHNENMLRNILPSHVARHFLEKDRDN-----EELYSQSYDAVGVMFASIPGFADFYSQT
acQ8VHH7|ADCY3_MOUSE/1-1145 RRWNEALVTNMLPEHVARHFLGSKKRD-----EELYSQSYDEIGVMFASLPNFADFYTEE
acP21932|ADCY3_RAT/1-1144   RRWNEALVTNMLPEHVARHFLGSKKRD-----EELYSQSYDEIGVMFASLPNFADFYTEE
acO60266|ADCY3_HUMAN/1-1144 RRWNEALVTNMLPEHVARHFLGSKKRD-----EELYSQTYDEIGVMFASLPNFADFYTEE
acQ80TL1|ADCY2_MOUSE/1-1090 ENLNRVLLENVLPAHVAEHFLARSLKN-----EELYHQSYDCVCVMFASIPDFKEFYTES
acP26769|ADCY2_RAT/1-1090   ENLNRVLLENVLPAHVAEHFLARSLKN-----EELYHQSYDCVCVMFASIPDFKEFYTES
acQ08462|ADCY2_HUMAN/1-1091 ENLNRVLLENVLPAHVAEHFLARSLKN-----EELYHQSYDCVCVMFASIPDFKEFYTES
acQ91WF3|ADCY4_MOUSE/1-1077 ENLTRLLLENVLPAHVAPQFIGQNRRN-----EDLYHQSYECVCVLFASVPDFKEFYSES
acP26770|ADCY4_RAT/1-1064   EN--------VLPAHVAPQLIGQNRRN-----EDLYHQSYECVCVLFASIPDFKEFYSES
acQ8NFM4|ADCY4_HUMAN/1-1077 ENLTRLLLENVLPAHVAPQFIGQNRRN-----EDLYHQSYECVCVLFASVPDFKEFYSES
acQ29450|ADCY7_BOVIN/1-1078 ENVNRLLLENVLPAHVAAHFIG-DKLN-----EDWYHQSYDCVCVMFASVPDFKVFYTEC
acP51828|ADCY7_HUMAN/1-1080 ENVNRLLLENVLPAHVAAHFIG-DKLN-----EDWYHQSYDCVCVMFASVPDFKVFYTEC
acP51829|ADCY7_MOUSE/1-1099 ENVNRLLLENVLPAHVAAHFIG-DKAA-----EDWYHQSYDCVCVMFASVPDFKVFYTEC
acQ9VW60|ADCY2_DROME/1-1307 RGINKILLENILPAHVATHFLHLERST------ELYHESYSCVAVMFASIPNYKEFYDET
acO60503|ADCY9_HUMAN/1-1353 RDQADWLLRNIIPYHVAE-----QLKV-----SQTYSKNHDSGGVIFASIVNFSEFYEEN
acP51830|ADCY9_MOUSE/1-1353 RDQADWLLRNIIPYHVAE-----QLKV-----SQTYSKNHDSGGVIFASIVNFSEFYEEN
acQ9DGG6|ADCY9_CHICK/1-1334 RDQPDSCVRNIIPYHVAD-----ELKV-----SQSYSKNHDSGGVIFASIVNFSEFYEEN
acP98999|ADCY9_XENLA/1-1305 RDQADWLLRNIIPYHVAE-----QLKV-----SQSYSKNHDDAGVIFASIVNFSEFYEEN
gcP18293|ANPRA_MOUSE/1-1057 KRKAEALLYQILPHSVAEQLKRGET---------VQAEAFDSVTIYFSDIVGFTALSAES
gcP18910|ANPRA_RAT/1-1057   KRKAEALLYQILPHSVAEQLKRGET---------VQAEAFDSVTIYFSDIVGFTALSAES
gcP16066|ANPRA_HUMAN/1-1061 KRKAEALLYQILPHSVAEQLKRGET---------VQAEAFDSVTIYFSDIVGFTALSAES
gcQ6VVW5|ANPRB_MOUSE/1-1047 KRKAEALLYQILPHSVAEQLKRGET---------VQAEAFDSVTIYFSDIVGFTALSAES
gcP16067|ANPRB_RAT/1-1047   KRKAEALLYQILPHSVAEQLKRGET---------VQAEAFDSVTIYFSDIVGFTALSAES
gcP20594|ANPRB_HUMAN/1-1047 KRKAEALLYQILPHSVAEQLKRGET---------VQAEAFDSVTIYFSDIVGFTALSAES
gcP46197|ANPRB_BOVIN/1-1047 KRKAEALLYQILPHSVAEQLKRGET---------VQAEAFDSVTIYFSDIVGFTALSAES
gcP55202|ANPRB_ANGJA/1-1050 KRKAENLLYQILPHSVAEQLKRGET---------VQAEAFDSVTIYFSDIVGFTSMSAES
gcQ07553|GCY3E_DROME/1-1163 KKKTDMLLYQMLPRPVAELLKRGDP---------VEAECFDCVTILFSDIVGFTELCTTS
gcP16065|GCY_STRPU/1-1125   KTKTEQLLHRMLPPSIASQLIKGIA---------VLPETFEMVSIFFSDIVGFTALSAAS
gcQ6TL19|GUC2G_MOUSE/1-1100 KRKVEKLLSTMLPSFVGEQLIAGKS---------VEPEHFESVTIFFSDIVGFTKLCSLS
gcP55205|GUC2G_RAT/1-1100   KRKVEKLLSTMLPSFVGEQLIAGKS---------VEPEHFESVTIFFSDIVGFTKLCSLS
gcP55203|GUC2D_BOVIN/1-1110 KQKTDRLLTQMLPPSVAEALKMGTP---------VEPEYFEEVTLYFSDIVGFTTISAMS
gcO19179|GUC2D_CANFA/1-1109 KQKTDRLLTQMLPPSVAEALKMGTP---------VEPEYFEEVTLYFSDIVGFTTISAMS
gcQ02846|GUC2D_HUMAN/1-1103 KQKTDRLLTQMLPPSVAEALKTGTP---------VEPEYFEQVTLYFSDIVGFTTISAMS
gcP52785|GUC2E_MOUSE/1-1108 KQKTDRLLTQMLPPSVAEALKMGTS---------VEPEYFEEVTLYFSDIVGFTTISAMS
gcP51840|GUC2E_RAT/1-1108   KQKTDRLLTQMLPPSVAEALKMGTS---------VEPEYFEEVTLYFSDIVGFTTISAMS
gcO02740|GUC2F_BOVIN/1-1103 KQKTEKLLTQMLPPSVAESLKKGCT---------VEPEGFDLVTLYFSDIVGFTTISAMS
gcP51841|GUC2F_HUMAN/1-1108 KQKTEKLLTQMLPPSVAESLKKGCT---------VEPEGFDLVTLYFSDIVGFTTISAMS
gcQ5SDA5|GUC2F_MOUSE/1-1108 KQKTEKLLTQMLPLSVAESLKKGCT---------VEPEGFDLVTLYFSDIVGFTTISAMS
gcP51842|GUC2F_RAT/1-1108   KQKTEKLLTQMLPPSVAESLKKGCT---------VEPEGFDLVTLYFSDIVGFTTISAMS
gcP51839|GUC2D_RAT/1-1110   RRKTERLLSQMLPPSVAHALKMGTT---------VEPEYFDQVTIYFSDIVGFTTISALS
gcP25092|GUC2C_HUMAN/1-1073 RDRADRLNFMLLPRLVVKSLKEKGF---------VEPELYEEVTIYFSDIVGFTTICKYS
gcP55204|GUC2C_PIG/1-1073   RDRADRLNFMLLPRLVVKSLKEKGI---------VEPELYEEVTIYFSDIVGFTTICKYS
gcQ3UWA6|GUC2C_MOUSE/1-1072 RDRADHLNFMLLPRLVVKSLKEKGI---------VEPELYEEVTIYFSDIVGFTTICKYS
gcP23897|GUC2C_RAT/1-1072   RDRADHLNFMLLPRLVVKSLKEKGI---------VEPELYEEVTIYFSDIVGFTTICKYS
gcP70106|GUC2C_CAVPO/1-1076 RDRADRLNFMLLPRPVVQSLKEKGI---------VEPELYEEVTVYFSDIVGFTTICKYS
gcP16068|GCYB1_BOVIN/1-619  KKKTDTLLYSVLPPSVANELRHKRP---------VPAKRYDNVTILFSGIVGFNAFCSKH
gcQ02153|GCYB1_HUMAN/1-619  KKKTDTLLYSVLPPSVANELRHKRP---------VPAKRYDNVTILFSGIVGFNAFCSKH
gcP20595|GCYB1_RAT/1-619    KKKTDTLLYSVLPPSVANELRHKRP---------VPAKRYDNVTILFSGIVGFNAFCSKH
gcO54865|GCYB1_MOUSE/1-620  KKKTDTLLYSVLPPSVANELRHKRP---------VPAKRYDNVTILFSGIVGFNAFCSKH
gcQ8INF0|GCY8E_DROME/1-947  MRRTDELLYQMIPKQVADRLRRGENPI-------DTCEMFDSVSILFSDIVTFTEICSRI
gcO75343|GCYB2_HUMAN/1-617  KKKTETLLYAMLPKHVANQLREGKK---------VAAGEFKSCTILFSDVVTFTNICTAC
gcP22717|GCYB2_RAT/1-682    KKKTETLLYAMLPEHVANQLKEGRK---------VAAGEFETCTILFSDVVTFTNICAAC
gcQ4ZHS0|GCYA3_CANFA/1-690  KKKTVDLLCSIFPSEVAQQLWQGQV---------VQAKKFSNVTMLFSDIVGFTAICSQC
gcQ02108|GCYA3_HUMAN/1-690  KKKTVDLLCSIFPCEVAQQLWQGQV---------VQAKKFSNVTMLFSDIVGFTAICSQC
gcQ9ERL9|GCYA3_MOUSE/1-691  KKRTVDLLCSIFPSEVAQQLWQGQI---------VQAKKFSEVTMLFSDIVGFTAICSQC
gcP19686|GCYA3_RAT/1-690    KKKTVDLLCSIFPSEVAQQLWQGQI---------VQAKKFNEVTMLFSDIVGFTAICSQC
gcP19687|GCYA1_BOVIN/1-691  KRKTVDLLCSIFPSEVARQLWQGHA---------VQAKRFGNVTMLFSDIVGFTAICSQC
gcP33402|GCYA2_HUMAN/1-732  KKKTVDLLYSIFPGDVAQQLWQGQQ---------VQARKFDDVTMLFSDIVGFTAICAQC
gcQ9WVI4|GCYA2_RAT/1-730    KKKTVDLLYSIFPGDVAQQLWQRQQ---------VQARKFDDVTMLFSDIVGFTAICAQC
gcQ09435|GCY1_CAEEL/1-1137  KKKADILLSRMLPKQVAERLKAGQT---------VEPEGFDSVTVFFSDVVKFTILASKC
acQ03100|CYAA_DICDI/1-1407  KDKFNFLLKSIFPQSALTKLRDMIDTPNIETKGIVYVQPHQDVSIMFIQIAGFQEYDEPK

acQ08828|ADCY1_HUMAN/1-1119 DGNNMGVECLRLLNEIIADFDELMEKDFYKDIEKIKTIGSTYMAAVGLAPTSGT------
acO88444|ADCY1_MOUSE/1-1118 DGNNMGVECLRLLNEIIADFDELMDKDFYKDLEKIKTIGSTYMAAVGLAPTAGT------
acP19754|ADCY1_BOVIN/1-1134 DGNNMGVECLRLLNEIIADFDELMDKDFYKDLEKIKTIGSTYMAAVGLAPTAGT------
acO95622|ADCY5_HUMAN/1-1261 EANNEGVECLRLLNEIIADFDEIISEDRFRQLEKIKTIGSTYMAASGLNDSTYD------
acP40144|ADCY5_RABIT/1-1264 EANNEGVECLRLLNEIIADFDEIISEDRFRQLEKIKTIGSTYMAASGLNDSTYD------
acP84309|ADCY5_MOUSE/1-1262 EANNEGVECLRLLNEIIADFDEIISEDRFRQLEKIKTIGSTYMAASGLNDSTYD------
acQ04400|ADCY5_RAT/1-1262   EANNEGVECLRLLNEIIADFDEIISEDRFRQLEKIKTIGSTYMAASGLNDSTYD------
acP30803|ADCY5_CANFA/1-1265 EANNEGVECLRVLNEIIADFDEIISEDRFRQLEKIKTIGSTYMAASGLNDSTYD------
acP30804|ADCY6_CANFA/1-1165 EANNEGVECLRLLNEIIADFDEIISEERFRQLEKIKTIGSTYMAASGLNASTYD------
acO43306|ADCY6_HUMAN/1-1168 EANNEGVECLRLLNEIIADFDEIISEERFRQLEKIKTIGSTYMAASGLNASTYD------
acQ01341|ADCY6_MOUSE/1-1165 EANNEGVECLRLLNEIIADFDEIISEERFRQLEKIKTIGSTYMAASGLNASTYD------
acQ03343|ADCY6_RAT/1-1166   EANNEGVECLRLLNEIIADFDEIISEERFRQLEKIKTIGSTYMAASGLNASTYD------
acP97490|ADCY8_MOUSE/1-1249 EMNNQGVECLRLLNEIIADFDELLGEDRFQDIEKIKTIGSTYMAVSGLSPEKQQ------
acP40146|ADCY8_RAT/1-1248   EMNNQGVECLRLLNEIIADFDELLGEDRFQDIEKIKTIGSTYMAVSGLSPEKQQ------
acP40145|ADCY8_HUMAN/1-1251 EMNNQGVECLRLLNEIIADFDELLGEDRFQDIEKIKTIGSTYMAVSGLSPEKQQ------
acQ8VHH7|ADCY3_MOUSE/1-1145 SINNGGIECLRFLNEIISDFDSLLDNPKFRVITKIKTIGSTYMAASGVTPDVNTNGFTSS
acP21932|ADCY3_RAT/1-1144   SINNGGIECLRFLNEIISDFDSLLDNPKFRVITKIKTIGSTYMAASGVTPDVNTNGFTSS
acO60266|ADCY3_HUMAN/1-1144 SINNGGIECLRFLNEIISDFDSLLDNPKFRVITKIKTIGSTYMAASGVTPDVNTNGFASS
acQ80TL1|ADCY2_MOUSE/1-1090 DVNKEGLECLRLLNEIIADFDDLLSKPKFSGVEKIKTIGSTYMAATGLSAVPSQEHA---
acP26769|ADCY2_RAT/1-1090   DVNKEGLECLRLLNEIIADFDDLLSKPKFSGVEKIKTIGSTYMAATGLSAIPSQEHA---
acQ08462|ADCY2_HUMAN/1-1091 DVNKEGLECLRLLNEIIADFDDLLSKPKFSGVEKIKTIGSTYMAATGLSAVPSQEHS---
acQ91WF3|ADCY4_MOUSE/1-1077 NINHEGLECLRLLNEIIADFDELLSKPKFSGVEKIKTIGSTYMAATGLNATSGQDTQ---
acP26770|ADCY4_RAT/1-1064   NINHEGLECLRLLNEIIADFDELLSKPKFSGVEKIKTIGSTYMAATGLNATPGQDTQ---
acQ8NFM4|ADCY4_HUMAN/1-1077 NINHEGLECLRLLNEIIADFDELLSKPKFSGVEKIKTIGSTYMAATGLNATSGQDAQ---
acQ29450|ADCY7_BOVIN/1-1078 DVNKEGLECLRLLNEIIADFDELLLKPKFSGVEKIKTIGSTYMAAAGLSVPSGPEN----
acP51828|ADCY7_HUMAN/1-1080 DVNKEGLECLRLLNEIIADFDELLLKPKFSGVEKIKTIGSTYMAAAGLSVASGHEN----
acP51829|ADCY7_MOUSE/1-1099 DVNKEGLECLRLLNEIIADFDELLLKPKFSGVEKIKTIGSTYMAAAGLSAPSGHEN----
acQ9VW60|ADCY2_DROME/1-1307 DVNKQGLECLRLLNEIICDFDKLLLKPKFSGIEKIKTIASTYMCASGLRPGKEDGAT---
acO60503|ADCY9_HUMAN/1-1353 --YEGGKECYRVLNELIGDFDELLSKPDYSSIEKIKTIGATYMAASGLNTAQAQ------
acP51830|ADCY9_MOUSE/1-1353 --YEGGKECYRVLNELIGDFDELLSKPDYNSIEKIKTIGATYMAASGLNTAQCQ------
acQ9DGG6|ADCY9_CHICK/1-1334 --YEGGKECYRVLNELIGDFDELLSKPHYSSIEKIKTIGATYMAASGLNTSQCQ------
acP98999|ADCY9_XENLA/1-1305 --YEGGKECYRALNELIGDFDELLSKPHYSCIEKIKTIGATYMAASGLNPSQCQ------
gcP18293|ANPRA_MOUSE/1-1057 TP----MQVVTLLNDLYTCFDAVIDNFD---VYKVETIGDAYMVVSGLPVRNGQL-----
gcP18910|ANPRA_RAT/1-1057   TP----MQVVTLLNDLYTCFDAVIDNFD---VYKVETIGDAYMVVSGLPVRNGQL-----
gcP16066|ANPRA_HUMAN/1-1061 TP----MQVVTLLNDLYTCFDAVIDNFD---VYKVETIGDAYMVVSGLPVRNGRL-----
gcQ6VVW5|ANPRB_MOUSE/1-1047 TP----MQVVTLLNDLYTCFDAIIDNFD---VYKVETIGDAYMVVSGLPGRNGQR-----
gcP16067|ANPRB_RAT/1-1047   TP----MQVVTLLNDLYTCFDAIIDNFD---VYKVETIGDAYMVVSGLPGRNGQR-----
gcP20594|ANPRB_HUMAN/1-1047 TP----MQVVTLLNDLYTCFDAIIDNFD---VYKVETIGDAYMVVSGLPGRNGQR-----
gcP46197|ANPRB_BOVIN/1-1047 TP----MQVVTLLNDLYTCFDAIIDNFD---VYKVETIGDAYMVVSGLPGRNGQR-----
gcP55202|ANPRB_ANGJA/1-1050 TP----LQVVTLLNDLYTCFDAIIDNFD---VYKVETIGDAYMVVSDSQSRNGKL-----
gcQ07553|GCY3E_DROME/1-1163 TP----FEVVEMLNDWYTCCDSIISNYD---VYKVETIGDAYMVVSGLPLQNGSR-----
gcP16065|GCY_STRPU/1-1125   TP----IQVVNLLNDLYTLFDAIISNYD---VYKVETIGDAYMLVSGLPLRNGDR-----
gcQ6TL19|GUC2G_MOUSE/1-1100 SP----LQVVKLLNDLYSLFDHTIQSHD---VYKVETIGDAYMVASGLPIRNGAQ-----
gcP55205|GUC2G_RAT/1-1100   SP----LQVVKLLNDLYSLFDHTIQTHD---VYKVETIGDAYMVASGLPIRNGAQ-----
gcP55203|GUC2D_BOVIN/1-1110 EP----IEVVDLLNDLYTLFDAIIGSHD---VYKVETIGDAYMVASGLPQRNGHR-----
gcO19179|GUC2D_CANFA/1-1109 EP----IEVVDLLNDLYTLFDAIIGSHD---VYKVETIGDAYMVASGLPQRNGQR-----
gcQ02846|GUC2D_HUMAN/1-1103 EP----IEVVDLLNDLYTLFDAIIGSHD---VYKVETIGDAYMVASGLPQRNGQR-----
gcP52785|GUC2E_MOUSE/1-1108 EP----IEVVDLLNDLYTLFDAIIGAHD---VYKVETIGDAYMVASGLPQRNGQR-----
gcP51840|GUC2E_RAT/1-1108   EP----IEVVDLLNDLYTLFDAIIGSHD---VYKVETIGDAYMVASGLPQRNGQR-----
gcO02740|GUC2F_BOVIN/1-1103 EP----IEVVDLLNDLYTLFDAIIGSHD---VYKVETIGDAYMVASGLPKRNGMR-----
gcP51841|GUC2F_HUMAN/1-1108 EP----IEVVDLLNDLYTLFDAIIGSHD---VYKVETIGDAYMVASGLPKRNGSR-----
gcQ5SDA5|GUC2F_MOUSE/1-1108 EP----IEVVDLLNDLYTLFDAIIGSHD---VYKVETIGDAYMVASGLPKRNGSR-----
gcP51842|GUC2F_RAT/1-1108   EP----IEVVDLLNDLYTLFDAIIGSHD---VYKVETIGDAYMVASGLPKRNGSR-----
gcP51839|GUC2D_RAT/1-1110   EP----IEVVGFLNDLYTMFDAVLDSHD---VYKVETIGDAYMVASGLPRRNGNR-----
gcP25092|GUC2C_HUMAN/1-1073 TP----MEVVDMLNDIYKSFDHIVDHHD---VYKVETIGDAYMVASGLPKRNGNR-----
gcP55204|GUC2C_PIG/1-1073   TP----MEVVDMLNDIYKSFDHILDHHD---VYKVETIGDAYMVASGLPKRNGNR-----
gcQ3UWA6|GUC2C_MOUSE/1-1072 TP----MEVVDMLNDIYKSFDQIVDHHD---VYKVETIGDAYVVASGLPMRNGNR-----
gcP23897|GUC2C_RAT/1-1072   TP----MEVVDMLNDIYKSFDQIVDHHD---VYKVETIGDAYVVASGLPMRNGNR-----
gcP70106|GUC2C_CAVPO/1-1076 TP----MEVVDMLNDLYKSFDQIVDHHD---VHKVETIGDAYVVASGLPTRNGNR-----
gcP16068|GCYB1_BOVIN/1-619  ASGEGAMKIVNLLNDLYTRFDTLTDSRKNPFVYKVETVGDKYMTVSGLP-EPCIH-----
gcQ02153|GCYB1_HUMAN/1-619  ASGEGAMKIVNLLNDLYTRFDTLTDSRKNPFVYKVETVGDKYMTVSGLP-EPCIH-----
gcP20595|GCYB1_RAT/1-619    ASGEGAMKIVNLLNDLYTRFDTLTDSRKNPFVYKVETVGDKYMTVSGLP-EPCIH-----
gcO54865|GCYB1_MOUSE/1-620  ASGEGAMKIVNLLNDLYTRFDTLTDSRKNPFVYKVETVGDKYMTVSGLP-EPCIH-----
gcQ8INF0|GCY8E_DROME/1-947  TP----MEVVSMLNAMYSIFDKLTERNS---VYKVETIGDAYMVVAGAP-DKDAN-----
gcO75343|GCYB2_HUMAN/1-617  EP----IQIVNVLNSMYSKFDRLTSVHA---VYKVETIGDAYMVVGGVP-VPIGN-----
gcP22717|GCYB2_RAT/1-682    EP----IQIVNMLNSMYSKFDRLTSVHD---VYKVETIGDAYMVVGGVP-VPVES-----
gcQ4ZHS0|GCYA3_CANFA/1-690  SP----LQVITMLNALYTRFDQQCGELD---VYKVETIGDAYCVAGGLH-KESDT-----
gcQ02108|GCYA3_HUMAN/1-690  SP----LQVITMLNALYTRFDQQCGELD---VYKVETIGDAYCVAGGLH-KESDT-----
gcQ9ERL9|GCYA3_MOUSE/1-691  SP----LQVITMLNALYTRFDQQCGELD---VYKVETIGDAYCVAGGLH-RESDT-----
gcP19686|GCYA3_RAT/1-690    SP----LQVITMLNALYTRFDQQCGELD---VYKVETIGDAYCVAGGLH-RESDT-----
gcP19687|GCYA1_BOVIN/1-691  SP----LQVITMLNALYTRFDRQCGELD---VYKVETIGDAYCVAGGLH-KESDT-----
gcP33402|GCYA2_HUMAN/1-732  TP----MQVISMLNELYTRFDHQCGFLD---IYKVETIGDAYCVAAGLH-RKSLC-----
gcQ9WVI4|GCYA2_RAT/1-730    TP----MQVISMLNELYTRFDHQCGFLD---IYKVETIGDAYCVASGLH-RKSLC-----
gcQ09435|GCY1_CAEEL/1-1137  SP----FQTVNLLNDLYSNFDTIIEQHG---VYKVESIGDGYLCVSGLPTRNGYA-----
acQ03100|CYAA_DICDI/1-1407  -------DLIKKLNDIFSFFDGLLNQKYGGTVEKIKTIGNTYMAVSGLDGSPSFL-----

acQ08828|ADCY1_HUMAN/1-1119 ----KAKKSISSHLSTLADFAIEMFDVLDEINY-----------QSYNDFVLRVGINVGP
acO88444|ADCY1_MOUSE/1-1118 ----RAKKSISSHLCTLADFAIDMFDVLDEINY-----------QSYNDFVLRVGINVGP
acP19754|ADCY1_BOVIN/1-1134 ----KAKKCISSHLSTLADFAIEMFDVLDEINY-----------QSYNDFVLRVGINVGP
acO95622|ADCY5_HUMAN/1-1261 ----KVGK---THIKALADFAMKLMDQMKYINE-----------HSFNNFQMKIGLNIGP
acP40144|ADCY5_RABIT/1-1264 ----KVGK---THIKALADFAMKLMDQMKYINE-----------HSFNNFQMKIGLNIGP
acP84309|ADCY5_MOUSE/1-1262 ----KAGK---THIKAIADFAMKLMDQMKYINE-----------HSFNNFQMKIGLNIGP
acQ04400|ADCY5_RAT/1-1262   ----KAGK---THIKALADFAMKLMDQMKYINE-----------HSFNNFQMKIGLNIGP
acP30803|ADCY5_CANFA/1-1265 ----KVGK---THIKALADFAMKLMDQMKYINE-----------HSFNNFQMKIGLNIGP
acP30804|ADCY6_CANFA/1-1165 ----QAGR---SHITALADYAMRLMEQMKHINE-----------HSFNNFQMKIGLNMGP
acO43306|ADCY6_HUMAN/1-1168 ----QVGR---SHITALADYAMRLMEQMKHINE-----------HSFNNFQMKIGLNMGP
acQ01341|ADCY6_MOUSE/1-1165 ----QVGR---SHITALADYAMRLMEQMKHINE-----------HSFNNFQMKIGLNMGP
acQ03343|ADCY6_RAT/1-1166   ----QVGR---SHITALADYAMRLMEQMKHINE-----------HSFNNFQMKIGLNMGP
acP97490|ADCY8_MOUSE/1-1249 ----CEDK--WGHLCALADFSLALTESIQEINK-----------HSFNNFELRIGISHGS
acP40146|ADCY8_RAT/1-1248   ----CEDK--WGHLCALADFSLALTESIQEINK-----------HSFNNFELRIGISHGS
acP40145|ADCY8_HUMAN/1-1251 ----CEDK--WGHLCALADFSLALTESIQEINK-----------HSFNNFELRIGISHGS
acQ8VHH7|ADCY3_MOUSE/1-1145 SKEEKSDKERWQHLADLADFALAMKDTLTNINN-----------QSFNNFMLRIGMNKGG
acP21932|ADCY3_RAT/1-1144   SKEEKSDKERWQHLADLADFALAMKDTLTNINN-----------QSFNNFMLRIGMNKGG
acO60266|ADCY3_HUMAN/1-1144 NKEDKSERERWQHLADLADFALAMKDTLTNINN-----------QSFNNFMLRIGMNKGG
acQ80TL1|ADCY2_MOUSE/1-1090 ----QEPERQYMHIGTMVEFAYALVGKLDAINK-----------HSFNDFKLRVGINHGP
acP26769|ADCY2_RAT/1-1090   ----QEPERQYMHIGTMVEFAYALVGKLDAINK-----------HSFNDFKLRVGINHGP
acQ08462|ADCY2_HUMAN/1-1091 ----QEPERQYMHIGTMVEFAFALVGKLDAINK-----------HSFNDFKLRVGINHGP
acQ91WF3|ADCY4_MOUSE/1-1077 ----QDSERSCSHLGTMVEFAVALGSKLGVINK-----------HSFNNFRLRVGLNHGP
acP26770|ADCY4_RAT/1-1064   ----QDAERSCSHLGTMVEFAVALGSKLGVINK-----------HSFNNFRLRVGLNHGP
acQ8NFM4|ADCY4_HUMAN/1-1077 ----QDAERSCSHLGTMVEFAVALGSKLDVINK-----------HSFNNFRLRVGLNHGP
acQ29450|ADCY7_BOVIN/1-1078 ----QDLERQHAHIGIMVEFSTALMSKLDGINR-----------HSFNSFRLRVGINHGP
acP51828|ADCY7_HUMAN/1-1080 ----QELERQHAHIGVMVEFSIALMSKLDGINR-----------HSFNSFRLRVGINHGP
acP51829|ADCY7_MOUSE/1-1099 ----QDLERKHVHIGVLVEFSMALMSKLDGINR-----------HSFNSFRLRVGINHGP
acQ9VW60|ADCY2_DROME/1-1307 ----DEKRTEEHNVVILVEFAIALMSILDSINR-----------ESFQRFRLRIGLNHGP
acO60503|ADCY9_HUMAN/1-1353 -----DGSHPQEHLQILFEFAKEMMRVVDDFNNN----------MLWFNFKLRVGFNHGP
acP51830|ADCY9_MOUSE/1-1353 -----EGGHPQEHLRILFEFAKEMMRVVDDFNNN----------MLWFNFKLRVGFNHGP
acQ9DGG6|ADCY9_CHICK/1-1334 -----DSNHPHGHLQTLFEFAKEMMRVVDDFNNN----------MLWFNFKLRIGFNHGP
acP98999|ADCY9_XENLA/1-1305 -----DSSQPHRHLQTLFEFAKEMMSVVDEFNNN----------MLWFNFKLRIGFNHGP
gcP18293|ANPRA_MOUSE/1-1057 ------------HAREVARMALALLDAVRSFRIR---------HRPQEQLRLRIGIHTGP
gcP18910|ANPRA_RAT/1-1057   ------------HAREVARMALALLDAVRSFRIR---------HRPQEQLRLRIGIHTGP
gcP16066|ANPRA_HUMAN/1-1061 ------------HACEVARMALALLDAVRSFRIR---------HRPQEQLRLRIGIHTGP
gcQ6VVW5|ANPRB_MOUSE/1-1047 ------------HAPEIARMALALLDAVSSFRIR---------HRPHDQLRLRIGVHTGP
gcP16067|ANPRB_RAT/1-1047   ------------HAPEIARMALALLDAVSSFRIR---------HRPHDQLRLRIGVHTGP
gcP20594|ANPRB_HUMAN/1-1047 ------------HAPEIARMALALLDAVSSFRIR---------HRPHDQLRLRIGVHTGP
gcP46197|ANPRB_BOVIN/1-1047 ------------HAPEIARMALALLDAVSSFRIR---------HRPHDQLRLRIGVHTGP
gcP55202|ANPRB_ANGJA/1-1050 ------------HAREIAGMSLALLEQVKTFKIR---------HRPNDQLRLRIGIHTGP
gcQ07553|GCY3E_DROME/1-1163 ------------HAGEIASLALHLLETVGNLKIR---------HKPTETVQLRIGVHSGP
gcP16065|GCY_STRPU/1-1125   ------------HAGQIASTAHHLLESVKGFIVP---------HKPEVFLKLRIGIHSGS
gcQ6TL19|GUC2G_MOUSE/1-1100 ------------HADEIATMALHLLSVTTHFQIG---------HMPEERLKLRIGLHTGP
gcP55205|GUC2G_RAT/1-1100   ------------HADEIATMSLHLLSVTTNFQIG---------HMPEERLKLRIGLHTGP
gcP55203|GUC2D_BOVIN/1-1110 ------------HAAEIANMALDILSAVGTFRMR---------HMPEVPVRIRIGLHSGP
gcO19179|GUC2D_CANFA/1-1109 ------------HAAEIANMALDILSAVGSFRMR---------HMPEVPVRIRIGLHSGP
gcQ02846|GUC2D_HUMAN/1-1103 ------------HAAEIANMSLDILSAVGTFRMR---------HMPEVPVRIRIGLHSGP
gcP52785|GUC2E_MOUSE/1-1108 ------------HAAEIANMSLDILSAVGSFRMR---------HMPEVPVRIRIGLHSGP
gcP51840|GUC2E_RAT/1-1108   ------------HAAEIANMSLDILSAVGSFRMR---------HMPEVPVRIRIGLHSGP
gcO02740|GUC2F_BOVIN/1-1103 ------------HAAEIANMSLDILSSVGTFKMR---------HMPEVPVRIRIGLHSGP
gcP51841|GUC2F_HUMAN/1-1108 ------------HAAEIANMSLDILSSVGTFKMR---------HMPEVPVRIRIGLHSGP
gcQ5SDA5|GUC2F_MOUSE/1-1108 ------------HAAEIANMSLDILSSVGTFKMR---------HMPEVPVRIRIGLHSGP
gcP51842|GUC2F_RAT/1-1108   ------------HAAEIANMSLDILSSVGTFKMR---------HMPEVPVRIRIGLHTGP
gcP51839|GUC2D_RAT/1-1110   ------------HAAEIANMALEILSYAGNFRMR---------HAPDVPIRVRAGLHSGP
gcP25092|GUC2C_HUMAN/1-1073 ------------HAIDIAKMALEILSFMGTFELE---------HLPGLPIWIRIGVHSGP
gcP55204|GUC2C_PIG/1-1073   ------------HAIDIAKMALDILSFMGTFELE---------HLPGLPIWIRIGIHSGP
gcQ3UWA6|GUC2C_MOUSE/1-1072 ------------HAVDISKMALDILSFIGTFELE---------HLPGLPVWIRIGVHSGP
gcP23897|GUC2C_RAT/1-1072   ------------HAVDISKMALDILSFMGTFELE---------HLPGLPVWIRIGVHSGP
gcP70106|GUC2C_CAVPO/1-1076 ------------HAIDISKMALDILSFIGTFELE---------HLPGLPVWIRIGVHSGP
gcP16068|GCYB1_BOVIN/1-619  ------------HARSICHLALDMMEIAGQVQVD------------GESVQITIGIHTGE
gcQ02153|GCYB1_HUMAN/1-619  ------------HARSICHLALDMMEIAGQVQVD------------GESVQITIGIHTGE
gcP20595|GCYB1_RAT/1-619    ------------HARSICHLALDMMEIAGQVQVD------------GESVQITIGIHTGE
gcO54865|GCYB1_MOUSE/1-620  ------------HARSICHLALDMMEIAGQVQVD------------GESVQITIGIHTGE
gcQ8INF0|GCY8E_DROME/1-947  ------------HAERVCDMALDMVDAITDLKDP---------S-TGQHLRIRVGVHSGA
gcO75343|GCYB2_HUMAN/1-617  ------------HAQRVANFALGMRISAKEVTNP---------V-TGEPIQLRVGIHTGP
gcP22717|GCYB2_RAT/1-682    ------------HAQRVANFALGMRISAKEVMNP---------V-TGEPIQIRVGIHTGP
gcQ4ZHS0|GCYA3_CANFA/1-690  ------------HAAQIALMALKMMELSDEVMSP-----------HGEPIKMRIGLHSGS
gcQ02108|GCYA3_HUMAN/1-690  ------------HAVQIALMALKMMELSDEVMSP-----------HGEPIKMRIGLHSGS
gcQ9ERL9|GCYA3_MOUSE/1-691  ------------HAVQIALMALKMMELSNEVMSP-----------HGEPIKMRIGLHSGS
gcP19686|GCYA3_RAT/1-690    ------------HAVQIALMALKMMELSNEVMSP-----------HGEPIKMRIGLHSGS
gcP19687|GCYA1_BOVIN/1-691  ------------HAVQIALMALKMMELSHEVVSP-----------HGEPIKMRIGLHSGS
gcP33402|GCYA2_HUMAN/1-732  ------------HAKPIALMALKMMELSEEVLTP-----------DGRPIQMRIGIHSGS
gcQ9WVI4|GCYA2_RAT/1-730    ------------HAKPIALMALKMMELSEEVLTP-----------DGRPIQMRIGIHSGS
gcQ09435|GCY1_CAEEL/1-1137  ------------HIKQIVDMSLKFMEYCKSFNIP---------HLPRENVELRIGVNSGP
acQ03100|CYAA_DICDI/1-1407  --------------EKMSDFALDVKAYTNSVAIS---------------RVVRIGISHGP

acQ08828|ADCY1_HUMAN/1-1119 VVAGVIGARRPQYDIWGNTVNVASRMDSTGVQGRIQVTEEVHRLLR-----RCPYHFVC-
acO88444|ADCY1_MOUSE/1-1118 VVAGVIGARRPQYDIWGNTVNVASRMDSTGVQGRIQVTEEVHRLLK-----RCSYQFVC-
acP19754|ADCY1_BOVIN/1-1134 VVAGVIGARRPQYDIWGNTVNVASRMDSTGVQGRIQVTEEVHRLLR-----RGSYRFVC-
acO95622|ADCY5_HUMAN/1-1261 VVAGVIGARKPQYDIWGNTVNVASRMDSTGVPDRIQVTTDMYQVLA-----ANTYQLEC-
acP40144|ADCY5_RABIT/1-1264 VVAGVIGARKPQYDIWGNTVNVASRMDSTGVPDRIQVTTDMYQVLA-----ANTYQLEC-
acP84309|ADCY5_MOUSE/1-1262 VVAGVIGARKPQYDIWGNTVNVASRMDSTGVPDRIQVTTDMYQVLA-----ANTYQLEC-
acQ04400|ADCY5_RAT/1-1262   VVAGVIGARKPQYDIWGNTVNVASRMDSTGVPDRIQVTTDMYQVLA-----ANTYQLEC-
acP30803|ADCY5_CANFA/1-1265 VVAGVIGARKPQYDIWGNTVNVASRMDSTGVPDRIQVTTDMYQVLA-----ANTYQLEC-
acP30804|ADCY6_CANFA/1-1165 VVAGVIGARKPQYDIWGNTVNVSSRMDSTGVPDRIQVTTDLYQVLA-----AKRYQLEC-
acO43306|ADCY6_HUMAN/1-1168 VVAGVIGARKPQYDIWGNTVNVSSRMDSTGVPDRIQVTTDLYQVLA-----AKGYQLEC-
acQ01341|ADCY6_MOUSE/1-1165 VVAGVIGARKPQYDIWGNTVNVSSRMDSTGVPDRIQVTTDLYQVLA-----AKGYQLEC-
acQ03343|ADCY6_RAT/1-1166   VVAGVIGARKPQYDIWGNTVNVSSRMDSTGVPDRIQVTTDLYQVLA-----AKGYQLEC-
acP97490|ADCY8_MOUSE/1-1249 VVAGVIGAKKPQYDIWGKTVNLASRMDSTGVSGRIQVPEETYLILK-----DQGFAFDY-
acP40146|ADCY8_RAT/1-1248   VVAGVIGAKKPQYDIWGKTVNLASRMDSTGVSGRIQVPEETYLILK-----DQGFAFDY-
acP40145|ADCY8_HUMAN/1-1251 VVAGVIGAKKPQYDIWGKTVNLASRMDSTGVSGRIQVPEETYLILK-----DQGFAFDY-
acQ8VHH7|ADCY3_MOUSE/1-1145 VLAGVIGARKPHYDIWGNTVNVASRMESTGVMGNIQVVEETQVILR-----EYGFRFVR-
acP21932|ADCY3_RAT/1-1144   VLAGVIGARKPHYDIWGNTVNVASRMESTGVMGNIQVVEETQVILR-----EYGFRFVR-
acO60266|ADCY3_HUMAN/1-1144 VLAGVIGARKPHYDIWGNTVNVASRMESTGVMGNIQVVEETQVILR-----EYGFRFVR-
acQ80TL1|ADCY2_MOUSE/1-1090 VIAGVIGAQKPQYDIWGNTVNVASRMDSTGVLDKIQVTEETSLILQ-----TLGYTCTC-
acP26769|ADCY2_RAT/1-1090   VIAGVIGAQKPQYDIWGNTVNVASRMDSTGVLDKIQVTEETSLILQ-----TLGYTCTC-
acQ08462|ADCY2_HUMAN/1-1091 VIAGVIGAQKPQYDIWGNTVNVASRMDSTGVLDKIQVTEETSLVLQ-----TLGYTCTC-
acQ91WF3|ADCY4_MOUSE/1-1077 VVAGVIGAQKPQYDIWGNTVNVASRMESTGVLGKIQVTEETARALQ-----SLGYTCYS-
acP26770|ADCY4_RAT/1-1064   VVAGVIGAQKPQYDIWGNTVNVASRMESTGVLGKIQVTEETARALQ-----SLGYTCYS-
acQ8NFM4|ADCY4_HUMAN/1-1077 VVAGVIGAQKPQYDIWGNTVNVASRMESTGVLGKIQVTEETAWALQ-----SLGYTCYS-
acQ29450|ADCY7_BOVIN/1-1078 VIAGVIGARKPQYDIWGNTVNVASRMESTGELGKIQVTEETCTILQ-----GLGYSCEC-
acP51828|ADCY7_HUMAN/1-1080 VIAGVIGARKPQYDIWGNTVNVASRMESTGELGKIQVTEETCTILQ-----GLGYSCEC-
acP51829|ADCY7_MOUSE/1-1099 VIAGVIGARKPQYDIWGNTVNVASRMESTGELGKIQVTEETCTILQ-----GLGYSCEC-
acQ9VW60|ADCY2_DROME/1-1307 VIAGVIGAQKPQYDIWSNTVNVASRMDSCGVMGRLQTTENTAKILM-----TAGYECEC-
acO60503|ADCY9_HUMAN/1-1353 LTAGVIGTTKLLYDIWGDTVNIASRMDTTGVECRIQVSEESYRVLS-----KMGYDFDY-
acP51830|ADCY9_MOUSE/1-1353 LTAGVIGTTKLLYDIWGDTVNIASRMDTTGVECRIQVSEESYRVLS-----KMGYDFDY-
acQ9DGG6|ADCY9_CHICK/1-1334 LTAGVIGTTKLLYDIWGDTVNIASRMDTIGVECRIQVSEETYRILS-----KMGYDFDY-
acP98999|ADCY9_XENLA/1-1305 LTAGVIGTTKLLYDIWGDTVNIASRMDTTGVECRIQASEESYRVLV-----KMGYDFDY-
gcP18293|ANPRA_MOUSE/1-1057 VCAGVVGLKMPRYCLFGDTVNTASRMESNGEALRIHLSSETKAVLE---EFDG-FELEL-
gcP18910|ANPRA_RAT/1-1057   VCAGVVGLKMPRYCLFGDTVNTASRMESNGEALKIHLSSETKAVLE---EFDG-FELEL-
gcP16066|ANPRA_HUMAN/1-1061 VCAGVVGLKMPRYCLFGDTVNTASRMESNGEALKIHLSSETKAVLE---EFGG-FELEL-
gcQ6VVW5|ANPRB_MOUSE/1-1047 VCAGVVGLKMPRYCLFGDTVNTASRKESNGQALKIHVSSTTKDALD---ELGC-FQLEL-
gcP16067|ANPRB_RAT/1-1047   VCAGVVGLKMPRYCLFGDTVNTASRMESNGQALKIHVSSTTKDALD---ELGC-FQLEL-
gcP20594|ANPRB_HUMAN/1-1047 VCAGVVGLKMPRYCLFGDTVNTASRMESNGQALKIHVSSTTKDALD---ELGC-FQLEL-
gcP46197|ANPRB_BOVIN/1-1047 VCAGVVGLKMPRYCLFGDTVNTASRMESNGQALKIHVSSTTKDALD---ELGC-FQLEL-
gcP55202|ANPRB_ANGJA/1-1050 VCAGVVGLKMPRYCLFGDTVNTASRMESNGEALKIHLSSATKEVLD---EFGY-FDLQL-
gcQ07553|GCY3E_DROME/1-1163 CAAGVVGQKMPRYCLFGDTVNTASRMESTGDSMRIHISEATYQLLQ---VIGS-YVCIE-
gcP16065|GCY_STRPU/1-1125   CVAGVVGLTMPRYCLFGDTVNTASRMESNGLALRIHVSPWCKQVLD---KLGG-YELED-
gcQ6TL19|GUC2G_MOUSE/1-1100 VVAGVVGITMPRYCLFGDTVNMASRMESSSLPLRIHVSQSTAGALL---AAGG-YHLQK-
gcP55205|GUC2G_RAT/1-1100   VVAGVVGITMPRYCLFGDTVNMASRMESSSLPLRIHVSQSTARALL---VAGG-YHLQK-
gcP55203|GUC2D_BOVIN/1-1110 CVAGVVGLTMPRYCLFGDTVNTASAMESTGLPYRIHVNRSTVQILS---ALNEGFLTEV-
gcO19179|GUC2D_CANFA/1-1109 CVAGVVGLTMPRYCLFGDTVNTASRMESTGLPYRIHVNMSTVRILH---ALDEGFQTEV-
gcQ02846|GUC2D_HUMAN/1-1103 CVAGVVGLTMPRYCLFGDTVNTASRMESTGLPYRIHVNLSTVGILR---ALDSGYQVEL-
gcP52785|GUC2E_MOUSE/1-1108 CVAGVVGLTMPRYCLFGDTVNTASRMESTGLPYRIHVNMSTVRILR---SLDQGFQMEC-
gcP51840|GUC2E_RAT/1-1108   CVAGVVGLTMPRYCLFGDTVNTASRMESTGLPYRIHVNMSTVRILR---ALDQGFQMEC-
gcO02740|GUC2F_BOVIN/1-1103 VVAGVVGLTMPRYCLFGDTVNTASRMESTGLPYRIHVSHSTVTILR---TLGEGYEVEL-
gcP51841|GUC2F_HUMAN/1-1108 VVAGVVGLTMPRYCLFGDTVNTASRMESTGLPYRIHVSLSTVTILQ---NLSEGYEVEL-
gcQ5SDA5|GUC2F_MOUSE/1-1108 VVAGVVGLTMPRYCLFGDTVNTASRMESTGLPYRIHVSLSTVTILQ---TLSEGYEVEL-
gcP51842|GUC2F_RAT/1-1108   VVAGVVGLTMPRYCLFGDTVNTASRMESTGLPYRIHVSLSTVTILR---TLSEGYEVEL-
gcP51839|GUC2D_RAT/1-1110   CVAGVVGLTMPRYCLFGDTVNTASRMESTGLPYRIHVSRNTVQALL---SLDEGYKIDV-
gcP25092|GUC2C_HUMAN/1-1073 CAAGVVGIKMPRYCLFGDTVNTASRMESTGLPLRIHVSGSTIAILK---RTECQFLYEV-
gcP55204|GUC2C_PIG/1-1073   CAAGVVGIKMPRYCLFGDTVNTASRMESTGLPLRIHVSGSTIAILK---RTECQFLYEV-
gcQ3UWA6|GUC2C_MOUSE/1-1072 CAAGVVGIKMPRYCLFGDTVNTASRMESTGLPLRIHMSSSTITILK---RTDCQFLYEV-
gcP23897|GUC2C_RAT/1-1072   CAAGVVGIKMPRYCLFGDTVNTASRMESTGLPLRIHMSSSTIAILR---RTDCQFLYEV-
gcP70106|GUC2C_CAVPO/1-1076 CAAGVVGIKIPRYCLFGDTVNTASRMESTGLPLRIHMSSSTIAILK---RVQCQFLYEM-
gcP16068|GCYB1_BOVIN/1-619  VVTGVIGQRMPRYCLFGNTVNLTSRTETTGEKGKINVSEYTYRCLMTPENSDPQFHLEH-
gcQ02153|GCYB1_HUMAN/1-619  VVTGVIGQRMPRYCLFGNTVNLTSRTETTGEKGKINVSEYTYRCLMSPENSDPQFHLEH-
gcP20595|GCYB1_RAT/1-619    VVTGVIGQRMPRYCLFGNTVNLTSRTETTGEKGKINVSEYTYRCLMSPENSDPQFHLEH-
gcO54865|GCYB1_MOUSE/1-620  VVTGVIGQRMPRYCLFGNTVNLTSRTETTGEKGKINVSEYTYRCLMSPENSDPLFHLEH-
gcQ8INF0|GCY8E_DROME/1-947  VVAGIVGLKMPRYCLFGDTVNTASRMESTSIAMKVHISESTKVLIG------PNYKIIE-
gcO75343|GCYB2_HUMAN/1-617  VLADVVGDKMPRYCLFGDTVNTASRMESHGLPNKVHLSPTAYRALK-----NQGFKIIE-
gcP22717|GCYB2_RAT/1-682    VLAGVVGDKMPRYCLFGDTVNTASRMESHGLPSKVHLSPTAHRALK-----NKGFEIVR-
gcQ4ZHS0|GCYA3_CANFA/1-690  VFAGVVGVKMPRYCLFGNNVTLANKFESCSIPRKINVSPTTYRLLK----DCPGFVFTP-
gcQ02108|GCYA3_HUMAN/1-690  VFAGVVGVKMPRYCLFGNNVTLANKFESCSVPRKINVSPTTYRLLK----DCPGFVFTP-
gcQ9ERL9|GCYA3_MOUSE/1-691  VFAGVVGVKMPRYCLFGNNVTLANKFESCSVPRKINVSPTTYRLLK----DCPGFVFTP-
gcP19686|GCYA3_RAT/1-690    VFAGVVGVKMPRYCLFGNNVTLANKFESCSVPRKINVSPTTYRLLK----DCPGFVFTP-
gcP19687|GCYA1_BOVIN/1-691  VFAGVVGVKMPRYCLFGNNVTLANKFESCSVPRKINVSPTTYRLLK----DCPGFVFTP-
gcP33402|GCYA2_HUMAN/1-732  VLAGVVGVRMPRYCLFGNNVTLASKFESGSHPRRINVSPTTYQLLK----REESFTFIP-
gcQ9WVI4|GCYA2_RAT/1-730    VLAGVVGVRMPRYCLFGNNVTLASKFESGSHPRRINISPTTYQLLK----REDSFTFIP-
gcQ09435|GCY1_CAEEL/1-1137  CVAGVVGLSMPRYCLFGDTVNTASRMESNGKPSLIHLTNDAHSLLTT--HYPNQYETSS-
acQ03100|CYAA_DICDI/1-1407  LVAGCIGISRAKFDVWGDTANTASRMQSNAQDNEIMVTHSVYERLN------KLFYFDD-

acQ08828|ADCY1_HUMAN/1-1119 --RGKVSVKGK----GEMLTYFLEGRTDGNGSQIRSLGLDRKMCPFGRAGLQGR----RP
acO88444|ADCY1_MOUSE/1-1118 --RGKVSVKGK----GEMLTYFLEGRTDGNSSHGRTFRLERRMCPYGRGGGQAR----RP
acP19754|ADCY1_BOVIN/1-1134 --RGKVSVKGK----GEMLTYFLEGRTDGNGSQTRSLNSERKMYPFGRAGLQTRLAAGHP
acO95622|ADCY5_HUMAN/1-1261 --RGVVKVKGK----GEMMTYFLNGGPPLS------------------------------
acP40144|ADCY5_RABIT/1-1264 --RGVVKVKGK----GEMMTYFLNGGPPLS------------------------------
acP84309|ADCY5_MOUSE/1-1262 --RGVVKVKGK----GEMMTYFLNGGPPLS------------------------------
acQ04400|ADCY5_RAT/1-1262   --RGVVKVKGK----GEMMTYFLNGGPPLS------------------------------
acP30803|ADCY5_CANFA/1-1265 --RGVVKVKGK----GEMMTYFLNGGPPLS------------------------------
acP30804|ADCY6_CANFA/1-1165 --RGVVKVKGK----GEMTTYFLNGGPPS-------------------------------
acO43306|ADCY6_HUMAN/1-1168 --RGVVKVKGK----GEMTTYFLNGGPSS-------------------------------
acQ01341|ADCY6_MOUSE/1-1165 --RGVVKVKGK----GEMTTYFLNGGPSS-------------------------------
acQ03343|ADCY6_RAT/1-1166   --RGVVKVKGK----GEMTTYFLNGGPSS-------------------------------
acP97490|ADCY8_MOUSE/1-1249 --RGEIYVKGISEQEGKIKTYFLLGRVQPNPFILPPRRLPGQYSLAAVVLGLVQSLNRQR
acP40146|ADCY8_RAT/1-1248   --RGEIYVKGISEQEGKIKTYFLLGRVQPNPFILPPRRLPGQYSLAAVVLGLVQSLNRQR
acP40145|ADCY8_HUMAN/1-1251 --RGEIYVKGISEQEGKIKTYFLLGRVQPNPFILPPRRLPGQYSLAAVVLGLVQSLNRQR
acQ8VHH7|ADCY3_MOUSE/1-1145 --RGPIFVKGK----GELLTFFLKGRDRPAAFPNGSSVTLPHQVVDNP------------
acP21932|ADCY3_RAT/1-1144   --RGPIFVKGK----GELLTFFLKGRDRPAAFPNGSSVTLPHQVVDNP------------
acO60266|ADCY3_HUMAN/1-1144 --RGPIFVKGK----GELLTFFLKGRDKLATFPNGPSVTLPHQVVDNS------------
acQ80TL1|ADCY2_MOUSE/1-1090 --RGIINVKGK----GDLKTYFVNTEMSRSLSQSNLAS----------------------
acP26769|ADCY2_RAT/1-1090   --RGIINVKGK----GDLKTYFVNTEMSRSLSQSNLAS----------------------
acQ08462|ADCY2_HUMAN/1-1091 --RGIINVKGK----GDLKTYFVNTEMSRSLSQSNVAS----------------------
acQ91WF3|ADCY4_MOUSE/1-1077 --RGSIKVKGK----GELCTYFLNTDLTRTGSPSAS------------------------
acP26770|ADCY4_RAT/1-1064   --RGVIKVKGK----GQLCTYFLNTDLTRTGSPSAS------------------------
acQ8NFM4|ADCY4_HUMAN/1-1077 --RGVIKVKGK----GQLCTYFLNTDLTRTGPPSATLG----------------------
acQ29450|ADCY7_BOVIN/1-1078 --RGLIDVKGK----GELRTYFVCTDTAKFQGLGLN------------------------
acP51828|ADCY7_HUMAN/1-1080 --RGLINVKGK----GELRTYFVCTDTAKFQGLGLN------------------------
acP51829|ADCY7_MOUSE/1-1099 --RGLINVKGK----GELRTYFVCTDTAKFQGLGLN------------------------
acQ9VW60|ADCY2_DROME/1-1307 --RGLTYVKGK----GNLVTYFVKTPFDGKL-----------------------------
acO60503|ADCY9_HUMAN/1-1353 --RGTVNVKGK----GQMKTYLYPKCTDHR-VIPQHQLSISPDIRVQVDGSIGRSPTDEI
acP51830|ADCY9_MOUSE/1-1353 --RGTVNVKGK----GQMKTYLYPKCTDNG-VVPQHQLSISPDIRVQVDGSIGRSPTDEI
acQ9DGG6|ADCY9_CHICK/1-1334 --RGTVNVKGK----GQMKTYLYPKCMDNG-IVPHHQLSISPDIRVQVDGSIGRSPTDEI
acP98999|ADCY9_XENLA/1-1305 --RGTVNVKGK----GQMKTYHFPKCTDNGGLVPHHQLCISPDIRVQVDGSIGRSPTDEI
gcP18293|ANPRA_MOUSE/1-1057 --RGDVEMKG----KGKVRTYWLLGERGCSTRG---------------------------
gcP18910|ANPRA_RAT/1-1057   --RGDVEMKG----KGKVRTYWLLGERGCSTRG---------------------------
gcP16066|ANPRA_HUMAN/1-1061 --RGDVEMKG----KGKVRTYWLLGERGSSTRG---------------------------
gcQ6VVW5|ANPRB_MOUSE/1-1047 --RGDVEMKG----KGKMRTYWLLGEQKGPPGLL--------------------------
gcP16067|ANPRB_RAT/1-1047   --RGDVEMKG----KGKMRTYWLLGERKGPPGLL--------------------------
gcP20594|ANPRB_HUMAN/1-1047 --RGDVEMKG----KGKMRTYWLLGERKGPPGLL--------------------------
gcP46197|ANPRB_BOVIN/1-1047 --RGDVEMKG----KGKMRTYWLLGERKGPAGLL--------------------------
gcP55202|ANPRB_ANGJA/1-1050 --RGDVEMKG----KGKMRTYWLLGEKTDVYVI---------------------------
gcQ07553|GCY3E_DROME/1-1163 --RGLTSIKG----KGDMRTYWLTKRQQPELTPDLISTVDTLDTYCSGPRESMEVSVHQY
gcP16065|GCY_STRPU/1-1125   --RGLVPMNG----KGEIHTFWLLGQDPSYKITKVKPPPQKLT------QEAIEIAANRV
gcQ6TL19|GUC2G_MOUSE/1-1100 --RGTISVKG----KGEQTTFWLKGKDGFPVPLPEFTEEEAKVSEIL-------------
gcP55205|GUC2G_RAT/1-1100   --RGTISVKG----KGEQTTFWLTGKDGFAVPLPEFTEEEAKVPEIL-------------
gcP55203|GUC2D_BOVIN/1-1110 --RGRTELKG----KGAEETYWLVGRRGFNKPIPKPPDLQP-GASNHGISLHEIPPDRRQ
gcO19179|GUC2D_CANFA/1-1109 --RGRTELKG----KGAEDTYWLVGRRGFNKPIPKPPDLQP-GASNHGISLQEIPLDRRW
gcQ02846|GUC2D_HUMAN/1-1103 --RGRTELKG----KGAEDTFWLVGRRGFNKPIPKPPDLQP-GSSNHGISLQEIPPERRR
gcP52785|GUC2E_MOUSE/1-1108 --RGRTELKG----KGIEDTYWLVGRLGFNKPIPKPPDLQP-GASNHGISLQEIPPERRK
gcP51840|GUC2E_RAT/1-1108   --RGRTELKG----KGVEDTYWLVGRVGFNKPIPKPPDLQP-GASNHGISLQEIPPERRK
gcO02740|GUC2F_BOVIN/1-1103 --RGRTELKG----KGTEETFWLVGKKGFTKPLPVPPPVGKDGQVGHGLQSVEIAAFQRR
gcP51841|GUC2F_HUMAN/1-1108 --RGRTELKG----KGTEETFWLIGKKGFMKPLPVPPPVDKDGQVGHGLQPVEIAAFQRR
gcQ5SDA5|GUC2F_MOUSE/1-1108 --RGRTELKG----KGTEETFWLVGKKGFTKPLPVPPPVGKDGQVGHGLQPAEIAAFQRR
gcP51842|GUC2F_RAT/1-1108   --RGRTELKG----KGTEETFWLVGKKGFTKPLPVPPPVGKDGQVGHGLQPAEIAAFQRR
gcP51839|GUC2D_RAT/1-1110   --RGQTELKG----KGLEETYWLTGKTGFCRSLPTPLSIQP-GDPWQDHINQEIRTGFAK
gcP25092|GUC2C_HUMAN/1-1073 --RGETYLKG----RGNETTYWLTGMKDQKFNLPTPPTVENQQRLQAEFSDMIANSLQKR
gcP55204|GUC2C_PIG/1-1073   --RGETYLKG----RGTETTYWLTGVKDQEYNLPTPPTAENQQRLQAEFVDMIASSLQKR
gcQ3UWA6|GUC2C_MOUSE/1-1072 --RGETYLKG----RGTETTYWLTGMKDQEYNLPSPPTVENQQRLQTEFSDMIVSALQKR
gcP23897|GUC2C_RAT/1-1072   --RGETYLKG----RGTETTYWLTGMKDQEYNLPTPPTVENQQRLQTEFSDMIVSALQKR
gcP70106|GUC2C_CAVPO/1-1076 --RGETYLKG----KGTETTYCLTGMKDQEYNLPTPPTVENQQRLQAEFSDMITNSLQKR
gcP16068|GCYB1_BOVIN/1-619  --RGPVSMKG----KKEPMQVWFLSRKNTGTEETEQDEN---------------------
gcQ02153|GCYB1_HUMAN/1-619  --RGPVSMKG----KKEPMQVWFLSRKNTGTEETKQDDD---------------------
gcP20595|GCYB1_RAT/1-619    --RGPVSMKG----KKEPMQVWFLSRKNTGTEETNQDEN---------------------
gcO54865|GCYB1_MOUSE/1-620  --RGPVSMKG----KKEPMQVWFLSRKNTGTEETNEEDEN--------------------
gcQ8INF0|GCY8E_DROME/1-947  --RGEIDVKG----KGTMGTYWLEERENRLPLQLTAALQVHPLSPVPPTPTPKTKAIMPP
gcO75343|GCYB2_HUMAN/1-617  --RGEIEVKG----KGRMTTYFLIQNLNATEDEIMGRSKTPVD-----------------
gcP22717|GCYB2_RAT/1-682    --RGEIEVKG----KGKMTTYFLIQNLNATEDEIMGRPSAPADGKEVCTPGNQVRKSPAV
gcQ4ZHS0|GCYA3_CANFA/1-690  --RSREELPPNFP-SEIPGICHFLEAYEP-ATNSKPWFQK---KDVEDGNANFLGKASGI
gcQ02108|GCYA3_HUMAN/1-690  --RSREELPPNFP-SEIPGICHFLDAYQQ-GTNSKPCFQK---KDVEDGNANFLGKASGI
gcQ9ERL9|GCYA3_MOUSE/1-691  --RSREELPPNFP-SDIPGICHFLDAYHHQGPNSKPWFQD---KDVEDGNANFLGKASGV
gcP19686|GCYA3_RAT/1-690    --RSREELPPNFP-SDIPGICHFLDAYQHQGPNSKPWFQQ---KDAEDGNANFLGKASGV
gcP19687|GCYA1_BOVIN/1-691  --RSREELPPNFP-SDIPGICHFLEAYQQ-GTTSKPWFQK---KDVEEANANFLGKASGI
gcP33402|GCYA2_HUMAN/1-732  --RSREELPDNFP-KEIPGICYFLEVRTG-PKPPKPSLSSSRIKKVSYNIGTMFLRETSL
gcQ9WVI4|GCYA2_RAT/1-730    --RSREELPDNFP-KEIPGVCYFLELRTG-PKPPKPSLSSSRIKKVSYNIGTMFLRETSL
gcQ09435|GCY1_CAEEL/1-1137  --RGEVIIKGK----GVMETFWVHGRFGEMEPTELRSISNRSTPPVTNDRWIPNPSSSHG
acQ03100|CYAA_DICDI/1-1407  --EKEILVKGK----GKMVTHVLKGKKDLEQTNKWFTKPPEVWEVNATPAGIASPLSGTL

acQ08828|ADCY1_HUMAN/1-1119 PVCPMPGVSVRAG--------LPPHSPGQYLPSAAAGKEA--------------------
acO88444|ADCY1_MOUSE/1-1118 PLCPAAGPPVRPG--------LPPAPTSQYLSSTAAGKEA--------------------
acP19754|ADCY1_BOVIN/1-1134 PVPPAAGLPVGAGPGALQGSGLAPGPPGQHLPPGASGKEA--------------------
acO95622|ADCY5_HUMAN/1-1261 ------------------------------------------------------------
acP40144|ADCY5_RABIT/1-1264 ------------------------------------------------------------
acP84309|ADCY5_MOUSE/1-1262 ------------------------------------------------------------
acQ04400|ADCY5_RAT/1-1262   ------------------------------------------------------------
acP30803|ADCY5_CANFA/1-1265 ------------------------------------------------------------
acP30804|ADCY6_CANFA/1-1165 ------------------------------------------------------------
acO43306|ADCY6_HUMAN/1-1168 ------------------------------------------------------------
acQ01341|ADCY6_MOUSE/1-1165 ------------------------------------------------------------
acQ03343|ADCY6_RAT/1-1166   ------------------------------------------------------------
acP97490|ADCY8_MOUSE/1-1249 QKQLLNENSNSGIIKSHYNRRTLLTPSGPEPGAQAEGTDKSDLP----------------
acP40146|ADCY8_RAT/1-1248   QKQLLNENSNSGIIKSHYNRRTLLTPSGPEPGAQAEGTDKSDLP----------------
acP40145|ADCY8_HUMAN/1-1251 QKQLLNENNNTGIIKGHYNRRTLLSPSGTEPGAQAEGTDKSDLP----------------
acQ8VHH7|ADCY3_MOUSE/1-1145 ------------------------------------------------------------
acP21932|ADCY3_RAT/1-1144   ------------------------------------------------------------
acO60266|ADCY3_HUMAN/1-1144 ------------------------------------------------------------
acQ80TL1|ADCY2_MOUSE/1-1090 ------------------------------------------------------------
acP26769|ADCY2_RAT/1-1090   ------------------------------------------------------------
acQ08462|ADCY2_HUMAN/1-1091 ------------------------------------------------------------
acQ91WF3|ADCY4_MOUSE/1-1077 ------------------------------------------------------------
acP26770|ADCY4_RAT/1-1064   ------------------------------------------------------------
acQ8NFM4|ADCY4_HUMAN/1-1077 ------------------------------------------------------------
acQ29450|ADCY7_BOVIN/1-1078 ------------------------------------------------------------
acP51828|ADCY7_HUMAN/1-1080 ------------------------------------------------------------
acP51829|ADCY7_MOUSE/1-1099 ------------------------------------------------------------
acQ9VW60|ADCY2_DROME/1-1307 ------------------------------------------------------------
acO60503|ADCY9_HUMAN/1-1353 ANLVPSVQYVDKTSLGSDSSTQAKDAHLSPKRPWKEPVKAEERGRFGKAIEKDDCDETGI
acP51830|ADCY9_MOUSE/1-1353 ANLVPSVQYSDKASLGSDDSTQAKEARLSSKRSWREPVKAEERFPFGKAIEKDSCEDIGV
acQ9DGG6|ADCY9_CHICK/1-1334 ANLVPSVQNSDKTAHATDNS-ETKDALPSSKKLQKEPTKAEERCRFGKAVEKTDCEEAGT
acP98999|ADCY9_XENLA/1-1305 SSLVTGGK---------------GAVELGSGEAERKREKAEERGRDGGAR----------
gcP18293|ANPRA_MOUSE/1-1057 ------------------------------------------------------------
gcP18910|ANPRA_RAT/1-1057   ------------------------------------------------------------
gcP16066|ANPRA_HUMAN/1-1061 ------------------------------------------------------------
gcQ6VVW5|ANPRB_MOUSE/1-1047 ------------------------------------------------------------
gcP16067|ANPRB_RAT/1-1047   ------------------------------------------------------------
gcP20594|ANPRB_HUMAN/1-1047 ------------------------------------------------------------
gcP46197|ANPRB_BOVIN/1-1047 ------------------------------------------------------------
gcP55202|ANPRB_ANGJA/1-1050 ------------------------------------------------------------
gcQ07553|GCY3E_DROME/1-1163 CSPASNNYRLGSCNCDTKCLYSRRSDDNVTNSHGTSEFPKVSEPAQVNCNQLCVCRLNSS
gcP16065|GCY_STRPU/1-1125   IP------------------------DDV-------------------------------
gcQ6TL19|GUC2G_MOUSE/1-1100 ------------------------------------------------------------
gcP55205|GUC2G_RAT/1-1100   ------------------------------------------------------------
gcP55203|GUC2D_BOVIN/1-1110 KLEKARPGQFSGK-----------------------------------------------
gcO19179|GUC2D_CANFA/1-1109 KLEKARPGQFSGK-----------------------------------------------
gcQ02846|GUC2D_HUMAN/1-1103 KLEKARPGQFS-------------------------------------------------
gcP52785|GUC2E_MOUSE/1-1108 KLEKARPGQFTGK-----------------------------------------------
gcP51840|GUC2E_RAT/1-1108   KLEKARPGQFTGK-----------------------------------------------
gcO02740|GUC2F_BOVIN/1-1103 KQKSSW------------------------------------------------------
gcP51841|GUC2F_HUMAN/1-1108 KAERQLVRNKP-------------------------------------------------
gcQ5SDA5|GUC2F_MOUSE/1-1108 KAERQLVRNKP-------------------------------------------------
gcP51842|GUC2F_RAT/1-1108   KAERQLVRNKP-------------------------------------------------
gcP51839|GUC2D_RAT/1-1110   LARVC-------------------------------------------------------
gcP25092|GUC2C_HUMAN/1-1073 QAAGIRSQKPRRVASYKKGTLEYLQLNTTDKESTYF------------------------
gcP55204|GUC2C_PIG/1-1073   QASGIKNRKPTRVASYKKGTLEYLQLNTTDNESTHF------------------------
gcQ3UWA6|GUC2C_MOUSE/1-1072 QASGKKSRRPTRVASYKKGFLEYMQLNNSDHDSTYF------------------------
gcP23897|GUC2C_RAT/1-1072   QASGVKSRRPTRVASYKKGFLEYMQLNNSDHDSTYF------------------------
gcP70106|GUC2C_CAVPO/1-1076 QATGIKSRKPARVASYKKGTLEYLQLNTTDQDSTYF------------------------
gcP16068|GCYB1_BOVIN/1-619  ------------------------------------------------------------
gcQ02153|GCYB1_HUMAN/1-619  ------------------------------------------------------------
gcP20595|GCYB1_RAT/1-619    ------------------------------------------------------------
gcO54865|GCYB1_MOUSE/1-620  ------------------------------------------------------------
gcQ8INF0|GCY8E_DROME/1-947  VSKPLTPMMPVSVSLAASMPTSNVPAVDVMASSSSISGLALTAAAAAHMSLHHQAVVAEA
gcO75343|GCYB2_HUMAN/1-617  ----------HKGSTQKAS----LPTTKLQG------------------SVQPSCPEHSS
gcP22717|GCYB2_RAT/1-682    PRNTDHQQQVYKGDPADASNEVTLAGSPVAGRNSTDAVNNQPSPDETKTSVVASGPVLSA
gcQ4ZHS0|GCYA3_CANFA/1-690  D-----------------------------------------------------------
gcQ02108|GCYA3_HUMAN/1-690  D-----------------------------------------------------------
gcQ9ERL9|GCYA3_MOUSE/1-691  D-----------------------------------------------------------
gcP19686|GCYA3_RAT/1-690    D-----------------------------------------------------------
gcP19687|GCYA1_BOVIN/1-691  D-----------------------------------------------------------
gcP33402|GCYA2_HUMAN/1-732  ------------------------------------------------------------
gcQ9WVI4|GCYA2_RAT/1-730    ------------------------------------------------------------
gcQ09435|GCY1_CAEEL/1-1137  SRPSSVYDPLQGHQKFKMDTLKVAN-----------------------------------
acQ03100|CYAA_DICDI/1-1407  LGEIGSFTTPRFHLSS--------------------------------------------

acQ08828|ADCY1_HUMAN/1-1119 ------------------------------------------------------------
acO88444|ADCY1_MOUSE/1-1118 ------------------------------------------------------------
acP19754|ADCY1_BOVIN/1-1134 ------------------------------------------------------------
acO95622|ADCY5_HUMAN/1-1261 ------------------------------------------------------------
acP40144|ADCY5_RABIT/1-1264 ------------------------------------------------------------
acP84309|ADCY5_MOUSE/1-1262 ------------------------------------------------------------
acQ04400|ADCY5_RAT/1-1262   ------------------------------------------------------------
acP30803|ADCY5_CANFA/1-1265 ------------------------------------------------------------
acP30804|ADCY6_CANFA/1-1165 ------------------------------------------------------------
acO43306|ADCY6_HUMAN/1-1168 ------------------------------------------------------------
acQ01341|ADCY6_MOUSE/1-1165 ------------------------------------------------------------
acQ03343|ADCY6_RAT/1-1166   ------------------------------------------------------------
acP97490|ADCY8_MOUSE/1-1249 ------------------------------------------------------------
acP40146|ADCY8_RAT/1-1248   ------------------------------------------------------------
acP40145|ADCY8_HUMAN/1-1251 ------------------------------------------------------------
acQ8VHH7|ADCY3_MOUSE/1-1145 ------------------------------------------------------------
acP21932|ADCY3_RAT/1-1144   ------------------------------------------------------------
acO60266|ADCY3_HUMAN/1-1144 ------------------------------------------------------------
acQ80TL1|ADCY2_MOUSE/1-1090 ------------------------------------------------------------
acP26769|ADCY2_RAT/1-1090   ------------------------------------------------------------
acQ08462|ADCY2_HUMAN/1-1091 ------------------------------------------------------------
acQ91WF3|ADCY4_MOUSE/1-1077 ------------------------------------------------------------
acP26770|ADCY4_RAT/1-1064   ------------------------------------------------------------
acQ8NFM4|ADCY4_HUMAN/1-1077 ------------------------------------------------------------
acQ29450|ADCY7_BOVIN/1-1078 ------------------------------------------------------------
acP51828|ADCY7_HUMAN/1-1080 ------------------------------------------------------------
acP51829|ADCY7_MOUSE/1-1099 ------------------------------------------------------------
acQ9VW60|ADCY2_DROME/1-1307 ------------------------------------------------------------
acO60503|ADCY9_HUMAN/1-1353 EEANELTKLNVSKSV---------------------------------------------
acP51830|ADCY9_MOUSE/1-1353 EEASELSKLNVSKSV---------------------------------------------
acQ9DGG6|ADCY9_CHICK/1-1334 EEVNELTKLNVSKSV---------------------------------------------
acP98999|ADCY9_XENLA/1-1305 ------------------------------------------------------------
gcP18293|ANPRA_MOUSE/1-1057 ------------------------------------------------------------
gcP18910|ANPRA_RAT/1-1057   ------------------------------------------------------------
gcP16066|ANPRA_HUMAN/1-1061 ------------------------------------------------------------
gcQ6VVW5|ANPRB_MOUSE/1-1047 ------------------------------------------------------------
gcP16067|ANPRB_RAT/1-1047   ------------------------------------------------------------
gcP20594|ANPRB_HUMAN/1-1047 ------------------------------------------------------------
gcP46197|ANPRB_BOVIN/1-1047 ------------------------------------------------------------
gcP55202|ANPRB_ANGJA/1-1050 ------------------------------------------------------------
gcQ07553|GCY3E_DROME/1-1163 QMFNNRGPRSAPSITFRL------------------------------------------
gcP16065|GCY_STRPU/1-1125   ------------------------------------------------------------
gcQ6TL19|GUC2G_MOUSE/1-1100 ------------------------------------------------------------
gcP55205|GUC2G_RAT/1-1100   ------------------------------------------------------------
gcP55203|GUC2D_BOVIN/1-1110 ------------------------------------------------------------
gcO19179|GUC2D_CANFA/1-1109 ------------------------------------------------------------
gcQ02846|GUC2D_HUMAN/1-1103 ------------------------------------------------------------
gcP52785|GUC2E_MOUSE/1-1108 ------------------------------------------------------------
gcP51840|GUC2E_RAT/1-1108   ------------------------------------------------------------
gcO02740|GUC2F_BOVIN/1-1103 ------------------------------------------------------------
gcP51841|GUC2F_HUMAN/1-1108 ------------------------------------------------------------
gcQ5SDA5|GUC2F_MOUSE/1-1108 ------------------------------------------------------------
gcP51842|GUC2F_RAT/1-1108   ------------------------------------------------------------
gcP51839|GUC2D_RAT/1-1110   ------------------------------------------------------------
gcP25092|GUC2C_HUMAN/1-1073 ------------------------------------------------------------
gcP55204|GUC2C_PIG/1-1073   ------------------------------------------------------------
gcQ3UWA6|GUC2C_MOUSE/1-1072 ------------------------------------------------------------
gcP23897|GUC2C_RAT/1-1072   ------------------------------------------------------------
gcP70106|GUC2C_CAVPO/1-1076 ------------------------------------------------------------
gcP16068|GCYB1_BOVIN/1-619  ------------------------------------------------------------
gcQ02153|GCYB1_HUMAN/1-619  ------------------------------------------------------------
gcP20595|GCYB1_RAT/1-619    ------------------------------------------------------------
gcO54865|GCYB1_MOUSE/1-620  ------------------------------------------------------------
gcQ8INF0|GCY8E_DROME/1-947  LTGASVEVALPSVASGATGAAAGGGAPSDDRNSRIYSPVTFKDVARRSVANSPVRSCAQP
gcO75343|GCYB2_HUMAN/1-617  LASWLL------------------------------------------------------
gcP22717|GCYB2_RAT/1-682    FCVVL-------------------------------------------------------
gcQ4ZHS0|GCYA3_CANFA/1-690  ------------------------------------------------------------
gcQ02108|GCYA3_HUMAN/1-690  ------------------------------------------------------------
gcQ9ERL9|GCYA3_MOUSE/1-691  ------------------------------------------------------------
gcP19686|GCYA3_RAT/1-690    ------------------------------------------------------------
gcP19687|GCYA1_BOVIN/1-691  ------------------------------------------------------------
gcP33402|GCYA2_HUMAN/1-732  ------------------------------------------------------------
gcQ9WVI4|GCYA2_RAT/1-730    ------------------------------------------------------------
gcQ09435|GCY1_CAEEL/1-1137  ------------------------------------------------------------
acQ03100|CYAA_DICDI/1-1407  ------------------------------------------------------------

acQ08828|ADCY1_HUMAN/1-1119 ------------------------------------------------------------
acO88444|ADCY1_MOUSE/1-1118 ------------------------------------------------------------
acP19754|ADCY1_BOVIN/1-1134 ------------------------------------------------------------
acO95622|ADCY5_HUMAN/1-1261 ------------------------------------------------------------
acP40144|ADCY5_RABIT/1-1264 ------------------------------------------------------------
acP84309|ADCY5_MOUSE/1-1262 ------------------------------------------------------------
acQ04400|ADCY5_RAT/1-1262   ------------------------------------------------------------
acP30803|ADCY5_CANFA/1-1265 ------------------------------------------------------------
acP30804|ADCY6_CANFA/1-1165 ------------------------------------------------------------
acO43306|ADCY6_HUMAN/1-1168 ------------------------------------------------------------
acQ01341|ADCY6_MOUSE/1-1165 ------------------------------------------------------------
acQ03343|ADCY6_RAT/1-1166   ------------------------------------------------------------
acP97490|ADCY8_MOUSE/1-1249 ------------------------------------------------------------
acP40146|ADCY8_RAT/1-1248   ------------------------------------------------------------
acP40145|ADCY8_HUMAN/1-1251 ------------------------------------------------------------
acQ8VHH7|ADCY3_MOUSE/1-1145 ------------------------------------------------------------
acP21932|ADCY3_RAT/1-1144   ------------------------------------------------------------
acO60266|ADCY3_HUMAN/1-1144 ------------------------------------------------------------
acQ80TL1|ADCY2_MOUSE/1-1090 ------------------------------------------------------------
acP26769|ADCY2_RAT/1-1090   ------------------------------------------------------------
acQ08462|ADCY2_HUMAN/1-1091 ------------------------------------------------------------
acQ91WF3|ADCY4_MOUSE/1-1077 ------------------------------------------------------------
acP26770|ADCY4_RAT/1-1064   ------------------------------------------------------------
acQ8NFM4|ADCY4_HUMAN/1-1077 ------------------------------------------------------------
acQ29450|ADCY7_BOVIN/1-1078 ------------------------------------------------------------
acP51828|ADCY7_HUMAN/1-1080 ------------------------------------------------------------
acP51829|ADCY7_MOUSE/1-1099 ------------------------------------------------------------
acQ9VW60|ADCY2_DROME/1-1307 ------------------------------------------------------------
acO60503|ADCY9_HUMAN/1-1353 ------------------------------------------------------------
acP51830|ADCY9_MOUSE/1-1353 ------------------------------------------------------------
acQ9DGG6|ADCY9_CHICK/1-1334 ------------------------------------------------------------
acP98999|ADCY9_XENLA/1-1305 ------------------------------------------------------------
gcP18293|ANPRA_MOUSE/1-1057 ------------------------------------------------------------
gcP18910|ANPRA_RAT/1-1057   ------------------------------------------------------------
gcP16066|ANPRA_HUMAN/1-1061 ------------------------------------------------------------
gcQ6VVW5|ANPRB_MOUSE/1-1047 ------------------------------------------------------------
gcP16067|ANPRB_RAT/1-1047   ------------------------------------------------------------
gcP20594|ANPRB_HUMAN/1-1047 ------------------------------------------------------------
gcP46197|ANPRB_BOVIN/1-1047 ------------------------------------------------------------
gcP55202|ANPRB_ANGJA/1-1050 ------------------------------------------------------------
gcQ07553|GCY3E_DROME/1-1163 ------------------------------------------------------------
gcP16065|GCY_STRPU/1-1125   ------------------------------------------------------------
gcQ6TL19|GUC2G_MOUSE/1-1100 ------------------------------------------------------------
gcP55205|GUC2G_RAT/1-1100   ------------------------------------------------------------
gcP55203|GUC2D_BOVIN/1-1110 ------------------------------------------------------------
gcO19179|GUC2D_CANFA/1-1109 ------------------------------------------------------------
gcQ02846|GUC2D_HUMAN/1-1103 ------------------------------------------------------------
gcP52785|GUC2E_MOUSE/1-1108 ------------------------------------------------------------
gcP51840|GUC2E_RAT/1-1108   ------------------------------------------------------------
gcO02740|GUC2F_BOVIN/1-1103 ------------------------------------------------------------
gcP51841|GUC2F_HUMAN/1-1108 ------------------------------------------------------------
gcQ5SDA5|GUC2F_MOUSE/1-1108 ------------------------------------------------------------
gcP51842|GUC2F_RAT/1-1108   ------------------------------------------------------------
gcP51839|GUC2D_RAT/1-1110   ------------------------------------------------------------
gcP25092|GUC2C_HUMAN/1-1073 ------------------------------------------------------------
gcP55204|GUC2C_PIG/1-1073   ------------------------------------------------------------
gcQ3UWA6|GUC2C_MOUSE/1-1072 ------------------------------------------------------------
gcP23897|GUC2C_RAT/1-1072   ------------------------------------------------------------
gcP70106|GUC2C_CAVPO/1-1076 ------------------------------------------------------------
gcP16068|GCYB1_BOVIN/1-619  ------------------------------------------------------------
gcQ02153|GCYB1_HUMAN/1-619  ------------------------------------------------------------
gcP20595|GCYB1_RAT/1-619    ------------------------------------------------------------
gcO54865|GCYB1_MOUSE/1-620  ------------------------------------------------------------
gcQ8INF0|GCY8E_DROME/1-947  DQERRRESRSNSTGHVFMRTPSEIFGSLILDTEEFLEDLQISRSSLANNNNNQSPCGFSP
gcO75343|GCYB2_HUMAN/1-617  ------------------------------------------------------------
gcP22717|GCYB2_RAT/1-682    ------------------------------------------------------------
gcQ4ZHS0|GCYA3_CANFA/1-690  ------------------------------------------------------------
gcQ02108|GCYA3_HUMAN/1-690  ------------------------------------------------------------
gcQ9ERL9|GCYA3_MOUSE/1-691  ------------------------------------------------------------
gcP19686|GCYA3_RAT/1-690    ------------------------------------------------------------
gcP19687|GCYA1_BOVIN/1-691  ------------------------------------------------------------
gcP33402|GCYA2_HUMAN/1-732  ------------------------------------------------------------
gcQ9WVI4|GCYA2_RAT/1-730    ------------------------------------------------------------
gcQ09435|GCY1_CAEEL/1-1137  ------------------------------------------------------------
acQ03100|CYAA_DICDI/1-1407  ------------------------------------------------------------

acQ08828|ADCY1_HUMAN/1-1119 ------------------------------------------------------------
acO88444|ADCY1_MOUSE/1-1118 ------------------------------------------------------------
acP19754|ADCY1_BOVIN/1-1134 ------------------------------------------------------------
acO95622|ADCY5_HUMAN/1-1261 ------------------------------------------------------------
acP40144|ADCY5_RABIT/1-1264 ------------------------------------------------------------
acP84309|ADCY5_MOUSE/1-1262 ------------------------------------------------------------
acQ04400|ADCY5_RAT/1-1262   ------------------------------------------------------------
acP30803|ADCY5_CANFA/1-1265 ------------------------------------------------------------
acP30804|ADCY6_CANFA/1-1165 ------------------------------------------------------------
acO43306|ADCY6_HUMAN/1-1168 ------------------------------------------------------------
acQ01341|ADCY6_MOUSE/1-1165 ------------------------------------------------------------
acQ03343|ADCY6_RAT/1-1166   ------------------------------------------------------------
acP97490|ADCY8_MOUSE/1-1249 ------------------------------------------------------------
acP40146|ADCY8_RAT/1-1248   ------------------------------------------------------------
acP40145|ADCY8_HUMAN/1-1251 ------------------------------------------------------------
acQ8VHH7|ADCY3_MOUSE/1-1145 ------------------------------------------------------------
acP21932|ADCY3_RAT/1-1144   ------------------------------------------------------------
acO60266|ADCY3_HUMAN/1-1144 ------------------------------------------------------------
acQ80TL1|ADCY2_MOUSE/1-1090 ------------------------------------------------------------
acP26769|ADCY2_RAT/1-1090   ------------------------------------------------------------
acQ08462|ADCY2_HUMAN/1-1091 ------------------------------------------------------------
acQ91WF3|ADCY4_MOUSE/1-1077 ------------------------------------------------------------
acP26770|ADCY4_RAT/1-1064   ------------------------------------------------------------
acQ8NFM4|ADCY4_HUMAN/1-1077 ------------------------------------------------------------
acQ29450|ADCY7_BOVIN/1-1078 ------------------------------------------------------------
acP51828|ADCY7_HUMAN/1-1080 ------------------------------------------------------------
acP51829|ADCY7_MOUSE/1-1099 ------------------------------------------------------------
acQ9VW60|ADCY2_DROME/1-1307 ------------------------------------------------------------
acO60503|ADCY9_HUMAN/1-1353 ------------------------------------------------------------
acP51830|ADCY9_MOUSE/1-1353 ------------------------------------------------------------
acQ9DGG6|ADCY9_CHICK/1-1334 ------------------------------------------------------------
acP98999|ADCY9_XENLA/1-1305 ------------------------------------------------------------
gcP18293|ANPRA_MOUSE/1-1057 ------------------------------------------------------------
gcP18910|ANPRA_RAT/1-1057   ------------------------------------------------------------
gcP16066|ANPRA_HUMAN/1-1061 ------------------------------------------------------------
gcQ6VVW5|ANPRB_MOUSE/1-1047 ------------------------------------------------------------
gcP16067|ANPRB_RAT/1-1047   ------------------------------------------------------------
gcP20594|ANPRB_HUMAN/1-1047 ------------------------------------------------------------
gcP46197|ANPRB_BOVIN/1-1047 ------------------------------------------------------------
gcP55202|ANPRB_ANGJA/1-1050 ------------------------------------------------------------
gcQ07553|GCY3E_DROME/1-1163 ------------------------------------------------------------
gcP16065|GCY_STRPU/1-1125   ------------------------------------------------------------
gcQ6TL19|GUC2G_MOUSE/1-1100 ------------------------------------------------------------
gcP55205|GUC2G_RAT/1-1100   ------------------------------------------------------------
gcP55203|GUC2D_BOVIN/1-1110 ------------------------------------------------------------
gcO19179|GUC2D_CANFA/1-1109 ------------------------------------------------------------
gcQ02846|GUC2D_HUMAN/1-1103 ------------------------------------------------------------
gcP52785|GUC2E_MOUSE/1-1108 ------------------------------------------------------------
gcP51840|GUC2E_RAT/1-1108   ------------------------------------------------------------
gcO02740|GUC2F_BOVIN/1-1103 ------------------------------------------------------------
gcP51841|GUC2F_HUMAN/1-1108 ------------------------------------------------------------
gcQ5SDA5|GUC2F_MOUSE/1-1108 ------------------------------------------------------------
gcP51842|GUC2F_RAT/1-1108   ------------------------------------------------------------
gcP51839|GUC2D_RAT/1-1110   ------------------------------------------------------------
gcP25092|GUC2C_HUMAN/1-1073 ------------------------------------------------------------
gcP55204|GUC2C_PIG/1-1073   ------------------------------------------------------------
gcQ3UWA6|GUC2C_MOUSE/1-1072 ------------------------------------------------------------
gcP23897|GUC2C_RAT/1-1072   ------------------------------------------------------------
gcP70106|GUC2C_CAVPO/1-1076 ------------------------------------------------------------
gcP16068|GCYB1_BOVIN/1-619  ------------------------------------------------------------
gcQ02153|GCYB1_HUMAN/1-619  ------------------------------------------------------------
gcP20595|GCYB1_RAT/1-619    ------------------------------------------------------------
gcO54865|GCYB1_MOUSE/1-620  ------------------------------------------------------------
gcQ8INF0|GCY8E_DROME/1-947  TPPFRIGSAPPKPRPSNPDKFTPEELAAMDQLTPPSTAPARETASCSSASLDRDKATKLK
gcO75343|GCYB2_HUMAN/1-617  ------------------------------------------------------------
gcP22717|GCYB2_RAT/1-682    ------------------------------------------------------------
gcQ4ZHS0|GCYA3_CANFA/1-690  ------------------------------------------------------------
gcQ02108|GCYA3_HUMAN/1-690  ------------------------------------------------------------
gcQ9ERL9|GCYA3_MOUSE/1-691  ------------------------------------------------------------
gcP19686|GCYA3_RAT/1-690    ------------------------------------------------------------
gcP19687|GCYA1_BOVIN/1-691  ------------------------------------------------------------
gcP33402|GCYA2_HUMAN/1-732  ------------------------------------------------------------
gcQ9WVI4|GCYA2_RAT/1-730    ------------------------------------------------------------
gcQ09435|GCY1_CAEEL/1-1137  ------------------------------------------------------------
acQ03100|CYAA_DICDI/1-1407  ------------------------------------------------------------

acQ08828|ADCY1_HUMAN/1-1119 ------------------------------------------------------------
acO88444|ADCY1_MOUSE/1-1118 ------------------------------------------------------------
acP19754|ADCY1_BOVIN/1-1134 ------------------------------------------------------------
acO95622|ADCY5_HUMAN/1-1261 ------------------------------------------------------------
acP40144|ADCY5_RABIT/1-1264 ------------------------------------------------------------
acP84309|ADCY5_MOUSE/1-1262 ------------------------------------------------------------
acQ04400|ADCY5_RAT/1-1262   ------------------------------------------------------------
acP30803|ADCY5_CANFA/1-1265 ------------------------------------------------------------
acP30804|ADCY6_CANFA/1-1165 ------------------------------------------------------------
acO43306|ADCY6_HUMAN/1-1168 ------------------------------------------------------------
acQ01341|ADCY6_MOUSE/1-1165 ------------------------------------------------------------
acQ03343|ADCY6_RAT/1-1166   ------------------------------------------------------------
acP97490|ADCY8_MOUSE/1-1249 ------------------------------------------------------------
acP40146|ADCY8_RAT/1-1248   ------------------------------------------------------------
acP40145|ADCY8_HUMAN/1-1251 ------------------------------------------------------------
acQ8VHH7|ADCY3_MOUSE/1-1145 ------------------------------------------------------------
acP21932|ADCY3_RAT/1-1144   ------------------------------------------------------------
acO60266|ADCY3_HUMAN/1-1144 ------------------------------------------------------------
acQ80TL1|ADCY2_MOUSE/1-1090 ------------------------------------------------------------
acP26769|ADCY2_RAT/1-1090   ------------------------------------------------------------
acQ08462|ADCY2_HUMAN/1-1091 ------------------------------------------------------------
acQ91WF3|ADCY4_MOUSE/1-1077 ------------------------------------------------------------
acP26770|ADCY4_RAT/1-1064   ------------------------------------------------------------
acQ8NFM4|ADCY4_HUMAN/1-1077 ------------------------------------------------------------
acQ29450|ADCY7_BOVIN/1-1078 ------------------------------------------------------------
acP51828|ADCY7_HUMAN/1-1080 ------------------------------------------------------------
acP51829|ADCY7_MOUSE/1-1099 ------------------------------------------------------------
acQ9VW60|ADCY2_DROME/1-1307 ------------------------------------------------------------
acO60503|ADCY9_HUMAN/1-1353 ------------------------------------------------------------
acP51830|ADCY9_MOUSE/1-1353 ------------------------------------------------------------
acQ9DGG6|ADCY9_CHICK/1-1334 ------------------------------------------------------------
acP98999|ADCY9_XENLA/1-1305 ------------------------------------------------------------
gcP18293|ANPRA_MOUSE/1-1057 ------------------------------------------------------------
gcP18910|ANPRA_RAT/1-1057   ------------------------------------------------------------
gcP16066|ANPRA_HUMAN/1-1061 ------------------------------------------------------------
gcQ6VVW5|ANPRB_MOUSE/1-1047 ------------------------------------------------------------
gcP16067|ANPRB_RAT/1-1047   ------------------------------------------------------------
gcP20594|ANPRB_HUMAN/1-1047 ------------------------------------------------------------
gcP46197|ANPRB_BOVIN/1-1047 ------------------------------------------------------------
gcP55202|ANPRB_ANGJA/1-1050 ------------------------------------------------------------
gcQ07553|GCY3E_DROME/1-1163 ------------------------------------------------------------
gcP16065|GCY_STRPU/1-1125   ------------------------------------------------------------
gcQ6TL19|GUC2G_MOUSE/1-1100 ------------------------------------------------------------
gcP55205|GUC2G_RAT/1-1100   ------------------------------------------------------------
gcP55203|GUC2D_BOVIN/1-1110 ------------------------------------------------------------
gcO19179|GUC2D_CANFA/1-1109 ------------------------------------------------------------
gcQ02846|GUC2D_HUMAN/1-1103 ------------------------------------------------------------
gcP52785|GUC2E_MOUSE/1-1108 ------------------------------------------------------------
gcP51840|GUC2E_RAT/1-1108   ------------------------------------------------------------
gcO02740|GUC2F_BOVIN/1-1103 ------------------------------------------------------------
gcP51841|GUC2F_HUMAN/1-1108 ------------------------------------------------------------
gcQ5SDA5|GUC2F_MOUSE/1-1108 ------------------------------------------------------------
gcP51842|GUC2F_RAT/1-1108   ------------------------------------------------------------
gcP51839|GUC2D_RAT/1-1110   ------------------------------------------------------------
gcP25092|GUC2C_HUMAN/1-1073 ------------------------------------------------------------
gcP55204|GUC2C_PIG/1-1073   ------------------------------------------------------------
gcQ3UWA6|GUC2C_MOUSE/1-1072 ------------------------------------------------------------
gcP23897|GUC2C_RAT/1-1072   ------------------------------------------------------------
gcP70106|GUC2C_CAVPO/1-1076 ------------------------------------------------------------
gcP16068|GCYB1_BOVIN/1-619  ------------------------------------------------------------
gcQ02153|GCYB1_HUMAN/1-619  ------------------------------------------------------------
gcP20595|GCYB1_RAT/1-619    ------------------------------------------------------------
gcO54865|GCYB1_MOUSE/1-620  ------------------------------------------------------------
gcQ8INF0|GCY8E_DROME/1-947  KITFSNSSSLDATTPTALAAVVCPMRTKSPPMAVAPVMHMVQASTSKGDGQRPGSKDSVS
gcO75343|GCYB2_HUMAN/1-617  ------------------------------------------------------------
gcP22717|GCYB2_RAT/1-682    ------------------------------------------------------------
gcQ4ZHS0|GCYA3_CANFA/1-690  ------------------------------------------------------------
gcQ02108|GCYA3_HUMAN/1-690  ------------------------------------------------------------
gcQ9ERL9|GCYA3_MOUSE/1-691  ------------------------------------------------------------
gcP19686|GCYA3_RAT/1-690    ------------------------------------------------------------
gcP19687|GCYA1_BOVIN/1-691  ------------------------------------------------------------
gcP33402|GCYA2_HUMAN/1-732  ------------------------------------------------------------
gcQ9WVI4|GCYA2_RAT/1-730    ------------------------------------------------------------
gcQ09435|GCY1_CAEEL/1-1137  ------------------------------------------------------------
acQ03100|CYAA_DICDI/1-1407  ------------------------------------------------------------

acQ08828|ADCY1_HUMAN/1-1119 ------------------
acO88444|ADCY1_MOUSE/1-1118 ------------------
acP19754|ADCY1_BOVIN/1-1134 ------------------
acO95622|ADCY5_HUMAN/1-1261 ------------------
acP40144|ADCY5_RABIT/1-1264 ------------------
acP84309|ADCY5_MOUSE/1-1262 ------------------
acQ04400|ADCY5_RAT/1-1262   ------------------
acP30803|ADCY5_CANFA/1-1265 ------------------
acP30804|ADCY6_CANFA/1-1165 ------------------
acO43306|ADCY6_HUMAN/1-1168 ------------------
acQ01341|ADCY6_MOUSE/1-1165 ------------------
acQ03343|ADCY6_RAT/1-1166   ------------------
acP97490|ADCY8_MOUSE/1-1249 ------------------
acP40146|ADCY8_RAT/1-1248   ------------------
acP40145|ADCY8_HUMAN/1-1251 ------------------
acQ8VHH7|ADCY3_MOUSE/1-1145 ------------------
acP21932|ADCY3_RAT/1-1144   ------------------
acO60266|ADCY3_HUMAN/1-1144 ------------------
acQ80TL1|ADCY2_MOUSE/1-1090 ------------------
acP26769|ADCY2_RAT/1-1090   ------------------
acQ08462|ADCY2_HUMAN/1-1091 ------------------
acQ91WF3|ADCY4_MOUSE/1-1077 ------------------
acP26770|ADCY4_RAT/1-1064   ------------------
acQ8NFM4|ADCY4_HUMAN/1-1077 ------------------
acQ29450|ADCY7_BOVIN/1-1078 ------------------
acP51828|ADCY7_HUMAN/1-1080 ------------------
acP51829|ADCY7_MOUSE/1-1099 ------------------
acQ9VW60|ADCY2_DROME/1-1307 ------------------
acO60503|ADCY9_HUMAN/1-1353 ------------------
acP51830|ADCY9_MOUSE/1-1353 ------------------
acQ9DGG6|ADCY9_CHICK/1-1334 ------------------
acP98999|ADCY9_XENLA/1-1305 ------------------
gcP18293|ANPRA_MOUSE/1-1057 ------------------
gcP18910|ANPRA_RAT/1-1057   ------------------
gcP16066|ANPRA_HUMAN/1-1061 ------------------
gcQ6VVW5|ANPRB_MOUSE/1-1047 ------------------
gcP16067|ANPRB_RAT/1-1047   ------------------
gcP20594|ANPRB_HUMAN/1-1047 ------------------
gcP46197|ANPRB_BOVIN/1-1047 ------------------
gcP55202|ANPRB_ANGJA/1-1050 ------------------
gcQ07553|GCY3E_DROME/1-1163 ------------------
gcP16065|GCY_STRPU/1-1125   ------------------
gcQ6TL19|GUC2G_MOUSE/1-1100 ------------------
gcP55205|GUC2G_RAT/1-1100   ------------------
gcP55203|GUC2D_BOVIN/1-1110 ------------------
gcO19179|GUC2D_CANFA/1-1109 ------------------
gcQ02846|GUC2D_HUMAN/1-1103 ------------------
gcP52785|GUC2E_MOUSE/1-1108 ------------------
gcP51840|GUC2E_RAT/1-1108   ------------------
gcO02740|GUC2F_BOVIN/1-1103 ------------------
gcP51841|GUC2F_HUMAN/1-1108 ------------------
gcQ5SDA5|GUC2F_MOUSE/1-1108 ------------------
gcP51842|GUC2F_RAT/1-1108   ------------------
gcP51839|GUC2D_RAT/1-1110   ------------------
gcP25092|GUC2C_HUMAN/1-1073 ------------------
gcP55204|GUC2C_PIG/1-1073   ------------------
gcQ3UWA6|GUC2C_MOUSE/1-1072 ------------------
gcP23897|GUC2C_RAT/1-1072   ------------------
gcP70106|GUC2C_CAVPO/1-1076 ------------------
gcP16068|GCYB1_BOVIN/1-619  ------------------
gcQ02153|GCYB1_HUMAN/1-619  ------------------
gcP20595|GCYB1_RAT/1-619    ------------------
gcO54865|GCYB1_MOUSE/1-620  ------------------
gcQ8INF0|GCY8E_DROME/1-947  SISLHSPPPHRSNSAPAR
gcO75343|GCYB2_HUMAN/1-617  ------------------
gcP22717|GCYB2_RAT/1-682    ------------------
gcQ4ZHS0|GCYA3_CANFA/1-690  ------------------
gcQ02108|GCYA3_HUMAN/1-690  ------------------
gcQ9ERL9|GCYA3_MOUSE/1-691  ------------------
gcP19686|GCYA3_RAT/1-690    ------------------
gcP19687|GCYA1_BOVIN/1-691  ------------------
gcP33402|GCYA2_HUMAN/1-732  ------------------
gcQ9WVI4|GCYA2_RAT/1-730    ------------------
gcQ09435|GCY1_CAEEL/1-1137  ------------------
acQ03100|CYAA_DICDI/1-1407  ------------------

2. ALIGNMENT OF PROTEIN KINASES (CLUSTAL)

TK601/1511/1511/1-511      -------KDAWEIPRESIKLVKKLGAGQFGEVWMGYYN--------------------NS
TK600/1511/1511/1-511      -------KDAWEIPRESIKLVKKLGAGQFGEVWMGYYN--------------------NS
TK599/1511/1511/1-511      -------KDAWEIPRESIKLVKRLGAGQFGEVWMGYYN--------------------NS
TK1543/1502/1502/1-502     -------KDAWEIPRESLQMEKKLGAGQFGEVWMATYN--------------------KH
TK1542/1523/1523/1-523     -------KDAWEIPRESLQMEKKLGAGQFGEVWMATYN--------------------KH
TK1541/1503/1503/1-503     -------KDAWEIPRESLKLEKKLGAGQFGEVWMATYN--------------------KH
TK1540/1525/1525/1-525     -------KDAWEIPRESLKLEKKLGAGQFGEVWMATYN--------------------KH
TK3611/1502/1502/1-502     -------KDAWEIPRESLKLDRRLGAGQFGEVWMATYN--------------------KH
TK16665/1505/1505/1-505    -------QDEWEIPRQSLRLVRKLGSGQFGEVWMGYYK--------------------NN
TK1684/1504/1504/1-504     -------QDEWEIPRQSLRLVRKLGSGQFGEVWMGYYK--------------------NN
TK17191/1509/1509/1-509    -------EDEWEVPRETLKLVERLGAGQFGEVWMGYYN--------------------GH
TK877/1508/1508/1-508      -------EDEWEVPRETLKLVERLGAGQFGEVWMGYYN--------------------GH
TK13470/1509/1509/1-509    -------EDEWEVPRETLKLVERLGAGQFGEVWMGYYN--------------------EH
TK4495/1502/1502/1-502     -------QDEWEIPRESLKLERKLGAGQFGEVWMGIHN--------------------NE
TK6507/1506/1506/1-506     -----KTVDQWEIDRNSIQLLKRLGSGQFGEVWEGLWN--------------------NT
TK6441/1512/1512/1-512     -----KTADQWEIDRNSIQLLKRLGSGQFGEVWEGLWN--------------------NT
TK1095/1505/1505/1-505     -----KTVDQWEIDRNSIQLLKRLGSGQFGEVWEGLWN--------------------NT
TK400/1505/1505/1-505      -----QANEEWEIEKTQIKLLRRLGAGQFGEVWEGLWN--------------------GT
TK398/1526/1526/1-526      ------AKDAWEIPRESLRLEVKLGQGCFGEVWMGTWN--------------------GT
TK2069/1535/1535/1-535     ------AKDAWEIPRESLRLEVKLGQGCFGEVWMGTWNGTTRV-----------GTWNGT
TK2002/1526/1526/1-526     ------AKDAWEIPRESLRLEVKLGQGCFGEVWMGTWN--------------------GT
TK397/1526/1526/1-526      ------AKDAWEIPRESLRLEVKLGQGCFGEVWMGTWN--------------------GT
TK384/1526/1526/1-526      ------AKDAWEIPRESLRLEVKLGQGCFGEVWMGTWN--------------------GT
TK395/1523/1523/1-523      ------AKDAWEIPRESLRLEVKLGQGYFGEVWMGTWN--------------------GT
TK388/1532/1532/1-532      ------AKDAWEIPRESLRLEVKLGQGCFGEVWMGTWN--------------------GT
TK2000/1587/1587/1-587     ------AKDAWEIPRESLRLEVKLGQGCFGEVWMGTWN--------------------GT
TK387/1557/1557/1-557      ------AKDAWEIPRESLRLEVKLGQGCFGEVWMGTWN--------------------GT
TK386/1568/1568/1-568      ------AKDAWEIPRESLRLEVKLGQGCFGEVWMGTWN--------------------GT
TK394/1526/1526/1-526      ------AKDAWEIPRESLRLEAKLGQGCFGEVWMGTWN--------------------DT
TK392/1526/1526/1-526      ------AKDAWEIPRESLRLEAKLGQGCFGEVWMGTWN--------------------GT
TK389/1535/1535/1-535      ------AKDAWEIPRESLRLEVKLGQGCFGEVWMGTWN--------------------GT
TK4181/1527/1527/1-527     ------SKDAWEIPRESLRLEVKMGQGCFGEVWRGTWN--------------------GT
TK16980/1534/1534/1-534    ------AKDAWEVARRSLCLEKKLGQGCFAEVWLGTWN--------------------GN
TK1214/1536/1536/1-536     -----KTKDVWEIPRESLQLIKRLGNGQFGEVWMGTWN--------------------GN
TK2420/1542/1542/1-542     -----KTKDVWEISRESLQLIKRLGNGQFGEVWMGTWN--------------------GT
TK2419/1539/1539/1-539     -----KTKDVWEIPRESLQLIKKLGNGQFGEVWMGTWN--------------------GT
TK45/1537/1537/1-537       ------AKDAWEIPRESLRLDVKLGQGCFGEVWIGTWN--------------------GT
TK42/1541/1541/1-541       ------AKDAWEIPRESLRLEVKLGQGCFGEVWMGTWN--------------------GT
TK44/1541/1541/1-541       ------AKDAWEIPRESLRLEVKLGQGCFGEVWMGTWN--------------------GT
TK43/1543/1543/1-543       ------AKDAWEIPRESLRLEVKLGQGCFGEVWMGTWN--------------------GT
TK41/1539/1539/1-539       ------AKDAWEIPRESLRLEVKLGQGCFGEVWMGTWN--------------------GT
TK46/1544/1544/1-544       ------AKDAWEIPRESLRLDVRLGQGCFGEVWMGTWN--------------------GT
TK1810/1529/1529/1-529     ------AKDAWEISRSSITLERRLGTGCFGDVWLGTWN--------------------GS
TK16213/1517/1517/1-517    ------GKDMWEIPRESLKLDTKLGSGQFGEVWKGLWN--------------------GN
TK16118/1511/1511/1-511    ------GKDRWEIPRESLRMTRRLGHGQFGEVWQGVWN--------------------GN
TK86/1509/1509/1-509       -------KDAWEIPRESLRLNRKLGAGQFGEVWAGVWN--------------------NT
TK14793/1527/1527/1-527    -----NTKDEWEIERTSIQLKRRLGAGQFGEVWEGVWN--------------------GT
TK15446/1504/1504/1-504    -----KTKDMWEISRDSITLIRKLGAGQFGEVYQGLWN--------------------NS
TK15449/1503/1503/1-503    ------YKDEWEIDRSTIVLQRKLGQGNFGEVWAGVWN--------------------GT
TK14754/1647/1647/1-647    -----KTKDHWEISKSSIVLIEKLGAGQFGEVWKGTWN--------------------GT
TK413/1630/1630/1-630      -----FSYDKWEINPSELTFMRELGSGLFGVVRLGKWR--------------------AQ
TK412/1631/1631/1-631      -----FSYEKWEINPSELTFMRELGSGLFGVVRLGKWR--------------------AQ
TK1256/1625/1625/1-625     -----LRYGKWVIQPSELTFVQEIGSGQFGLVHLGYWL--------------------NK
TK1255/1620/1620/1-620     -----LRYGKWVIDPSELTFVQEIGSGQFGLVHLGYWL--------------------NK
TK1564/1659/1659/1-659     -----LGYGSWEIDPKDLTFLKELGTGQFGVVKYGKWR--------------------GQ
TK1563/1659/1659/1-659     -----LGYGSWEIDPKDLTFLKELGTGQFGVVKYGKWR--------------------GQ
TK4292/1628/1628/1-628     -----FGYGAWEINPVDLTFLRELGDGQFGVVKHGKWR--------------------GQ
TK4703/1634/1634/1-634     -----LGYGVWEIDPRHLTFIKDLGTGQFGVVKYGKWQ--------------------GK
TK698/1527/1527/1-527      -----FSYEKWEIDPSELAFVKEIGSGQFGVVHLGEWR--------------------AH
TK697/1527/1527/1-527      -----FSYEKWEIDPSELAFIKEIGSGQFGVVHLGEWR--------------------SH
TK1711/1675/1675/1-675     -----LGNGIWELKREEITLLKELGSGQFGVVQLGKWK--------------------GQ
TK6379/1651/1651/1-651     -----LGSGIWELKREEITLLKELGNGQFGVVQLGQWK--------------------GQ
TK1700/1822/1822/1-822     ----------WVLNHEDLVLGEQIGRGNFGEVFSGRLRA-------------------DN
TK1697/1820/1820/1-820     ----------WVLNHEDLVLGEQIGRGNFGEVFSGRLRA-------------------DN
TK1701/1820/1820/1-820     ----------WVLKHEDLVLGEQIGRGNFGEVFSGRLRA-------------------DN
TK1696/1822/1822/1-822     ----------WILSHEDVILGELLGKGNFGEVYKGTLK--------------------DK
TK12368/1823/1823/1-823    ----------WVLNHEDVTLGELLGKGNFGEVYKGILK--------------------DK
TK16211/1879/1879/1-879    ----------YNISHDNILIGEKIGKGNFGDVFKGYLKT-------------------HN
TK184/1939/1939/1-939      ATEVEAAKLRFFIEPEKLVLDREIGHGEFGSVHSGWLLRKSG------------AGEESR
TK852/1757/1757/1-757      -----------IILKESISFGKELGVGEFGSVIKGIWLSPGG------------K----E
TK2727/1608/1608/1-608     DPEELR--STTVKRSDLTLEDGELGSGNFGTVLRGVYQMK--------------KTQKIV
TK2726/1586/1586/1-586     DPDELR--STKVNRSDLTLEDGELGSGNFGTVLRGVYQMK--------------KTQKVV
TK1509/1629/1629/1-629     DPEEIRPKEVYLDRKLLTLEDNELGSGNFGTVKKGYYQMK--------------KVVKTV
TK6176/1615/1615/1-615     DPEEIRPKEVYLDRKLLTLEDNELGSGNFGTVKKGYYQMK--------------KVVKTV
TK1507/1629/1629/1-629     DPEEIRPKEVYLDRSLLTLEDNELGSGNFGTVKKGYYQMK--------------KVVKTV
TK1508/1628/1628/1-628     DPEEIRPKEVYLDRKLLTLEDKELGSGNFGTVKKGYYQMK--------------KVVKTV
TK1506/1635/1635/1-635     DPEEIRPKEVYLDRKLLTLEDKELGSGNFGTVKKGYYQMK--------------KVVKTV
TK6378/1618/1618/1-618     DPEELKDKKLFLKRENLLVADIELGCGNFGSVRQGVYRMR--------------KKQIDV
TK49/1618/1618/1-618       DPEELKDKKLFLKRENLLVADIELGCGNFGSVRQGVYRMR--------------KKQIDV
TK5507/1617/1617/1-617     DPEELKDKKLFLKRENLLVADIELGCGNFGSVRQGVYRMR--------------KKQIDV
TK48/1619/1619/1-619       DPEELKDKKLFLKRDNLLIADIELGCGNFGSVRQGVYRMR--------------KKQIDV
TK16292/1624/1624/1-624    NPFETQERETELDPKRLRLEH-ELGHGNFGSVVKGVYLLKNN------------KS-VAV
TK14783/1573/1573/1-573    ----------------LSTQG-ELGAGTFGTVRLGVYRPKNG------------EPEVQC
TK476/1594/1594/1-594      LLEAKAKVKDIAISRERITLKDVLQEGTFGRIFHGILVDEKDP--------------NKE
TK475/1604/1604/1-604      LLEAKGKVKDIAISRERITLKDVLQEGTFGRIFHGILIDEKDP--------------NKE
TK472/1610/1610/1-610      PEEFNRRLQELTVQKCRVRLSCLVQEGNFGRIYRGTYND--------------------C
TK144/1888/1888/1-888      SEELKEKLRDVMVDRHKVALGKTLGEGEFGAVMEGQLNQDD-S--------------ILK
TK17022/1894/1894/1-894    SEELKEKLRDVMVDRHKVALGKTLGEGEFGAVMEGQLNQDD-S--------------ILK
TK17427/1723/1723/1-723    SDELKEKLEDVLIPEQQFTLGRMLGKGEFGSVREAQLKQEDGS--------------FVK
TK701/1890/1890/1-890      SDELKEKLEDVLIPEQQFTLGRMLGKGEFGSVREAQLKQEDGS--------------FVK
TK703/1880/1880/1-880      SDELKEKLEDVLIPEQQFTLGRMLGKGEFGSVREAQLKQEDGS--------------FVK
TK702/1880/1880/1-880      SDELKEKLEDVLIPEQQFTLGRMLGKGEFGSVREAQLKQEDGS--------------FVK
TK6449/1856/1856/1-856     SDELKEKLEDVLIPEQQFTLGRMLGKGEFGSVREAQLKQEDGS--------------FVK
TK4417/1873/1873/1-873     SDELKTKLKDVLIQEQQFTLGRMLGKGEFGSVREALLKLDDGS--------------FQK
TK3473/1880/1880/1-880     SEELKSKLKDVLIQQQQFTLGRTLGKGEFGSVREAQLKMEDDT--------------MQK
TK4357/1874/1874/1-874     NSDLKAKLQDVLIFERLLTLGRMLGKGEFGSVREAFLKSENNS--------------GQK
TK851/1994/1994/1-994      SEELQNKLEDVVVDRNLLILGKVLGEGEFGSVMEGNLKQEDGT--------------SQK
TK849/1999/1999/1-999      SEELQNKLEDVVIDRNLLILGKILGEGEFGSVMEGNLKQEDGT--------------SLK
TK3445/1824/1824/1-824     SEYELPEDPKWEFPRDKLTLGKPLGEGCFGQVVMAEAVGIDKDRP------------KEA
TK1484/1823/1823/1-823     SEYELPEDPKWEFPRDKLTLGKPLGEGCFGQVVMAEAVGIDKDRP------------KEA
TK1483/1806/1806/1-806     SELELPPDPKWELARSRLTLGKPLGEGCFGQVVMAEAIGIDKDKP------------NKA
TK13613/1945/1945/1-945    DPTQLPYDHKWEFPRNRLSFGKTLGAGAFGKVVEATAYGLIKS--------------DAA
TK12985/1979/1979/1-979    DPTQLPYDHKWEFPRNRLSFGKTLGAGAFGKVVEATAYGLIKS--------------DAA
TK5546/1978/1978/1-978     DPTQLPYDHKWEFPRNRLSFGKTLGAGAFGKVVEATAYGLIKS--------------DAA
TK2040/1976/1976/1-976     DPTQLPYDHQWEFPRDKLRFGKTLGSGAFGKVVEATAYGMSKA--------------DTV
TK5204/1977/1977/1-977     DPTQLPYNERWEFPRDKLKLGKTLGAGAFGKVVEATAYGLGKE--------------DNI
TK5202/1977/1977/1-977     DPTQLPYNEKWEFPRDKLKLGKTLGAGEFGKVVEATAYGLGKE--------------DNI
TK5201/1977/1977/1-977     DPTQLPYNEKWEFPRDKLKLGKTLGAGAFGKVVEATAYGLGKE--------------DNI
TK5203/1974/1974/1-974     DPTQLPYNEKWEFPRDKLKLGKTLGAGAFGKVVEATAYGLGKE--------------DNI
TK1637/1978/1978/1-978     DPTQLPYNEKWEFPRNNLQFGKTLGTGAFGKVVEATAFGLGKE--------------DAV
TK572/1944/1944/1-944      --QHK-QAKLKEISLSTVRFMEELGEDRFGKVYKGHLFGPAPG--------------EPT
TK571/1943/1943/1-943      --QHK-QAKLKEISLSAVRFMEELGEDRFGKVYKGHLFGPAPG--------------EQT
TK569/1937/1937/1-937      --AYKPKSKAKELPLSAVRFMEELGECTFGKIYKGHLYLPG-M--------------DHA
TK568/1937/1937/1-937      --AYKPKSKAKELPLSAVRFMEELGECAFGKIYKGHLYLPG-M--------------DHA
TK567/1685/1685/1-685      LIERNTLLRINHFTLQDVEFLEELGEGAFGKVYKGQLLQPN----------------KTT
TK857/1868/1868/1-868      PLLLNPKLLSLEYPRNNIEYVRDIGEGAFGRVFQARAPGLLPY--------------EPF
TK855/1869/1869/1-869      PLLLNPKLLSLEYPRNNIEYVRDIGEGAFGRVFQARAPGLLPY--------------EPF
TK3926/1946/1946/1-946     PLLLNAKLLSLEYPRNNIEYVRDIGEGAFGRVFQARAPHLLPQ--------------ETS
TK16351/1699/1699/1-699    -PIKQKMRQPLNVSVDNIREVKQIGVGQFGAVVLAEMTGLSGSNVASLPKGS--MNADGV
TK16256/1700/1700/1-700    -PIKQKMRQPLNVSVDNIREVKQIGVGQFGAVVLAEMTGLSGSNVASLPKGS--MNADGV
TK14385/1616/1616/1-616    EDP------AWELVPDSLTMIREVGEGAFGKVYEGLLATVE----------------DGD
TK14384/1614/1614/1-614    EDP------AWELVPDSLTMVKEVGEGAFGKVYEGVLATIE----------------DGD
TK2038/1977/1977/1-977     DPNKAVLKFTMRFRPTPSRAKKVIGAGEFGEVFKGILKLPG----------------KKE
TK4864/1666/1666/1-666     DPCAAILKFASEIHPGHITKQKVIGAGEFGEVFRGSLKMPG----------------RSE
TK4885/1969/1969/1-969     DPSRGVLEFIKELDVSCVTMENVIGEGEFGEVYRGSLRLPG----------------KER
TK2023/1880/1880/1-880     DPNQAIREFAKEINTSCIKIEKVIGIGEFGEVCSGRLKLPG----------------KRE
TK4866/1976/1976/1-976     DPNEAVREFAKEIDVSFVKIEEVIGAGEFGEVCRGRLKVPG----------------KKE
TK14787/1893/1893/1-893    STTQAVSTVATEIPPKYIKLVEEIGGGEFGTVYKGMWNER-----------------KPP
TK1011/1888/1888/1-888     AQPWPLPPGLTEVSPANVTLLRALGHGAFGEVYEGLVTGLPGD--------------SSP
TK1010/1864/1864/1-864     AQSWPLPPGVTEVSPANVTLLRALGHGAFGEVYEGLVIGLPGD--------------SSP
STK_STE5716/1431/1-431     LP---GMQNLKADPEELFTKLEKIGKGSFGEVFKGIDNRTQ------------------K
STK_STE682/1443/1-443      LPHPGGSTNLKADPEELFTKLEKIGKGSFGEVFKGIDNRTQ------------------K
STK_STE16106/1416/1-416    VP---GMQNNIADPEELFTKLERIGKGSFGEVFKGIDNRTQ------------------Q
STK_STE684/1426/1-426      ----FAHQHSRVDPEELFTKLDRIGKGSFGEVYKGIDNHTK------------------E
STK_STE683/1426/1-426      ----FANQHSRVDPEELFTKLDRIGKGSFGEVYKGIDNHTK------------------E
STK_STE907/11080/1-1080    Q----GLAEGEMDVSSLFKRTEVIGRGKFGVVYKGYNVKTG------------------R
STK_STE1108/1652/1-652     --------MENNTASSPYTKLELVGRGSYGAVYRGICNLTK------------------E
STK_STE224/1471/1-471      ---------MYPLNANSYTLLRKLGSGSFGVVWKARENVSG------------------D
STK_STE14288/11087/1-1087  SGLDEIDLNSLRDPAGIFELIEVVGNGTYGQVYKGRHVKTA------------------Q
STK_STE1094/11080/1-1080   SGLDEIDLNSLRDPAGIFELIEVVGNGTYGQVYKGRHVKTA------------------Q
STK_STE16415/1898/1-898    KDPEIADLFYKDDPEELFIGLHEIGHGSFGAVYFATNAHTN------------------E
STK_STE6297/11001/1-1001   KDPEIAELFFKEDPEKLFTDLREIGHGSFGAVYFARDVRTN------------------E
STK_STE219/1982/1-982      KDPSIAALFSNKDPEQRYQDLREIGHGSFGAVYFAYDKKNE------------------Q
STK_STE80/1966/1-966       KSREYEHVRRDLDPNDVWEIVGELGDGAFGKVYKAKNKETG------------------A
STK_STE79/1968/1-968       KSREYEHVRRDLDPNEVWEIVGELGDGAFGKVYKAKNKETG------------------A
STK_STE10692/1825/1-825    SMSSLPDSVTREDPSTKYELLHELGKGSYGAVYKARDLRTQ------------------E
STK_STE8915/1825/1-825     SMSSVPDSVTREDPSTKYELLHELGKGSYGAVYKARDLRTQ------------------E
STK_STE497/1639/1-639      FRAALQMVVSAGDPRENLDHFNKIGEGSTGTVCIATDKSTG------------------R
STK_STE495/1681/1-681      FKAALRMVVDQGDPRLLLDSYVKIGEGSTGIVCLAREKHSG------------------R
STK_STE481/1524/1-524      IMEKLRTIVSIGDPKKKYTRYEKIGQGASGTVFTATDVA-L-----------------GQ
STK_STE480/1524/1-524      IMEKLRTIVSIGDPKKKYTRYEKIGQGASGTVFTATDVA-L-----------------GQ
STK_STE411/1544/1-544      ILEKLRSIVSVGDPKKKYTRFEKIGQGASGTVYTAMDVA-T-----------------GQ
STK_STE409/1545/1-545      ILEKLRSIVSVGDPKKKYTRFEKIGQGASGTVYTAMDVA-T-----------------GQ
STK_STE410/1545/1-545      ILEKLRSIVSVGDPKKKYTPFEKIGQGASGTVYTAMDVA-T-----------------GQ
STK_STE16454/1704/1-704    ILEKLRTIVSVGDPNRKYTKMEKIGQGASGTVYTAIESS-T-----------------GM
STK_STE679/1939/1-939      LYAKLNEICSDGDPSTKYANLVKIGQGASGGVYTAYEIG-T-----------------NV
STK_STE182/1658/1-658      VLAKLQSICNPKNPTLLYRNFVKIGQGASGDVYSARQVG-T-----------------NL
STK_STE678/11230/1-1230    IIAKLKTICNPGDPNELYVDLVKIGQGASGGVFLAHDVRDK-----------------SN
STK_STE286/1655/1-655      IIMKMKTVAIDVNPRPYFQLVEKAGQGASGAVYLSKRIKLP-QENDPRFLKSHCHRVVGE
STK_STE1782/1793/1-793     IMTRLAAVTFNTDPSPFFQMIEKAGQGASGSVYLAQRLKIPPYDENSGVSQHELNDNIGD
STK_STE1783/1971/1-971     IIAKLKTVVNNQDPKPLFRIVEKAGQGASGNVYLAEMIKDN-----------------NR
STK_STE183/1589/1-589      ALAMLKDSVTSHDPVEYFNVKHKLGQGASGSVYLAKVVGGK-------------QLGIFD
STK_CMGC799/1370/1-370     PPPTIDPNDP---VQISFPTTEVVGHGSFGVVFATVIQET------------------NE
STK_CMGC793/1501/1-501     RKTDVDRKNHGGTIDISYPTTEVVGHGSFGVVVTTVIIET------------------NQ
STK_CMGC16370/1442/1-442   SVLATTASYPDQTEEISYCDTKVIGNGSFGVVYQAKIVDS------------------TD
STK_CMGC1054/1375/1-375    DIVSIKNRQK---SKMYVREGKRIGHGSFGTVTQSILSSNSIEW--------------LG
STK_CMGC16798/11194/1-1194 GDYQLVQHEVLCSMKNTYEVLDFLGRGTFGQVVKCWKRGTNEI-----------------
STK_CMGC6298/11191/1-1191  GDYQLVQHEVLCSVKNTYEVLDFLGRGTFGQVVKCWKRGTNEI-----------------
STK_CMGC782/1622/1-622     --------------MNRYTTMRQLGDGTYGSVLMGKSNESGEL-----------------
STK_CMGC781/1622/1-622     --------------MNRYTTMKQLGDGTYGSVLMGKSNESGEL-----------------
STK_CMGC780/1623/1-623     --------------MNRYTTMRQLGDGTYGSVLMGKSNESGEL-----------------
STK_CMGC831/1629/1-629     --------------MNRYTTIKQLGDGTYGSVLLGRSIESGEL-----------------
STK_CMGC829/1632/1-632     --------------MNRYTTIRQLGDGTYGSVLLGRSIESGEL-----------------
STK_CMGC14550/1407/1-407   --------------MERYTVMGQLGDGSFGTVSKAQNTSTGEI-----------------
STK_CMGC11492/1499/1-499   --------------MERYTLLKEVGDGTFGNVWRAVNKQTNEV-----------------
STK_CMGC10058/1499/1-499   --------------MERYTLLKEVGDGTFGNVWRAVNKQTNEV-----------------
STK_CMGC9558/1530/1-530    --------------MERYTLLKEVGDGTFGNVWRAVNKQTNEVGTEVF----------YV
STK_CMGC1093/1443/1-443    ------MMVFVVFVMCRYKILEELGDGTCGSVYKAVNLETYEV-----------------
STK_CMGC78/11030/1-1030    -----MKIPNIGNVMNKFEILGVVGEGAYGVVLKCRHKETHEI-----------------
STK_CMGC5737/1457/1-457    --------------MEMYETLGKVGEGSYGTVMKCKHKDTGRI-----------------
STK_CMGC17299/1426/1-426   ---------QEFIIDRDFELIKALGQGAYGVVCSAQYKGNEDGGK---------------
STK_CMGC936/1433/1-433     ---------QDFILNKHFHLTGKIGRGSHSLICSSTYTESNEETH---------------
STK_CMGC517/1515/1-515     ---------HHPQQQLDIEPDRPIGYGAFGVVWSVTDP--RDGKR---------------
STK_CMGC271/1469/1-469     HSSPSSPTSPKFGKADSYEKLEKLGEGSYATVYKGKSKVNGK------------------
STK_CMGC270/1469/1-469     HSSPSSPTSPKFGKADSYEKLEKLGEGSYATVYKGKSKVNWK------------------
STK_CMGC1743/1384/1-384    KSLP-------FGAASSYLNLEKLGEGSYATVYKGISRINGQ------------------
STK_CMGC15817/1509/1-509   KRFSAFGGDSPFGKQEAYVKLEPLGEGSYATVYKGFSKLTYQ------------------
STK_CMGC1210/1451/1-451    MSRRASLSDIGFGKLETYVKLDKLGEGTYATVFKGRSKLTEN------------------
STK_CMGC1209/1451/1-451    MSRRASLSDIGFGKLETYVKLDKLGEGTYATVFKGRSKLTEN------------------
STK_CMGC1208/1472/1-472    MSRRASLSDIGFGKLETYVKLDKLGEGTYATVFKGRSKLMEN------------------
STK_CMGC1207/1523/1-523    RSRRASLSEIGFGKMETYIKLEKLGEGTYATVYKGRSKLTEN------------------
STK_CMGC1205/1523/1-523    RSRRASLSEIGFGKMETYIKLEKLGEGTYATVYKGRSKLTEN------------------
STK_CMGC1203/1496/1-496    RLRRVSLSEIGFGKLETYIKLDKLGEGTYATVYKGKSKLTDN------------------
STK_CMGC1202/1496/1-496    RLRRVSLSEIGFGKLETYIKLDKLGEGTYATVYKGKSKLTDN------------------
STK_CMGC949/1288/1-288     ---------------MNYQRLEKLGEGTYAHVYKGQNRVTGE------------------
STK_CMGC1849/1780/1-780    -LPKYLPALQGCRSVEEFQCLNRIEEGTYGVVYRAKDKKTDE------------------
STK_CMGC1846/1795/1-795    -LPKYLPALQGCRSVEEFQCLNRIEEGTYGVVYRAKDKKTDE------------------
STK_CMGC1847/1434/1-434    ---------AGCRSVEEFQCLNRIEEGTYGVVYRAKDKKTDE------------------
STK_CMGC1056/1952/1-952    PLPNYYPGVQGCRSVEEFQCLNRIEEGTYGVVYRAKDKRTNE------------------
STK_CMGC33/1719/1-719      -LPVFYPGLMGCRNIDEYECVNRVDEGTFGVVYRGKDKRTDE------------------
STK_CMGC1555/1335/1-335    -------MDIEKSDKWTYVKERKVGEGTYAVVFLGRQKETNR------------------
STK_CMGC904/1306/1-306     -------MKVN----MEYTKEKKVGEGTYAVVYLGCQHSTGR------------------
STK_CMGC1844/1591/1-591    ----------CSHLT-DYHLMEKLGEGTFGEVYKSQRRKDGK------------------
STK_CMGC181/1657/1-657     ----------CTVFQNHYREDEKLGQGTFGEVYKGIHLETQR------------------
STK_CMGC9861/1475/1-475    GDGRVGGGTNRPAWLQQYELVGKIGEGTYGLVFLARLKQSHPHAAAGVGRR-------GS
STK_CMGC9036/1475/1-475    GDGRVGGGTNRPAWLQQYELVGKIGEGTYGLVFLARLKQSHPHAAAGVGRR-------GS
STK_CMGC414/1352/1-352     KDG--------------YKIIGFISSGTYGKVYKAVSSNSNDKRLFAIKKF-------KA
STK_CMGC17631/11007/1-1007 RSRSPLRRSRSPRRRSRSTRRRDRGRRSRSRLRRRSRSRGGRR-----------------
STK_CMGC1567/11007/1-1007  RSRSPLRRSRSPRRRSRSPRRRDRGRRSRSRLRRRSRSRGGRR-----------------
STK_CMGC681/1565/1-565     KGGYYPVKIGDLFN-GRYHVVRKLGWGHFSTVWLCWDIQRKRF-----------------
STK_CMGC680/1533/1-533     KGGYHPVKIGDVFN-GRYHVVRKLGWGHFSTVWLCWDIQRKRF-----------------
STK_CMGC92/11093/1-1093    RGGYHPVNIGDVFN-ARYHVIRKLGWGHFSTVWLAWDTQDKRF-----------------
STK_CMGC1012/1742/1-742    PGGYHPAFKGEPYKDARYILVRKLGWGHFSTVWLAKDMVNNTH-----------------
STK_STE14/1363/1-363       TLKYPDDEHLYTFSSANLQDLGAIGNGNFGTVYKMRHKETG------------------K
STK_STE1616/11478/1-1478   FKTSPKLELNLPDKGSKLNIPTPITENESKSSFQVLRKDEGTEIDFN----------HRR

TK601/1511/1511/1-511      TKVAVKTLKPG--TMSAQAFLEEANLMKTLQ-HDKLVRLYAVVTKEE-------------
TK600/1511/1511/1-511      TKVAVKTLKPG--TMSVQAFLEEANLMKTLQ-HDKLVRLYAVVTKEE-------------
TK599/1511/1511/1-511      TKVAVKTLKPG--TMSVQAFLEEANLMKTLQ-HDKLVRLYAVVTREE-------------
TK1543/1502/1502/1-502     TKVAVKTMKPG--SMSVEAFLAEANLMKTLQ-HDKLVKLHAVVSQE--------------
TK1542/1523/1523/1-523     TKVAVKTMKPG--SMSVEAFLAEANLMKSLQ-HDKLVKLHAVVSQE--------------
TK1541/1503/1503/1-503     TKVAVKTMKPG--SMSVEAFLAEANLMKTLQ-HDKLVKLHAVVTKE--------------
TK1540/1525/1525/1-525     TKVAVKTMKPG--SMSVEAFLAEANVMKTLQ-HDKLVKLHAVVTKE--------------
TK3611/1502/1502/1-502     TKVAVKTMKPG--TMSVEAFLDEANLMKALQ-HDKLVRLNAVVTKEE-------------
TK16665/1505/1505/1-505    MKVAIKTLKEG--TMSPEAFLGEANVMKALQ-HERLVRLYAVVTKE--------------
TK1684/1504/1504/1-504     MKVAIKTLKEG--TMSPEAFLGEANMMKALQ-HERLVRLYAVVTKE--------------
TK17191/1509/1509/1-509    TKVAVKSLKQG--SMSPDAFLAEANLMKQLQ-HQRLVRLYAVVTQE--------------
TK877/1508/1508/1-508      TKVAVKSLKQG--SMSPDAFLAEANLMKQLQ-HQRLVRLYAVVTQE--------------
TK13470/1509/1509/1-509    TKVAVKSLKQG--SMSPDAFLAEANLMKQLQ-HKRLVRLYAVVTEE--------------
TK4495/1502/1502/1-502     RRVAIKCLKIG--TMSVEAFLAEANMMKSLQ-HMHLVRLFAVVTQE--------------
TK6507/1506/1506/1-506     TPVAVKTLKPG--SMDPNDFLREAQIMKSLR-HPKLIQLYAVCTLED-------------
TK6441/1512/1512/1-512     TPVAVKTLKPG--SMDPNDFLREAQIMKSLR-HPKLIQLYAVCTLED-------------
TK1095/1505/1505/1-505     TPVAVKTLKPG--SMDPNDFLREAQIMKNLR-HPKLIQLYAVCTLED-------------
TK400/1505/1505/1-505      TSVAVKTLKPG--TMSVEEFLQEASIMKRLR-HPKLIQLYAVCTKEE-------------
TK398/1526/1526/1-526      TRVAIKTLKPG--TMSPEAFLQEAQVMKKLR-HKKLVQLYAVVSE-E-------------
TK2069/1535/1535/1-535     TRVAIKTLKPG--TMSPEAFLQEAQVMKKLR-HEKLVQLYAVVSE-E-------------
TK2002/1526/1526/1-526     TRVAIKTLKPG--TMSPEAFLQEAQVMKKLQ-HEKLVQLYAVVSE-E-------------
TK397/1526/1526/1-526      TRVAIKTLKPG--TMSPEAFLQEAQVMKKLR-HEKLVQLYAVVSE-E-------------
TK384/1526/1526/1-526      TRVAIKTLKPG--TMSPEAFLQEAQVMKKLR-HEKLVQLYAVVSE-E-------------
TK395/1523/1523/1-523      TRVAIKTLKPG--TMSPEAFLQEAQVMKKLR-HEKLVQLYAMVSE-E-------------
TK388/1532/1532/1-532      TRVAIKTLKPG--TMSPEAFLQEAQVMKKLR-HEKLVQLYAVVSE-E-------------
TK2000/1587/1587/1-587     TRVAIKTLKPG--TMSSEAFLQEAQVMKKLR-HEKLVQLYAVVSE-E-------------
TK387/1557/1557/1-557      TRVAIKTLKPG--TMSPEAFLQEAQVMKKLR-HEKLVQLYAVVSE-E-------------
TK386/1568/1568/1-568      TRVAIKTLKPG--TMSPEAFLQEAQVMKKLR-HEKLVRLYAVVSE-E-------------
TK394/1526/1526/1-526      TRVAIKTLKPG--TMSPEAFLQEAQVMKKLR-HEKLVQLYAVVSE-E-------------
TK392/1526/1526/1-526      TRVAIKTLKPG--TMSPEAFLQEAQVMKKLR-HEKLVQLYAVVSE-E-------------
TK389/1535/1535/1-535      TRVAIKTLKPG--TMSPEAFLQEAQVMKKLR-HEKLVQLYAVVSE-E-------------
TK4181/1527/1527/1-527     TQVAIKTLKPG--TMSPEAFLQEAQVMKKLR-HEKLVQLYAVVSE-E-------------
TK16980/1534/1534/1-534    TKVAIKTLKPG--TMSPESFLEEAQIMKKLK-HDKLVQLYAVVSE-E-------------
TK1214/1536/1536/1-536     TKVAIKTLKPG--TMSPESFLEEAQIMKKLK-HDKLVQLYAVVSE-E-------------
TK2420/1542/1542/1-542     TKVAVKTLKPG--TMSPESFLEEAQIMKKLR-HDKLVQLYAVVSE-E-------------
TK2419/1539/1539/1-539     TKVAVKTLKPG--TMSPEAFLEEAQIMKRLR-HDKLVQLYAVVSE-E-------------
TK45/1537/1537/1-537       TKVAIKTLKPG--TMMPEAFLQEAQIMKKLR-HDKLVPLYAVVSE-E-------------
TK42/1541/1541/1-541       TKVAIKTLKPG--TMMPEAFLQEAQIMKKLR-HDKLVPLYAVVSE-E-------------
TK44/1541/1541/1-541       TKVAIKTLKPG--TMMPEAFLQEAQIMKKLR-HDKLVPLYAVVSE-E-------------
TK43/1543/1543/1-543       TKVAIKTLKPG--TMMPEAFLQEAQIMKKLR-HDKLVPLYAVVSE-E-------------
TK41/1539/1539/1-539       TKVAIKTLKLG--TMMPEAFLQEAQIMKKLR-HDKLVPLYAVVSE-E-------------
TK46/1544/1544/1-544       TKVAIKTLKPG--TMSPEAFLEEAQIMKKLR-HDKLVPLYAVVSE-E-------------
TK1810/1529/1529/1-529     TKVAVKTLKPG--TMSPKAFLEEAQVMKLLR-HDKLVQLYAVVSE-E-------------
TK16213/1517/1517/1-517    TEVAVKTLRPK--TMTPAAFLAEANIMKTCR-HENLVQLYAVCSDME-------------
TK16118/1511/1511/1-511    TPVAVKTLKEG--TMSPAAFLAEANVMKKVR-HERLVQLYAVCSDRE-------------
TK86/1509/1509/1-509       TQVAVKTLKPG--TMSPASFLDEAGVMKKLR-HKHLVQLYAICSDRE-------------
TK14793/1527/1527/1-527    TPVAVKTLKAG--TMAASEFLAEAQVMKKLQ-HEKLIQLYAVCTKEE-------------
TK15446/1504/1504/1-504    TPVAVKTLKAG--TMQPAAFLAEAQIMKKLR-HPKLIQLYAVCTQGE-------------
TK15449/1503/1503/1-503    TAVAVKTLKPD--TMEVKDFVQEAQVMKKIH-HPNLLQLYAVCTIGE-------------
TK14754/1647/1647/1-647    TEVAVKTLKQG--TMTKEDFLKEARIMRAAQ-HPKLVRLYAVCTE-D-------------
TK413/1630/1630/1-630      YKVAIKAIREG--AMCEEDFIEEAKVMMKLT-HPKLVQLYGVCTQQK-------------
TK412/1631/1631/1-631      YKVAIKAIREG--AMCEEDFIEEAKVMMKLT-HPKLVQLYGVCTQQK-------------
TK1256/1625/1625/1-625     DKVAIKTIQEG--AMSEEDFIEEAEVMMKLS-HPKLVQLYGVCLEQA-------------
TK1255/1620/1620/1-620     DKVAIKTIREG--AMSEEDFIEEAEVMMKLS-HPKLVQLYGVCLEQA-------------
TK1564/1659/1659/1-659     YDVAIKMIREG--SMSEDEFIEEAKVMMNLS-HEKLVQLYGVCTKQR-------------
TK1563/1659/1659/1-659     YDVAIKMIKEG--SMSEDEFIEEAKVMMNLS-HEKLVQLYGVCTKQR-------------
TK4292/1628/1628/1-628     YEVAIKMIKEG--SMSEDDFIEEAETMMRLT-HPKLVQLYGVCTKQR-------------
TK4703/1634/1634/1-634     HDVAIKMIKEG--SMSEDDFIEEAKIMMKLH-HENLVQLYGVCTTQR-------------
TK698/1527/1527/1-527      IPVAIKAINEG--SMSEEDFIEEAKVMMKLS-HSRLVQLYGVCIQQK-------------
TK697/1527/1527/1-527      IQVAIKAINEG--SMSEEDFIEEAKVMMKLS-HSKLVQLYGVCIQRK-------------
TK1711/1675/1675/1-675     YDVAVKMIKEG--SMSEDEFFQEAQTMMKLS-HPKLVKFYGVCSKEY-------------
TK6379/1651/1651/1-651     YDVAVKMIKEG--AMSEDEFFQEAQTMMKLS-HPKLVKFYGVCSKKY-------------
TK1700/1822/1822/1-822     TLVAVKSCRETLPPDLKAKFLQEARILKQYS-HPNIVRLIGVCTQKQ-------------
TK1697/1820/1820/1-820     TLVAVKSCRETLPPDIKAKFLQEAKILKQYS-HPNIVRLIGVCTQKQ-------------
TK1701/1820/1820/1-820     TPVAVKSCRETLPPDLKAKFLQEARILKQYN-HPNIVRLIGVCTQKQ-------------
TK1696/1822/1822/1-822     TSVAVKTCKEDLPQELKIKFLQEAKILKQYD-HPNIVKLIGVCTQRQ-------------
TK12368/1823/1823/1-823    TAVAVKTCKEDLPQELKIKFLQEAKILKQYD-HPNIVKLIGVCTQRQ-------------
TK16211/1879/1879/1-879    MEVAVKSCRSEDFPD-KQKFLQEAEILKQYR-HPNIVELIGVCAEKE-------------
TK184/1939/1939/1-939      LEVAIKMLSDEHSNK--QEFLREASVMMRLE-HKCIVRLIGIAKG-E-------------
TK852/1757/1757/1-757      INVAMKTLHKDKMVQGEKEFLREALVMSQLN-HPCIVSLLGVCLG-P-------------
TK2727/1608/1608/1-608     AVKILKNDDNNAAVK--EEMLREANVMQQLD-NPYIVRMIGICEA-E-------------
TK2726/1586/1586/1-586     AVKILKNDDDNAAVK--DEMLREANVMQQLD-NPYIVRMIGICEA-E-------------
TK1509/1629/1629/1-629     AVKILKNEANDPALK--DELLAEANVMQQLD-NPYIVRMIGICEA-E-------------
TK6176/1615/1615/1-615     AVKILKNEANDPALK--DELLAEANVMQQLD-NPYIVRMIGICEA-E-------------
TK1507/1629/1629/1-629     AVKILKNEANDPALK--DELLAEANVMQQLD-NPYIVRMIGICEA-E-------------
TK1508/1628/1628/1-628     AVKILKNEANDPALK--DELLAEANVMQQLD-NPYIVRMIGICEA-E-------------
TK1506/1635/1635/1-635     AVKILKNEANDPALK--DELLAEANVMQQLD-NPYIVRMIGICEA-E-------------
TK6378/1618/1618/1-618     AIKVLKQG-TEKADK--DEMMREAQIMHQLD-NPYIVRLIGVCQA-E-------------
TK49/1618/1618/1-618       AIKVLKQG-TEKADK--DEMMREAQIMHQLD-NPYIVRLIGVCQA-E-------------
TK5507/1617/1617/1-617     AIKVLKQG-TEKADK--DEMMREAQIMHQLD-NPYIVRLIGVCQA-E-------------
TK48/1619/1619/1-619       AIKVLKQG-TEKADT--EEMMREAQIMHQLD-NPYIVRLIGVCQA-E-------------
TK16292/1624/1624/1-624    AVKTLKE-EDIPGQK--SEIVKEAEIMSKLD-HPNIVRLIGVTQS-P-------------
TK14783/1573/1573/1-573    ALKYLKQSEELPNQK--AEILREADAMAALD-HCNIVRLFGICVG-D-------------
TK476/1594/1594/1-594      KQTFVKTVKDQASEVQVTMMLTESCKLRGLH-HRNLLPITHVCIEE-----GE-------
TK475/1604/1604/1-604      KQAFVKTVKDQASEIQVTMMLTESCKLRGLH-HRNLLPITHVCIEE-----GE-------
TK472/1610/1610/1-610      QEVLVKTVAQHASQLQVNLLLQESMMLYEAS-HPNVLSVLGISIED-----YA-------
TK144/1888/1888/1-888      VAVKTMKIAICT-RSELEDFLSEAVCMKEFD-HPNVMRLIGVCFQGSDREGFP-------
TK17022/1894/1894/1-894    VAVKTMKIAICT-RSELEDFLSEAVCMKEFD-HPNVMRLIGVCFQGSERESFP-------
TK17427/1723/1723/1-723    VAVKMLKADIIA-SSDIEEFLREAACMKEFD-HPHVAKLVGVSLRSRAKGRLP-------
TK701/1890/1890/1-890      VAVKMLKADIIA-SSDIEEFLREAACMKEFD-HPHVAKLVGVSLRSRAKGRLP-------
TK703/1880/1880/1-880      VAVKMLKADIIA-SSDIEEFLREAACMKEFD-HPHVAKLVGVSLRSRAKGRLP-------
TK702/1880/1880/1-880      VAVKMLKADIIA-SSDIEEFLREAACMKEFD-HPHVAKLVGVSLRSRAKGRLP-------
TK6449/1856/1856/1-856     VAVKMLKADIIA-SSDIEEFLREAACMKEFD-HPHVAKLVGVSLRSRAKGRLP-------
TK4417/1873/1873/1-873     VAVKMLKADIFT-STDIEEFLREAACMKEFD-HPHVTKLIGVSLRSRPKGRLP-------
TK3473/1880/1880/1-880     VAVKMLKAEIFC-SSDIEEFLREAAFMKEFD-HPNVCKLIGVSLRSRTKGRLP-------
TK4357/1874/1874/1-874     VAVKVLKTDINS-SSDIEQCLKEAAYMKDFH-HPNVIQLIGVSLHRRAQQRLP-------
TK851/1994/1994/1-994      VAVKTMKLDNFS-LREIEEFLSEAACMKDFN-HPNVIRLLGVCIELSSQG-IP-------
TK849/1999/1999/1-999      VAVKTMKLDNSS-HREIEEFLSEAACMKDFS-HPNVIRLLGVCIEMSSQG-IP-------
TK3445/1824/1824/1-824     VTVAVKMLKDDATEKDLSDLVSEMEMMKMIGKHKNIINLLGACTQDG-------------
TK1484/1823/1823/1-823     VTVAVKMLKDDATEKDLSDLVSEMEMMKMIGKHKNIINLLGACTQDG-------------
TK1483/1806/1806/1-806     ITVAVKMLKDDATDKDLSDLVSEMEMMKMIGKHKNIINLLGACTQDG-------------
TK13613/1945/1945/1-945    MTVAVKMLKPSAHLTEREALMSELKVLSYLGNHMNIVNLLGACTVGG-------------
TK12985/1979/1979/1-979    MTVAVKMLKPSAHLTEREALMSELKVLSYLGNHMNIVNLLGACTVGG-------------
TK5546/1978/1978/1-978     MTVAVKMLKPSAHLTEREALMSELKVLSYLGNHMNIVNLLGACTVGG-------------
TK2040/1976/1976/1-976     MTVAVKMLKPSAHATEKEALMSELKVLSYLGNHINIVNLLGACTVGG-------------
TK5204/1977/1977/1-977     TRVAVKMLKASAHPDEREALMSELKILSHLGQHKNIVNLLGACTHGG-------------
TK5202/1977/1977/1-977     TGVAVKMLKASAHPDEREALMSELKILSHLGQHKNIVNLLGACTHGG-------------
TK5201/1977/1977/1-977     TRVAVKMLKASAHPDEREALMSELKILSHLGQHKNIVNLLGACTHGG-------------
TK5203/1974/1974/1-974     TRVAVKMLKASAHPDEREALMSELKILSHLGQHKNIVNLLGACTHGG-------------
TK1637/1978/1978/1-978     LKVAVKMLKSTAHADEKEALMSELKIMSHLGQHENIVNLLGACTHGG-------------
TK572/1944/1944/1-944      QAVAIKTLKDKAEGPLREEFRQEAMLRARLQ-HPNIVCLLGVVTKDQ-------------
TK571/1943/1943/1-943      QAVAIKTLKDKAEGPLREEFRHEAMLRARLQ-HPNVVCLLGVVTKDQ-------------
TK569/1937/1937/1-937      QLVAIKTLKDYNNPQQWTEFQQEASLMAELH-HPNIVCLLGAVTQEQ-------------
TK568/1937/1937/1-937      QLVAIKTLKDYNNPQQWMEFQQEASLMAELH-HPNIVCLLGAVTQEQ-------------
TK567/1685/1685/1-685      ITVAIKALKENASVKTQQDFKREIELISDLK-HQNIVCILGVVLNKE-------------
TK857/1868/1868/1-868      TMVAVKMLKEEASADMQADFQREAALMAEFD-NPNIVKLLGVCAVGK-------------
TK855/1869/1869/1-869      TMVAVKMLKEEASADMQADFQREAALMAEFD-NPNIVKLLGVCAVGK-------------
TK3926/1946/1946/1-946     TMVAVKMLKEEASPDMQADFRREAALMAEFN-HPNIVKLLGVCAVGK-------------
TK16351/1699/1699/1-699    ALVAVKKLKPDVSDEVLQSFDKEIKFMSQLQ-HDSIVQLLAICTHSK-------------
TK16256/1700/1700/1-700    ALVAVKKLKPDVSDEVRQSFDKEIKFMSQLQ-HDSIVQLLAVCTHSK-------------
TK14385/1616/1616/1-616    MTVAIKTLSVCDTMGQRNAFLAEASIMKKFD-SPYVMRLMGLVSTEN-------------
TK14384/1614/1614/1-614    LTVAIKTLSTCENVAQRNAFLGEASIMKKFD-CPYVMRLFGLVSTVN-------------
TK2038/1977/1977/1-977     STVAIKTLKAGYTEKQRNDFLSEASIMGQFC-HHNIIRLEG-WSKYK-------------
TK4864/1666/1666/1-666     VAVAIKTLKPGYTEKQRQDFLSEASIMGQFS-HKNIIRLEGVVTKFK-------------
TK4885/1969/1969/1-969     IVVAIKTLKSTYSDSQWWNFLREATIMGQFN-HPNIVHLEGVVTKRR-------------
TK2023/1880/1880/1-880     ICVAIKTLKAGFTEQQRLDFLSEASVIGQFD-HPNIIHLEGVVTKCK-------------
TK4866/1976/1976/1-976     NYVAIKTLKGGYTDKQRRDFLSEASIMGQFQ-HPNIIHLEGVITASC-------------
TK14787/1893/1893/1-893    VPIAVKTLKPGSSDKMRDDFLTEASIMGQFH-HPNVIKLYGVITKVE-------------
TK1011/1888/1888/1-888     LPVAIKTLPELCSHQDELDFLMEALIISKFS-HQNIVRCVGLSFRSA-------------
TK1010/1864/1864/1-864     LQVAIKTLPELCSPQDELDFLMEALIISKFR-HQNIVRCVGLSLRAT-------------
STK_STE5716/1431/1-431     VVAIKIIDLEEA--EDEIEDIQQEITVLSQCDSP---YVTKYYGSYLKDT----------
STK_STE682/1443/1-443      VVAIKIIDLEEA--EDEIEDIQQEITVLSQCDSP---YVTKYYGSYLKDT----------
STK_STE16106/1416/1-416    VVAIKIIDLEEA--EDEIEDIQQEITVLSQCDSS---YVTKYYGSYLKGS----------
STK_STE684/1426/1-426      VVAIKIIDLEEA--EDEIEDIQQEITVLSQCDSP---YITRYFGSYLKST----------
STK_STE683/1426/1-426      VVAIKIIDLEEA--EDEIEDIQQEITVLSQCDSP---YITRYFGSYLKST----------
STK_STE907/11080/1-1080    VYAIKVLNLDSD--SDEVEDVQREIQFLASLKQIS--NITRYYGSYLKDT----------
STK_STE1108/1652/1-652     TVAIKILNLDTD--EDEVSDIQKEVAVLSELKQSDVENIIKYHGSYLVGT----------
STK_STE224/1471/1-471      IIAIKQIDLETG--IDDITDIEQEVFMLSNCNSS---NVIQYYGCFVDGY----------
STK_STE14288/11087/1-1087  LAAIKIMNIN----EDEEDEIKLEINMLKKHSHHR--NVATYYGAFIKKLPSSTGK---H
STK_STE1094/11080/1-1080   LAAIKIMNIN----EDEEDEIKLEINMLKKHSHHR--NVATYYGAFIKKLPSSTGK---H
STK_STE16415/1898/1-898    VVAIKKMSYSGKQTHEKWQDILKEVKFLRQLKHP---NTIEYKGCYLKEH----------
STK_STE6297/11001/1-1001   VVAIKKMSYSGKQSTEKWQDIIKEVKFLQRIKHP---NSIEYKGCYLREH----------
STK_STE219/1982/1-982      TVAIKKMNFSGKQAVEKWNDILKEVSFLNTVVHP---HIVDYKACFLKDT----------
STK_STE80/1966/1-966       LAAAKVIETKSE---EELEDYIVEIEILATCDHP---YIVKLLGAYYYDG----------
STK_STE79/1968/1-968       LAAAKVIETKSE---EELEDYIVEIEILATCDHP---YIVKLLGAYYHDG----------
STK_STE10692/1825/1-825    LVAVKIISLTEG--EEGYEDIRGEIEMLQQCSHP---NVVRYFGSYQGEE----------
STK_STE8915/1825/1-825     LVAVKIISLTEG--EEGYEDIRGEIEMLQQCSHP---NVVRYFGSYQGEE----------
STK_STE497/1639/1-639      QVAVKKMDLRKQ---QRRELLFNEVVIMRDYHHP---NIVETYSSFLVN-----------
STK_STE495/1681/1-681      QVAVKMMDLRKQ---QRRELLFNEVVIMRDYQHF---NVVEMYKSYLVG-----------
STK_STE481/1524/1-524      EVAIKQINLQKQ---PKKELIINEILVMKELKNP---NIVNFLDSYLVG-----------
STK_STE480/1524/1-524      EVAIKQINLQKQ---PKKELIINEILVMKELKNP---NIVNFLDSYLVG-----------
STK_STE411/1544/1-544      EVAIKQMNLQQQ---PKKELIINEILVMRENKNP---NIVNYLDSYLVG-----------
STK_STE409/1545/1-545      EVAIKQMNLQQQ---PKKELIINEILVMRENKNP---NIVNYLDSYLVG-----------
STK_STE410/1545/1-545      EVAIKQMNLQQQ---PKKELIINEILVMRENKNP---NIVNYLDSYLVG-----------
STK_STE16454/1704/1-704    EVAIKQMNLSQQ---PKKELIINEILVMRENKHP---NVVNYLDSYLVS-----------
STK_STE679/1939/1-939      SVAIKQMNLEKQ---PKKELIINEILVMKGSKHP---NIVNFIDSYVLK-----------
STK_STE182/1658/1-658      SVAIKKMNINQQ---PKKEFIVNEILVMKSHHHK---NIVNFIDTFFYK-----------
STK_STE678/11230/1-1230    IVAIKQMNLEQQ---PKKELIINEILVMKGSSHP---NIVNFIDSYLLK-----------
STK_STE286/1655/1-655      RVAIKQIRLSEQ---PKKQLIMNELLVMNDSRQE---NIVNFLEAYIIDD----------
STK_STE1782/1793/1-793     KVAIKQMILSKQ---PRKELIVNEILVMKDSQHK---NIVNFLEAYLKTE----------
STK_STE1783/1971/1-971     KIAIKQMDLDAQ---PRKELIINEILVMKDSQHK---NIVNFLDSYLIGD----------
STK_STE183/1589/1-589      SVAIKSIDLQCQ---TRKELILNEITVMRESIHP---NIVTYLDSFLVRE----------
STK_CMGC799/1370/1-370     KVAIKKVLQDKRFKNRELEIMKMLSHIN----IIDLKYFFYER-DSQDE-----------
STK_CMGC793/1501/1-501     KVAIKKVLQDRRYKNRELETMKMLCHPN----TVGLQYYFYEK-DEEDE-----------
STK_CMGC16370/1442/1-442   MIAIKKVLQDKRFKNRELQIWRKLDHCN----IAKLRHFFYTNGEKKDE-----------
STK_CMGC1054/1375/1-375    PYAIKRVVKSPKVQSLELEILQNIRHPN----LVTLEFFFESHCTTKDGGHL--------
STK_CMGC16798/11194/1-1194 -VAIKILKNHPSYARQGQIEVSILARLSTE--NADEYNFVRAYECFQHR-----------
STK_CMGC6298/11191/1-1191  -VAIKILKNHPSYARQGQIEVSILARLSTE--NADEYNFVRAYECFQHR-----------
STK_CMGC782/1622/1-622     -VAIKRMK-RKFYSWDECMNLREVKSLK----KLNHANVIKLKEVIREN-----------
STK_CMGC781/1622/1-622     -VAIKRMK-RKFYSWDECMNLREVKSLK----KLNHANVIKLKEVIREN-----------
STK_CMGC780/1623/1-623     -VAIKRMK-RKFYSWDECMNLREVKSLK----KLNHANVIKLKEVIREN-----------
STK_CMGC831/1629/1-629     -IAIKKMK-RKFYSWEECMNLREVKSLK----KLNHANIVKLKEVIREN-----------
STK_CMGC829/1632/1-632     -IAIKKMK-RKFYSWEECMNLREVKSLK----KLNHANVVKLKEVIREN-----------
STK_CMGC14550/1407/1-407   -VAVKKMK-QRFHSWEECLQLREIQSLR----KVQHPNLVKLKEVVREK-----------
STK_CMGC11492/1499/1-499   -VAIKRMK-KKYFSWEECVNLREVKSLS----RMNHPNIVKLKEVIREN-----------
STK_CMGC10058/1499/1-499   -VAIKRMK-KKYFSWEECVNLREVKSLS----RMNHPNIVKLKEVIREN-----------
STK_CMGC9558/1530/1-530    QVAIKRMK-KKYFSWEECVNLREVKSLS----RMNHPNIVKLKEVIREN-----------
STK_CMGC1093/1443/1-443    -VAVKKMK-RKFYYWEECVNLREVKALR----KLNHPHIIKLKEIVREH-----------
STK_CMGC78/11030/1-1030    -VAIKKFKDSEENEEVKETTLRELKMLR----TLKQENIVELKEAFRRR-----------
STK_CMGC5737/1457/1-457    -VAIKIFYEKPE-KSVNKIATREIKFLK----QFRHENLVNLIEVFRQK-----------
STK_CMGC17299/1426/1-426   -VAIKKVTNIFSKKILAKRALREIKLLRHFRGHKYITCLYDLDVIPDQNNNFN-------
STK_CMGC936/1433/1-433     -VAIRKIPNAFGNKLSCKRTLRELKLLRHLRGHPNIVWLFDTDIVFYPNGALN-------
STK_CMGC517/1515/1-515     -VALKKMPNVFQNLVSCKRVFRELKMLCFFK-HDNVLSALDILQPP-HIDYFE-------
STK_CMGC271/1469/1-469     LVALKVIRLQ-EEEGTPFTAIREASLLKGL-KHANIVLLHDIIH--TKETLT--------
STK_CMGC270/1469/1-469     LVALKVIRLQ-EEEGTPFTAIREASLLKGL-KHANIVLLHDIIH--TKETLT--------
STK_CMGC1743/1384/1-384    LVALKVISMN-AEEGVPFTAIREASLLKGL-KHANIVLLHDIIH--TKETLT--------
STK_CMGC15817/1509/1-509   RVALKEIRLQ-EEEGAPFTAIREASLLKEL-KHSNIVTLHDIVH--TRETLT--------
STK_CMGC1210/1451/1-451    LVALKEIRLE-HEEGAPCTAIREVSLLKDL-KHANIVTLHDLIH--TDRSLT--------
STK_CMGC1209/1451/1-451    LVALKEIRLE-HEEGAPCTAIREVSLLKDL-KHANIVTLHDLIH--TDRSLT--------
STK_CMGC1208/1472/1-472    LVALKEIRLE-HEEGAPCTAIREVSLLKNL-KHANIVTLHDLIH--TDRSLT--------
STK_CMGC1207/1523/1-523    LVALKEIRLE-HEEGAPCTAIREVSLLKDL-KHANIVTLHDIVH--TDKSLT--------
STK_CMGC1205/1523/1-523    LVALKEIRLE-HEEGAPCTAIREVSLLKDL-KHANIVTLHDIVH--TDKSLT--------
STK_CMGC1203/1496/1-496    LVALKEIRLE-HEEGAPCTAIREVSLLKDL-KHANIVTLHDIIH--TEKSLT--------
STK_CMGC1202/1496/1-496    LVALKEIRLE-HEEGAPCTAIREVSLLKDL-KHANIVTLHDIIH--TEKSLT--------
STK_CMGC949/1288/1-288     IVALKVIRID-ADEGTPSTAIREISLMKEL-RHPNIMSLSDVLQ--TENKLM--------
STK_CMGC1849/1780/1-780    IVALKRLKMEKEKEGFPITSLREINTILKA-QHPNIVTVREIVVGSNMDKIY--------
STK_CMGC1846/1795/1-795    IVALKRLKMEKEKEGFPITSLREINTILKA-QHPNIVTVREIVVGSNMDKIY--------
STK_CMGC1847/1434/1-434    IVALKRLKMEKEKEGFPITSLREINTILKA-QHPNIVTVREIVVGSNMDKIY--------
STK_CMGC1056/1952/1-952    IVALKRLKMEKEKEGFPITSLREINTLLKG-QHPNIVTVREIVVGSNMDKIF--------
STK_CMGC33/1719/1-719      IVALKRLKMEKEKEGFPITALREINMLLKAGNHPNIVNVKEILLGSNMDKIY--------
STK_CMGC1555/1335/1-335    RVAIKKIKVGQFKDGIDISALREIKFLRES-RHDNVIELVDVFS--TKSNLN--------
STK_CMGC904/1306/1-306     KIAIKEIKTSEFKDGLDMSAIREVKYLQEM-QHPNVIELIDIFM--AYDNLN--------
STK_CMGC1844/1591/1-591    VYALKRILMHTEKEGFPITAIREIKILKSI-KHENIIPLSDMTVVRADKKHRRRGS----
STK_CMGC181/1657/1-657     QVAMKKIIVSVEKDLFPITAQREITILKRL-NHKNIIKLIEMVYDHSPDITNAASS-NLH
STK_CMGC9861/1475/1-475    PIAIKKFKQSKEGDGVSPTAIREIMLLREI-NHENVVKLVNVHINHADMSLY--------
STK_CMGC9036/1475/1-475    PIAIKKFKQSKEGDGVSPTAIREIMLLREI-NHENVVKLVNVHINHADMSLY--------
STK_CMGC414/1352/1-352     --ESKQVSSNAQQTGVSQSAIREMMLCREI-QHENIVSLVQVLLKDGTIS----------
STK_CMGC17631/11007/1-1007 -RRSRSKVKEDKFKGSLSEGMKVEQESSSDDNLEDFDVEEEDEEALIEQRRIQRQAIVQK
STK_CMGC1567/11007/1-1007  -RRSRSKVKEDKFKGSLSEGMKVEQESSSDDNLEDFDVEEEDEEALIEQRRIQRQAIVQK
STK_CMGC681/1565/1-565     -VALKVVKSAGHYTETAVDEIKLLKCVRDSD---PSDPKRETIVQLIDDFRISG---VNG
STK_CMGC680/1533/1-533     -VALKVVKSAGHYTETAVDEIKLLKCVRDSD---PSDPKRETIVQLIDDFRISG---VNG
STK_CMGC92/11093/1-1093    -VAMKIVKSAEHYTEAALDEIKLLLSVRSAD---PNDIGCHKVVQLLDEFTVTG---ING
STK_CMGC1012/1742/1-742    -VAMKIVRGDKVYTEAAEDEIKLLQRVNDADNTKEDSMGANHILKLLDHFNHKG---PNG
STK_STE14/1363/1-363       LIAVKRIRCNNIGHREQIRLLREHDTIVKSEKGPNIVKFYGAIFSEG-------------
STK_STE1616/11478/1-1478   ESPYTKPELAPKREAPKPPANTSPQRTLSTSKQNKPIRLVRASTKISRSKRSKP------

TK601/1511/1511/1-511      -PIYIITEFMA-KGSLLDFLKSDEGS----------------------------------
TK600/1511/1511/1-511      -PIYIITEFMA-KGSLLDFLKSDEGG----------------------------------
TK599/1511/1511/1-511      -PIYIITEYMA-KGSLLDFLKSDEGG----------------------------------
TK1543/1502/1502/1-502     -PIFIVTEFMA-KGSLLDFLKSEEGS----------------------------------
TK1542/1523/1523/1-523     -PIFIVTEFMA-KGSLLDFLKSEEGS----------------------------------
TK1541/1503/1503/1-503     -PIYIITEFMA-KGSLLDFLKSDEGS----------------------------------
TK1540/1525/1525/1-525     -PIYIITEFMA-KGSLLDFLKSDEGS----------------------------------
TK3611/1502/1502/1-502     -PIYIITEFME-KGSLLDFLKSDEGN----------------------------------
TK16665/1505/1505/1-505    -PIYIVTEYMA-RGCLLDFLKTDEGS----------------------------------
TK1684/1504/1504/1-504     -PIYIVTEYMA-RGCLLDFLKTDEGS----------------------------------
TK17191/1509/1509/1-509    -PIYIITEYME-NGSLVDFLKTPSGI----------------------------------
TK877/1508/1508/1-508      -PIYIITEYME-NGSLVDFLKTPSGI----------------------------------
TK13470/1509/1509/1-509    -PIYIITEYME-NGSLVDFLKTPSGI----------------------------------
TK4495/1502/1502/1-502     -PIFIVTEYME-NGSLVDYLKTTEGS----------------------------------
TK6507/1506/1506/1-506     -PIYIITELMR-HGSLQEYLQNDGGS----------------------------------
TK6441/1512/1512/1-512     -PIYIITELMR-HGSLQEYLQNDGGS----------------------------------
TK1095/1505/1505/1-505     -PIYIITELMR-HGSLQEYLQNDTGS----------------------------------
TK400/1505/1505/1-505      -PIYIVTELMK-YGSLLEYLRGEDG-----------------------------------
TK398/1526/1526/1-526      -PIYIVIEYMS-KGSLLDFLKGEMGK----------------------------------
TK2069/1535/1535/1-535     -PIYIVIEYMS-KGSLLDFLKGEMGK----------------------------------
TK2002/1526/1526/1-526     -PIYIVIEYMS-KGSLLNFLKGEMGK----------------------------------
TK397/1526/1526/1-526      -PIYIVTEYMS-KGSLLDFLKGEMGK----------------------------------
TK384/1526/1526/1-526      -PIYIVTEYMS-KGSLLDFLKGEMGK----------------------------------
TK395/1523/1523/1-523      -PIYIVIEYMS-KGSLLDFLKGEMGK----------------------------------
TK388/1532/1532/1-532      -PIYIVTEYMS-KGSLLDFLKGEMGK----------------------------------
TK2000/1587/1587/1-587     -PIYIVTEYMS-KGSLLDFLKGEMGK----------------------------------
TK387/1557/1557/1-557      -PIYIVTEYMS-KGSLLDFLKGEMGK----------------------------------
TK386/1568/1568/1-568      -PIYIVTEYMS-KGSLLDFLKGEMGK----------------------------------
TK394/1526/1526/1-526      -PIYIVIEYMS-KGSLLDFLKGEMGK----------------------------------
TK392/1526/1526/1-526      -PIYIVIEYMS-KGSLLDFLKGEMGK----------------------------------
TK389/1535/1535/1-535      -PIYIVTEYMS-KGSLLDFLKGETGK----------------------------------
TK4181/1527/1527/1-527     -PIYIVTEFMD-QGSLLEFLKGQYST----------------------------------
TK16980/1534/1534/1-534    -PIYIVTEYMN-KGSLLDFLKDGEGR----------------------------------
TK1214/1536/1536/1-536     -PIYIVTEYMN-KGSLLDFLKDGEGR----------------------------------
TK2420/1542/1542/1-542     -PIYIVTEYMS-KGSLLDFLKDGEGR----------------------------------
TK2419/1539/1539/1-539     -PIYIVTEFMT-QGSLLDFLKDGDGR----------------------------------
TK45/1537/1537/1-537       -PIYIVTEYMI-KGSLLDFLKEGNGK----------------------------------
TK42/1541/1541/1-541       -PIYIVTEFMT-KGSLLDFLKEGEGK----------------------------------
TK44/1541/1541/1-541       -PIYIVTEFMS-KGSLLDFLKEGDGK----------------------------------
TK43/1543/1543/1-543       -PIYIVTEFMS-KGSLLDFLKEGDGK----------------------------------
TK41/1539/1539/1-539       -PIYIVTEFMS-KGSLLDFLKEGDGK----------------------------------
TK46/1544/1544/1-544       -PIYIVTEFMG-KGSLLDFLKEGDGK----------------------------------
TK1810/1529/1529/1-529     -PIYIVTEFMC-HGSLLDFLKNPEGQ----------------------------------
TK16213/1517/1517/1-517    -PIYIVTELMK-HGSLLDFLKDGDGR----------------------------------
TK16118/1511/1511/1-511    -PIYIVTELMS-NGSLLDYLKDGTGK----------------------------------
TK86/1509/1509/1-509       -PIYIVTEYMS-GGSLLDYLSKGEGV----------------------------------
TK14793/1527/1527/1-527    -PIYIVTELMK-NGSLLDYLQKGEGR----------------------------------
TK15446/1504/1504/1-504    -PVYIITELMS-KGSLLDYLQ-GEGR----------------------------------
TK15449/1503/1503/1-503    -PIYIVTELMK-FGSLLEYLKHGEGK----------------------------------
TK14754/1647/1647/1-647    -PIYIVTELMC-NGSLLQYLRDGPGK----------------------------------
TK413/1630/1630/1-630      -PIYIVTEFME-RGCLLNFLRQ-RQG----------------------------------
TK412/1631/1631/1-631      -PIYIVTEFME-RGCLLNFLRQ-RQG----------------------------------
TK1256/1625/1625/1-625     -PICLVFEFME-HGCLSDYLRS-QRG----------------------------------
TK1255/1620/1620/1-620     -PICLVFEFME-HGCLSDYLRT-QRG----------------------------------
TK1564/1659/1659/1-659     -PIFIITEYMA-NGCLLNYLRE-MRH----------------------------------
TK1563/1659/1659/1-659     -PIFIITEYMA-NGCLLNYLRE-MRH----------------------------------
TK4292/1628/1628/1-628     -PIYIVTEFMA-QGNLLDHLRG-QGR----------------------------------
TK4703/1634/1634/1-634     -PIYIVTEFLS-NGCLLTYLREGLKQ----------------------------------
TK698/1527/1527/1-527      -PLYIVTEFME-NGCLLDYLRE-RKG----------------------------------
TK697/1527/1527/1-527      -PLYIVTEFME-NGCLLNYLRE-NKG----------------------------------
TK1711/1675/1675/1-675     -PIYIVTEYIS-NGCLLNYLRS-HGK----------------------------------
TK6379/1651/1651/1-651     -PIYIVTEYIT-NGCLLNYLKS-HGK----------------------------------
TK1700/1822/1822/1-822     -PIYIVMELVQ-GGDFLTFLR-TEGA----------------------------------
TK1697/1820/1820/1-820     -PIYIVMELVQ-GGDFLTFLR-TEGA----------------------------------
TK1701/1820/1820/1-820     -PIYIVMELVQ-GGDFLTFLR-TEGA----------------------------------
TK1696/1822/1822/1-822     -PVYIIMELVS-GGDFLTFLR-RKKD----------------------------------
TK12368/1823/1823/1-823    -PIYIIMELVP-GGDFLSFLR-KKKD----------------------------------
TK16211/1879/1879/1-879    -PLYIIMELMA-GGNFLSFLRGPEGK----------------------------------
TK184/1939/1939/1-939      -MLMMVQELAP-LGSMLQYILDHGHE----------------------------------
TK852/1757/1757/1-757      -PMILVQELVE-MGALLDYLMDYQPE----------------------------------
TK2727/1608/1608/1-608     -SLMLVMELVE-LGPLHKFLQ--KNK----------------------------------
TK2726/1586/1586/1-586     -NLMLVMELAE-LGPLHKFLQ--KNK----------------------------------
TK1509/1629/1629/1-629     -SWMLVMEMAA-WGPLNKYLQ--QNR----------------------------------
TK6176/1615/1615/1-615     -SWMLVMEMAE-LGPLNKYLQ--QNR----------------------------------
TK1507/1629/1629/1-629     -SWMLVMEMAE-LGPLNKYLQ--QNR----------------------------------
TK1508/1628/1628/1-628     -SWMLVMEMAE-LGPLNKYLQ--QNR----------------------------------
TK1506/1635/1635/1-635     -SWMLVMEMAE-LGPLNKYLQ--QNR----------------------------------
TK6378/1618/1618/1-618     -ALMLVMEMAG-GGPLHKFLLG-KKE----------------------------------
TK49/1618/1618/1-618       -ALMLVMEMAG-GGPLHKFLLG-KKE----------------------------------
TK5507/1617/1617/1-617     -ALMLVMEMAG-GGPLHKFLLG-KKE----------------------------------
TK48/1619/1619/1-619       -ALMLVMEMAG-GGPLHKFLVG-KRE----------------------------------
TK16292/1624/1624/1-624    -GFMLVMELAP-QGPLHKFLK--KNR----------------------------------
TK14783/1573/1573/1-573    -PICLVMELAR-QGPLNKFLR--KRP----------------------------------
TK476/1594/1594/1-594      -KPMVVLPYMN-WGNLKLFLRQCKLVEANNPQ----------------------------
TK475/1604/1604/1-604      -KPMVILPYMN-WGNLKLFLRQCKLVEANNPQ----------------------------
TK472/1610/1610/1-610      -TPFVLYAATGSVRNLKSFLQ-----DPSYAR----------------------------
TK144/1888/1888/1-888      -EPVVILPFMK-HGDLHSFLLYSR--LGDQPV----------------------------
TK17022/1894/1894/1-894    -APVVILPFMK-HGDLHSFLLYSR--LGDQPV----------------------------
TK17427/1723/1723/1-723    -IPMVILPFMK-HGDLHAFLLASR--IGENPF----------------------------
TK701/1890/1890/1-890      -IPMVILPFMK-HGDLHAFLLASR--IGENPF----------------------------
TK703/1880/1880/1-880      -IPMVILPFMK-HGDLHAFLLASR--IGENPF----------------------------
TK702/1880/1880/1-880      -IPMVILPFMK-HGDLHAFLLASR--IGENPF----------------------------
TK6449/1856/1856/1-856     -IPMVILPFMK-HGDLHAFLLASR--IGENPF----------------------------
TK4417/1873/1873/1-873     -IPMVILPFMK-HGDLHAFLLMSR--IGENPF----------------------------
TK3473/1880/1880/1-880     -VPMVILPFMK-HGDLHTFLLMSR--IGEEPI----------------------------
TK4357/1874/1874/1-874     -IPMVILPFMK-HGDLHTFLLMSR--LGDEPF----------------------------
TK851/1994/1994/1-994      -KPMVILPFMK-YGDLHTFLLYSR--IESVPK----------------------------
TK849/1999/1999/1-999      -KPMVILPFMK-YGDLHTYLLYSR--LETGPK----------------------------
TK3445/1824/1824/1-824     -PLYVIVEYAS-KGNLREYLRARRPPGMEYSFDINRVPEEQMTFK---------------
TK1484/1823/1823/1-823     -PLYVIVEYAS-KGNLREYLRARRPPGMEYSFDINRVPEEQMTFK---------------
TK1483/1806/1806/1-806     -PLYVLVEYAS-KGNLREYLRARRPPGMDYSFDTCKLPEEQLTFK---------------
TK13613/1945/1945/1-945    -PTLVITEYCC-YGDLLNFLRRKRD---SFICSKQEDHAEAALYKNLLHSKESSCNDSTN
TK12985/1979/1979/1-979    -PTLVITEYCC-YGDLLNFLRRKRD---SFICSKQEDHGEVALYKNLLHSKESSCSDSTN
TK5546/1978/1978/1-978     -PTLVITEYCC-YGDLLNFLRRKRD---SFIFSKQEEQADAALYKNLLHSKESSC-DSSN
TK2040/1976/1976/1-976     -PTLVITEYCC-FGDLLNFLRRRRV---YFYYTT---LGEDAYYRNVMMQ--SEPNDSRN
TK5204/1977/1977/1-977     -PVLVITEYCC-HGDLLNFLRSKAENFLNFVMTIPNFPEPMTDYKNVSIER---------
TK5202/1977/1977/1-977     -PVLVITEYCC-HGDLLNFLRSKAENFLNFVMTIPNFPEPMTDYKNVSTER---------
TK5201/1977/1977/1-977     -PVLVITEYCC-HGDLLNFLRSKAENFLNFVMTIPNFPEPVTDYKNVSTER---------
TK5203/1974/1974/1-974     -PVLVITEYCC-HGDLLNFLRSKAENFLNFVMTIPDFPEPMTDYKNISTER---------
TK1637/1978/1978/1-978     -PVLVITEYCC-YGDLLNFLRRQAEAMLGPSLSVGQDPEAGAGYKNIHLEK---------
TK572/1944/1944/1-944      -PLSMIFSYCS-HGDLHEFLVMRSPHSDVG-STDDDRTVKSA------------------
TK571/1943/1943/1-943      -PLSMIFSYCS-HGDLHEFLVMRSPHSDVG-STDDDRTVKSA------------------
TK569/1937/1937/1-937      -PVCMLFEYMN-QGDLHEFLIMRSPHSDVGCSSDEDGTVKSS------------------
TK568/1937/1937/1-937      -PVCMLFEYIN-QGDLHEFLIMRSPHSDVGCSSDEDGTVKSS------------------
TK567/1685/1685/1-685      -PYCMLFEYMA-NGDLHEFLISNSP------------TEGKS------------------
TK857/1868/1868/1-868      -PMCLLFEYMA-YGDLNEFLRSMSPHTVCSLSHSDLSTRARVSSPGPP------------
TK855/1869/1869/1-869      -PMCLLFEYMA-YGDLNEFLRSMSPHTVCSLSHSDLSMRAQVSSPGPP------------
TK3926/1946/1946/1-946     -PMCLLFEYMA-HGDLNEYLRKRSPITARTLRPANCVGWSSGWGKGLT------------
TK16351/1699/1699/1-699    -HPFIVMEYME-NGDLNQFLQKYQMVDDDSALYSN-------------------------
TK16256/1700/1700/1-700    -HPFIVMEYME-NGDLNQFLQKYQMVDDDSALYSN-------------------------
TK14385/1616/1616/1-616    -KPLVVMEFMA-EGDLRGYVRKCRPQNRQFSINSIETNGSAASVYG--------------
TK14384/1614/1614/1-614    -KPLVVMEFMA-EGDLRGYLMKCRPQEEQFATR---FSGSSQSTSK--------------
TK2038/1977/1977/1-977     -PMMIVTEHME-NGALDKFLKDNDGE----------------------------------
TK4864/1666/1666/1-666     -DAMIITEYME-NGALDQYLRDHDGD----------------------------------
TK4885/1969/1969/1-969     -PMMIITEYME-NGALDTFLRENEEK----------------------------------
TK2023/1880/1880/1-880     -PVMIITEYME-NGSLDMFLRKNDCR----------------------------------
TK4866/1976/1976/1-976     -PVMILTEYME-NGALDSFLRLNDGQ----------------------------------
TK14787/1893/1893/1-893    -PAMIIMEFMD-NGSLYYYLRHNDEK----------------------------------
TK1011/1888/1888/1-888     -PRLILLELMS-GGDMKSFLRHSRPHPGQLA-----------------------------
TK1010/1864/1864/1-864     -PRLILLELMS-GGDMKSFLRHSRPHLGQPS-----------------------------
STK_STE5716/1431/1-431     -KLWIIMEYLG--GGSALDLLE--------------------------------------
STK_STE682/1443/1-443      -KLWIIMEYLG--GGSALDLLE--------------------------------------
STK_STE16106/1416/1-416    -KLWIIMEYLG--GGSALDLLR--------------------------------------
STK_STE684/1426/1-426      -KLWIIMEYLG--GGSALDLLK--------------------------------------
STK_STE683/1426/1-426      -KLWIIMEYLG--GGSALDLLK--------------------------------------
STK_STE907/11080/1-1080    -SLWIIMEHCA--GGSLRSLLR--------------------------------------
STK_STE1108/1652/1-652     -NLWIIMDYCH--GGSVRTLME--------------------------------------
STK_STE224/1471/1-471      -TLWILMEHMD--GGSVSGLLK--------------------------------------
STK_STE14288/11087/1-1087  DQLWLVMEFCG--SGSITDLVKNTK-----------------------------------
STK_STE1094/11080/1-1080   DQLWLVMEFCG--SGSITDLVKNTK-----------------------------------
STK_STE16415/1898/1-898    -TAWLVMEYCL--G-SASDLLEVH------------------------------------
STK_STE6297/11001/1-1001   -TAWLVMEYCL--G-SASDLLEVH------------------------------------
STK_STE219/1982/1-982      -TCWLVMEYCI--G-SAADIVDVL------------------------------------
STK_STE80/1966/1-966       -KLWIMIEFCP--GGAVDAIMLEL------------------------------------
STK_STE79/1968/1-968       -KLWIMIEFCP--GGAVDAIMLEL------------------------------------
STK_STE10692/1825/1-825    -YLWIVMEYCG--GGSVADLIGIT------------------------------------
STK_STE8915/1825/1-825     -YLWIVMEYCG--GGSVADLIGIT------------------------------------
STK_STE497/1639/1-639      DELWVVMEYLE--GGALTDIVTHSR-----------------------------------
STK_STE495/1681/1-681      EELWVLMEFLQ--GGALTDIVSQVR-----------------------------------
STK_STE481/1524/1-524      DELFVVMEYLA--GGSLTDVVTETC-----------------------------------
STK_STE480/1524/1-524      DELFVVMEYLA--GGSLTDVVTETC-----------------------------------
STK_STE411/1544/1-544      DELWVVMEYLA--GGSLTDVVTETC-----------------------------------
STK_STE409/1545/1-545      DELWVVMEYLA--GGSLTDVVTETC-----------------------------------
STK_STE410/1545/1-545      DELWVVMEYLA--GGSLTDVVTETC-----------------------------------
STK_STE16454/1704/1-704    EELWVVMEYLP--GGSLTDVVTETC-----------------------------------
STK_STE679/1939/1-939      GDLWVIMEYME--GGSLTDVVTHCI-----------------------------------
STK_STE182/1658/1-658      SELWMVMEYMR--GGSLTEVVTNNT-----------------------------------
STK_STE678/11230/1-1230    GDLWVIMEYME--GGSLTDIVTHSV-----------------------------------
STK_STE286/1655/1-655      EELWVIMEYME--GGCLTDILDAVARSNTGE-----------------------------
STK_STE1782/1793/1-793     DDLWVVMEYME--GGSLTDVIENSIGSDASE-----------------------------
STK_STE1783/1971/1-971     NELWVIMEYMQ--GGSLTEIIENND-----------------------------------
STK_STE183/1589/1-589      RHLWVVMEYMN--AGSLTDIIEKSK-----------------------------------
STK_CMGC799/1370/1-370     IYLNLILEYMP--QSLYQRLRHFVHQ----------------------------------
STK_CMGC793/1501/1-501     VYLNLVLDYMP--QSLYQRLRHFVNL----------------------------------
STK_CMGC16370/1442/1-442   VYLNLVMDYMP--ETVYRVARHYTKN----------------------------------
STK_CMGC1054/1375/1-375    YQKNFVMEYIP--QTLSSEIHEYFDN----------------------------------
STK_CMGC16798/11194/1-1194 NHTCLVFEMLE--QNLYDFLKQNK------------------------------------
STK_CMGC6298/11191/1-1191  NHTCLVFEMLE--QNLYDFLKQNK------------------------------------
STK_CMGC782/1622/1-622     DHLYFIFEYMK--ENLYQLMKDRN------------------------------------
STK_CMGC781/1622/1-622     DHLYFVFEYMK--ENLYQLMKDRN------------------------------------
STK_CMGC780/1623/1-623     DHLYFIFEYMK--ENLYQLMKDRN------------------------------------
STK_CMGC831/1629/1-629     DHLYFIFEYMK--ENLYQLIKERN------------------------------------
STK_CMGC829/1632/1-632     DHLYFIFEYMK--ENLYQLIKERN------------------------------------
STK_CMGC14550/1407/1-407   TELFMIFEYCE--KNIFQIQRQRADEMS--------------------------------
STK_CMGC11492/1499/1-499   DILYFVFEYME--CNLYQLMKDRP------------------------------------
STK_CMGC10058/1499/1-499   DILYFVFEYME--CNLYQLMKDRP------------------------------------
STK_CMGC9558/1530/1-530    DILYFVFEYME--CNLYQLMKDRP------------------------------------
STK_CMGC1093/1443/1-443    NELFFIFECMD--HNLYHIMKERE------------------------------------
STK_CMGC78/11030/1-1030    GKLYLVFEYVE--KNMLELLEEMP------------------------------------
STK_CMGC5737/1457/1-457    KKIHLVFEFID--HTVLDELQHYC------------------------------------
STK_CMGC17299/1426/1-426   -EIYLYEELME--CDLHHIIKSKQP-----------------------------------
STK_CMGC936/1433/1-433     -GVYLYEELME--CDLSQIIRSEQR-----------------------------------
STK_CMGC517/1515/1-515     -EIYVVTELMQ--SDLHKIIVSPQP-----------------------------------
STK_CMGC271/1469/1-469     ----LVFEYVH--TDLCQYMEQHPG-----------------------------------
STK_CMGC270/1469/1-469     ----LVFEYVH--TDLCQYMDKHPG-----------------------------------
STK_CMGC1743/1384/1-384    ----FVFEYMH--TDLAQYMSQHPG-----------------------------------
STK_CMGC15817/1509/1-509   ----FVFEYCD--TDLSQYMEKHPG-----------------------------------
STK_CMGC1210/1451/1-451    ----LVFEYLD--SDLKQYLDHCGN-----------------------------------
STK_CMGC1209/1451/1-451    ----LVFEYLD--SDLKQYLDHCGN-----------------------------------
STK_CMGC1208/1472/1-472    ----LVFEYLD--SDLKQYLDHCGN-----------------------------------
STK_CMGC1207/1523/1-523    ----LVFEYLD--KDLKQYMDDCGS-----------------------------------
STK_CMGC1205/1523/1-523    ----LVFEYLD--KDLKQYMDDCGN-----------------------------------
STK_CMGC1203/1496/1-496    ----LVFEYLD--KDLKQYLDDCGN-----------------------------------
STK_CMGC1202/1496/1-496    ----LVFEYLD--KDLKQYLDDCGN-----------------------------------
STK_CMGC949/1288/1-288     ----LVFEYME--KDLKKYMDTYGNQ----------------------------------
STK_CMGC1849/1780/1-780    ----IVMNYVE--HDLKSLMETMK------------------------------------
STK_CMGC1846/1795/1-795    ----IVMNYVE--HDLKSLMETMK------------------------------------
STK_CMGC1847/1434/1-434    ----IVMNYVE--HDLKSLMETMK------------------------------------
STK_CMGC1056/1952/1-952    ----IVMDYVE--HDLKSLMETMKNRK---------------------------------
STK_CMGC33/1719/1-719      ----MAMEFVE--HDMKSLLDTMSRRN---------------------------------
STK_CMGC1555/1335/1-335    ----IILEFLD--SDLEMLIKDKF------------------------------------
STK_CMGC904/1306/1-306     ----LVLEFLP--TDLEVVIKDKS------------------------------------
STK_CMGC1844/1591/1-591    --IYMVTPYMD--HDLSGLLENPSVK----------------------------------
STK_CMGC181/1657/1-657     KSFYMILPYMV--ADLSGVLHNPRIN----------------------------------
STK_CMGC9861/1475/1-475    ----LAFDYAE--HDLYEIIRHHREKLN--------------------------------
STK_CMGC9036/1475/1-475    ----LAFDYAE--HDLYEIIRHHREKLN--------------------------------
STK_CMGC414/1352/1-352     ----MVFEYAE--HDLLQIIHFHSRSRT--------------------------------
STK_CMGC17631/11007/1-1007 YKYLAEDSNMS--VPSEPSSPQSSTR----------------------------------
STK_CMGC1567/11007/1-1007  YKYLAEDSNMS--VPSEPSSPQSSTR----------------------------------
STK_CMGC681/1565/1-565     VHVCMVLEVLG--HQLLKWIIKSNYQ----------------------------------
STK_CMGC680/1533/1-533     VHVCMVLEVLG--HQLLKWIIKSNYQ----------------------------------
STK_CMGC92/11093/1-1093    QHVAMVFEVLG--CNLLKLIIRSNYR----------------------------------
STK_CMGC1012/1742/1-742    VHVVMVFEVLG--ENLLALIKKYEHR----------------------------------
STK_STE14/1363/1-363       -DCWICMELMDISMDLLYKRVYMVKN----------------------------------
STK_STE1616/11478/1-1478   LPPQLLSSPIEASSSSPDSLTSSYTP----------------------------------

TK601/1511/1511/1-511      -------------------------------------------KVLLPKLIDFSAQIAEG
TK600/1511/1511/1-511      -------------------------------------------KVLLPKLIDFSAQIAEG
TK599/1511/1511/1-511      -------------------------------------------KVLLPKLIDFSAQIAEG
TK1543/1502/1502/1-502     -------------------------------------------KQPLPKLIDFSAQISEG
TK1542/1523/1523/1-523     -------------------------------------------KQPLPKLIDFSAQISEG
TK1541/1503/1503/1-503     -------------------------------------------KQPLPKLIDFSAQIAEG
TK1540/1525/1525/1-525     -------------------------------------------KQPLPKLIDFSAQIAEG
TK3611/1502/1502/1-502     -------------------------------------------RVQLPKLIDFSAQIAEG
TK16665/1505/1505/1-505    -------------------------------------------RLSLPRLIDMSAQIAEG
TK1684/1504/1504/1-504     -------------------------------------------RLSLPRLIDMSAQIAEG
TK17191/1509/1509/1-509    -------------------------------------------KLTINKLLDMAAQIAEG
TK877/1508/1508/1-508      -------------------------------------------KLTINKLLDMAAQIAEG
TK13470/1509/1509/1-509    -------------------------------------------KLTINKLLDMAAQIVEG
TK4495/1502/1502/1-502     -------------------------------------------SLSINTLIDMASQARHG
TK6507/1506/1506/1-506     -------------------------------------------KIRLTQQVDMAAQVASG
TK6441/1512/1512/1-512     -------------------------------------------KIHFIQQVDMAAQVASG
TK1095/1505/1505/1-505     -------------------------------------------KIHLTQQVDMAAQVASG
TK400/1505/1505/1-505      -------------------------------------------VLKIEQLVDVAAQVASG
TK398/1526/1526/1-526      -------------------------------------------YLRLPQLVDMAAQIASG
TK2069/1535/1535/1-535     -------------------------------------------YLRLPQLVDMAAQIASG
TK2002/1526/1526/1-526     -------------------------------------------YLRLPQLVDMAAQIASS
TK397/1526/1526/1-526      -------------------------------------------YLRLPQLVDMAAQIASG
TK384/1526/1526/1-526      -------------------------------------------YLRLPQLVDMAAQIASG
TK395/1523/1523/1-523      -------------------------------------------YLRLPQLVEMAAQIASG
TK388/1532/1532/1-532      -------------------------------------------YLRLPQLVDMAAQIASG
TK2000/1587/1587/1-587     -------------------------------------------YLRLPQLVDMAAQIASG
TK387/1557/1557/1-557      -------------------------------------------YLRLPQLVDMAAQIASG
TK386/1568/1568/1-568      -------------------------------------------YLRLPQLVDMAAQIASG
TK394/1526/1526/1-526      -------------------------------------------YLRLPQLVDMAAQIASG
TK392/1526/1526/1-526      -------------------------------------------YLRLPQLVDMAAQIASG
TK389/1535/1535/1-535      -------------------------------------------YLRLPQLVDMAAQIASG
TK4181/1527/1527/1-527     -------------------------------------------MLRLPQLVDFASQIASG
TK16980/1534/1534/1-534    -------------------------------------------ALKLPNLVDMAAQVAAG
TK1214/1536/1536/1-536     -------------------------------------------ALKLPNLVDMAAQVAAG
TK2420/1542/1542/1-542     -------------------------------------------VLKLPNLVDMAAQVAAG
TK2419/1539/1539/1-539     -------------------------------------------ILKLPQLVDMAAQIAAG
TK45/1537/1537/1-537       -------------------------------------------YLKLPQLVDMAAQIADG
TK42/1541/1541/1-541       -------------------------------------------FLKLPQLVDMAAQIADG
TK44/1541/1541/1-541       -------------------------------------------YLKLPQLVDMAAQIADG
TK43/1543/1543/1-543       -------------------------------------------YLKLPQLVDMAAQIADG
TK41/1539/1539/1-539       -------------------------------------------YLKLPQLVDMAAQIADG
TK46/1544/1544/1-544       -------------------------------------------HLKLPQLVDMASQIADG
TK1810/1529/1529/1-529     -------------------------------------------DLRLPQLVDMAAQVAEG
TK16213/1517/1517/1-517    -------------------------------------------HLKLPQLVDMGAQVANG
TK16118/1511/1511/1-511    -------------------------------------------DTKLTTHVDMGAQIASG
TK86/1509/1509/1-509       -------------------------------------------NLQLPTLIDMAAQVASG
TK14793/1527/1527/1-527    -------------------------------------------HMKLEELIDVSAQVASG
TK15446/1504/1504/1-504    -------------------------------------------NLKLPQLIDMAAQVAAG
TK15449/1503/1503/1-503    -------------------------------------------NITLHQMIDMSAQIASG
TK14754/1647/1647/1-647    -------------------------------------------NLLINQLVDMMAQIANG
TK413/1630/1630/1-630      -------------------------------------------HFSRDMLLSMCQDVCEG
TK412/1631/1631/1-631      -------------------------------------------HFSRDVLLSMCQDVCEG
TK1256/1625/1625/1-625     -------------------------------------------LFAAETLLGMCLDVCEG
TK1255/1620/1620/1-620     -------------------------------------------LFAAETLLGMCLDVCEG
TK1564/1659/1659/1-659     -------------------------------------------RFQTQQLLEMCKDVCEA
TK1563/1659/1659/1-659     -------------------------------------------RFQTQQLLEMCKDVCEA
TK4292/1628/1628/1-628     -------------------------------------------RLSGLQLLEMSRDVCEA
TK4703/1634/1634/1-634     -------------------------------------------HPTMVQLLEMCKDVSEG
TK698/1527/1527/1-527      -------------------------------------------QLQKALLLSMCQDICEG
TK697/1527/1527/1-527      -------------------------------------------KLRKEMLLSVCQDICEG
TK1711/1675/1675/1-675     -------------------------------------------GLEPSQLLEMCYDVCEG
TK6379/1651/1651/1-651     -------------------------------------------GLESCQLLEMCYDVCEG
TK1700/1822/1822/1-822     -------------------------------------------RLRVKTLLQMVGDAAAG
TK1697/1820/1820/1-820     -------------------------------------------RLRMKTLLQMVGDAAAG
TK1701/1820/1820/1-820     -------------------------------------------RLRVKTLLQMMGDAAAG
TK1696/1822/1822/1-822     -------------------------------------------ELKLKQLVKFSLDAAAG
TK12368/1823/1823/1-823    -------------------------------------------EIKLKQLVKFSLDAASG
TK16211/1879/1879/1-879    -------------------------------------------RLKVNNLTEMCVEAAAG
TK184/1939/1939/1-939      -------------------------------------------ITANAELKVWASQIACG
TK852/1757/1757/1-757      -------------------------------------------IQE-VDLKLWASQIAFG
TK2727/1608/1608/1-608     -------------------------------------------HISMKNITELVHQVSMG
TK2726/1586/1586/1-586     -------------------------------------------HITVKNLTELVHQVSMG
TK1509/1629/1629/1-629     -------------------------------------------HIKDKNIIELVHQVSMG
TK6176/1615/1615/1-615     -------------------------------------------HIKDKNIIELVHQVSMG
TK1507/1629/1629/1-629     -------------------------------------------HIKDKNIIELVHQVSMG
TK1508/1628/1628/1-628     -------------------------------------------HVKDKNIIELVHQVSMG
TK1506/1635/1635/1-635     -------------------------------------------HVKDKNIIELVHQVSMG
TK6378/1618/1618/1-618     -------------------------------------------EIPVSNVAELLHQVAMG
TK49/1618/1618/1-618       -------------------------------------------EIPVSNVAELLHQVAMG
TK5507/1617/1617/1-617     --------------------------------------------IPVSNVAELLHQVAMG
TK48/1619/1619/1-619       -------------------------------------------EIPVSNVAELLHQVSMG
TK16292/1624/1624/1-624    -------------------------------------------NMNVLDILVLMLQVDEG
TK14783/1573/1573/1-573    -------------------------------------------TFPVIKILNMALQVSRG
TK476/1594/1594/1-594      -------------------------------------------AISQQDLVHMAIQIACG
TK475/1604/1604/1-604      -------------------------------------------AISQQDLVHMAIQIACG
TK472/1610/1610/1-610      -------------------------------------------SVTTIQTVLMGSQLAMA
TK144/1888/1888/1-888      -------------------------------------------FLPTQMLVKFMADIASG
TK17022/1894/1894/1-894    -------------------------------------------YLPTQMLVKFMADIASG
TK17427/1723/1723/1-723    -------------------------------------------NLPLQTLIRFMVDT-CG
TK701/1890/1890/1-890      -------------------------------------------NLPLQTLIRFMVDIACG
TK703/1880/1880/1-880      -------------------------------------------NLPLQTLVRFMVDIACG
TK702/1880/1880/1-880      -------------------------------------------NLPLQTLVRFMVDIACG
TK6449/1856/1856/1-856     -------------------------------------------NLPLQTLVRFMVDIRCG
TK4417/1873/1873/1-873     -------------------------------------------NLPLQTLLKFMIDIASG
TK3473/1880/1880/1-880     -------------------------------------------TLPVQTLVRFMIDICSG
TK4357/1874/1874/1-874     -------------------------------------------TVSQQILIQFMLDIARG
TK851/1994/1994/1-994      -------------------------------------------SIPLQTLLKFMVDIAQG
TK849/1999/1999/1-999      -------------------------------------------HIPLQTLLKFMVDIALG
TK3445/1824/1824/1-824     ------------------------------------------------DLVSCTYQLARG
TK1484/1823/1823/1-823     ------------------------------------------------DLVSCTYQLARG
TK1483/1806/1806/1-806     ------------------------------------------------DLVSCAYQVARG
TK13613/1945/1945/1-945    EYMDMKPGVSYVVPTKTDKRRAARIGSYIERDVAPSIMEDDELALDLEDLLSFSYQVAKG
TK12985/1979/1979/1-979    EYMDMKPGVSYVVPTKADKRRSARIGSYIERDVTPAIMEDDELALDLEDLLSFSYQVAKG
TK5546/1978/1978/1-978     EYMDMKPGVSYVVPTKTDKRRSARIDSYIERDVTPAIMEDDELALDLEDLLSFSYQVAKG
TK2040/1976/1976/1-976     GYMTMKPSVLGILSSEN-RRSLNKGDSYSDSDAVSEILQEDGLTLDTEDLLSFSYQVAKG
TK5204/1977/1977/1-977     MFVRSDSGISSTCSDHYLDMRPVTSRPTNSTLDSSSECQEDSWPLDMDDLLRFSSQVAQG
TK5202/1977/1977/1-977     MFVRSDSGISSTCSDHYLDMRPVTSRPTNSTLDSSSECQEDSWPLDMDDLLRFSSQVAQG
TK5201/1977/1977/1-977     MFVRSDSGISSTCSDHYLDMRPVTSRPTNSALDPSSDCQEDSWPLDMDDLLRFSSQVAQG
TK5203/1974/1974/1-974     MFVRSDSGISSACSDHYLDMRPVTSRPT---LDSSSECQEDSWPLDMDDLLRFSSQVAQG
TK1637/1978/1978/1-978     KYVRRDSGFSSQGVDTYVEMRPVSTSSSNDSFSEEDLGKEDGRPLELRDLLHFSSQVAQG
TK572/1944/1944/1-944      --------------------------------------------LEPPDFVHVVAQIAAG
TK571/1943/1943/1-943      --------------------------------------------LEPPDFVHLVAQIAAG
TK569/1937/1937/1-937      --------------------------------------------LDHGDFLHIAIQIAAG
TK568/1937/1937/1-937      --------------------------------------------LDHGDFLHIAIQIAAG
TK567/1685/1685/1-685      --------------------------------------------LSQLEFLQIALQISEG
TK857/1868/1868/1-868      -------------------------------------------PLSCAEQLCIARQVAAG
TK855/1869/1869/1-869      -------------------------------------------PLSCAEQLCIARQVAAG
TK3926/1946/1946/1-946     -------------------------------------------ALSCADQLNIAKQISAG
TK16351/1699/1699/1-699    -------------------------------------------QIPPSTLLYMAVQIASG
TK16256/1700/1700/1-700    -------------------------------------------QIPPSTLLYMAVQIASG
TK14385/1616/1616/1-616    -------------------------------------------IPTAERFMLWALQLSKG
TK14384/1614/1614/1-614    -------------------------------------------APSVDQFKLWALQLAKG
TK2038/1977/1977/1-977     --------------------------------------------FSPIQLVGMLRGIAAG
TK4864/1666/1666/1-666     --------------------------------------------FSSYQLVGMLNGIAAG
TK4885/1969/1969/1-969     --------------------------------------------FSPVQLVNMLQGIASG
TK2023/1880/1880/1-880     --------------------------------------------FTVIQLVGILRGIASG
TK4866/1976/1976/1-976     --------------------------------------------FTPIQLVGMLRGIASG
TK14787/1893/1893/1-893    --------------------------------------------LSLQQLLKMACGVAAG
TK1011/1888/1888/1-888     -------------------------------------------PLTMQDLLQLAQDIAQG
TK1010/1864/1864/1-864     -------------------------------------------PLVMRDLLQLAQDIAQG
STK_STE5716/1431/1-431     -----------------------------------------PGPLDEIQIATILREILKG
STK_STE682/1443/1-443      -----------------------------------------PGPLDETQIATILREILKG
STK_STE16106/1416/1-416    -----------------------------------------AGPFDEFQIATMLKEILKG
STK_STE684/1426/1-426      -----------------------------------------PGPLEETYIATILREILKG
STK_STE683/1426/1-426      -----------------------------------------PGPLEETYIATILREILKG
STK_STE907/11080/1-1080    -----------------------------------------PGKIDEKYIGVIMRELLVA
STK_STE1108/1652/1-652     -----------------------------------------AGPISEPCISLILRETLQA
STK_STE224/1471/1-471      -----------------------------------------MGRLNEQVISIILREVLYG
STK_STE14288/11087/1-1087  -----------------------------------------GGSLKEEWIAYICREILRG
STK_STE1094/11080/1-1080   -----------------------------------------GGSLKEEWIAYICREILRG
STK_STE16415/1898/1-898    -----------------------------------------KKPLQEVEIAAITHGALHG
STK_STE6297/11001/1-1001   -----------------------------------------KKPLQEVEIAAITHGALQG
STK_STE219/1982/1-982      -----------------------------------------RKGMREVEIAAICSQTLDA
STK_STE80/1966/1-966       -----------------------------------------DRGLTEPQIQVVCRQMLEA
STK_STE79/1968/1-968       -----------------------------------------DRGLTEPQIQVVCRQMLEA
STK_STE10692/1825/1-825    -----------------------------------------EEPLDEPQIAYICRETLKG
STK_STE8915/1825/1-825     -----------------------------------------EEPLDEPQIAYICRETLKG
STK_STE497/1639/1-639      --------------------------------------------MDEEQIATVCKQCLKA
STK_STE495/1681/1-681      --------------------------------------------LNEEQIATVCEAVLQA
STK_STE481/1524/1-524      --------------------------------------------MDEAQIAAVCRECLQA
STK_STE480/1524/1-524      --------------------------------------------MDEAQIAAVCRECLQA
STK_STE411/1544/1-544      --------------------------------------------MDEGQIAAVCRECLQA
STK_STE409/1545/1-545      --------------------------------------------MDEGQIAAVCRECLQA
STK_STE410/1545/1-545      --------------------------------------------MDEGQIAAVCRECLQA
STK_STE16454/1704/1-704    --------------------------------------------MDEGQIAAVCREVLQA
STK_STE679/1939/1-939      --------------------------------------------LTEGQIGAVCRETLSG
STK_STE182/1658/1-658      --------------------------------------------LSEGQIAAICKETLEG
STK_STE678/11230/1-1230    --------------------------------------------MTEGQIGVVCRETLKG
STK_STE286/1655/1-655      ----------------------------------------HSSPLNENQMAYIVKETCQG
STK_STE1782/1793/1-793     ------------------------------------------SPMTEPQIAYIVRETCQG
STK_STE1783/1971/1-971     ------------------------------------------FKLNEKQIATICFETLKG
STK_STE183/1589/1-589      --------------------------------------------LTEAQIARICLETCKG
STK_CMGC799/1370/1-370     -----------------------------------------RTPMSRLEIKYYMFQLFKS
STK_CMGC793/1501/1-501     -----------------------------------------KMQMPRVEIKFYAYQLFKA
STK_CMGC16370/1442/1-442   -----------------------------------------RQTIPIIYIKLYVYQLFRP
STK_CMGC1054/1375/1-375    -----------------------------------------GSKMPTKHIKLYTFQILRA
STK_CMGC16798/11194/1-1194 -----------------------------------------FSPLPLKVIRPILQQVATA
STK_CMGC6298/11191/1-1191  -----------------------------------------FSPLPLKVIRPVLQQVATA
STK_CMGC782/1622/1-622     ------------------------------------------KLFPESVIRNIMYQILQG
STK_CMGC781/1622/1-622     ------------------------------------------KLFPESVIRNIMYQILQG
STK_CMGC780/1623/1-623     ------------------------------------------KLFPESVIRNIMYQILQG
STK_CMGC831/1629/1-629     ------------------------------------------KLFPESAIRNIMYQILQG
STK_CMGC829/1632/1-632     ------------------------------------------KLFPESAIRNIMYQILQG
STK_CMGC14550/1407/1-407   ----------------------------------------GTVAFSDKEIRSIMCQTLLG
STK_CMGC11492/1499/1-499   ------------------------------------------KHFAESDIRNWCFQVFQG
STK_CMGC10058/1499/1-499   ------------------------------------------KHFAESDIRNWCFQVFQG
STK_CMGC9558/1530/1-530    ------------------------------------------KHFAESDIRNWCFQVFQG
STK_CMGC1093/1443/1-443    ------------------------------------------RPFSEGEIRSFMSQMLQG
STK_CMGC78/11030/1-1030    ------------------------------------------NGVPPEKVKSYIYQLIKA
STK_CMGC5737/1457/1-457    ------------------------------------------HGLESKRLRKYLFQILRA
STK_CMGC17299/1426/1-426   --------------------------------------------LTDSHYQSFIYQILGG
STK_CMGC936/1433/1-433     --------------------------------------------LEDAHFQSFIYQILCA
STK_CMGC517/1515/1-515     --------------------------------------------LSSDHVKVFLYQILRG
STK_CMGC271/1469/1-469     -------------------------------------------GLHPDNVKLFLFQLLRG
STK_CMGC270/1469/1-469     -------------------------------------------GLHPDNVKLFLFQLLRG
STK_CMGC1743/1384/1-384    -------------------------------------------GLHPHNVRLFMFQLLRG
STK_CMGC15817/1509/1-509   -------------------------------------------GLDHRNVRLFLFQLLRG
STK_CMGC1210/1451/1-451    -------------------------------------------LMNMHNVKIFMFQLLRG
STK_CMGC1209/1451/1-451    -------------------------------------------LMNMHNVKIFMFQLLRG
STK_CMGC1208/1472/1-472    -------------------------------------------LMSMHNVKIFMFQLLRG
STK_CMGC1207/1523/1-523    -------------------------------------------IMSMHNVKLFLYQILRG
STK_CMGC1205/1523/1-523    -------------------------------------------IMSMHNVKLFLYQILRG
STK_CMGC1203/1496/1-496    -------------------------------------------VINMHNVKLFLFQLLRG
STK_CMGC1202/1496/1-496    -------------------------------------------IINMHNVKLFLFQLLRG
STK_CMGC949/1288/1-288     ------------------------------------------GALPPSQVKNFTQQLLKG
STK_CMGC1849/1780/1-780    ------------------------------------------QPFLPGEVKTLMIQLLRG
STK_CMGC1846/1795/1-795    ------------------------------------------QPFLPGEVKTLMIQLLRG
STK_CMGC1847/1434/1-434    ------------------------------------------QPFLPGEVKTLMIQLLSG
STK_CMGC1056/1952/1-952    ------------------------------------------QSFFPGEVKCLTQQLLRA
STK_CMGC33/1719/1-719      ------------------------------------------KRFSIGEQKTLLQQLLSG
STK_CMGC1555/1335/1-335    ------------------------------------------IVFQPAHIKSWMVMLLRG
STK_CMGC904/1306/1-306     ------------------------------------------ILFTPADIKAWMLMTLRG
STK_CMGC1844/1591/1-591    --------------------------------------------FTEPQIKCYMKQLFAG
STK_CMGC181/1657/1-657     --------------------------------------------LEMCDIKNMMLQILEG
STK_CMGC9861/1475/1-475    ------------------------------------------LPINPYTVKSLLWQLLNG
STK_CMGC9036/1475/1-475    ------------------------------------------LPINPYTVKSLLWQLLNG
STK_CMGC414/1352/1-352     ------------------------------------------RQIPPSILKSILWQIING
STK_CMGC17631/11007/1-1007 -------------------------------------------TRSPSPDDILERVAADV
STK_CMGC1567/11007/1-1007  -------------------------------------------TRSPSPDDILERVAADV
STK_CMGC681/1565/1-565     -------------------------------------------GLPVPCVKSIVRQVLHG
STK_CMGC680/1533/1-533     -------------------------------------------GLPVPCVKSIVRQVLHG
STK_CMGC92/11093/1-1093    -------------------------------------------GLHLEQVRKICRQVLEA
STK_CMGC1012/1742/1-742    -------------------------------------------GIPLIYVKQISKQLLLG
STK_STE14/1363/1-363       ------------------------------------------SRLNENVVGHITVCTVDA
STK_STE1616/11478/1-1478   ----------------------------------------ASTHVLIPQPYKGANDVMRR

TK601/1511/1511/1-511      MAYIERKN------YIHRDLRAANVLVSES---------------------------LMC
TK600/1511/1511/1-511      MAYIERKN------YIHRDLRAANVLVSES---------------------------LMC
TK599/1511/1511/1-511      MAYIERKN------YIHRDLRAANVLVSES---------------------------LMC
TK1543/1502/1502/1-502     MAFIEQRN------YIHRDLRAANILVSAS---------------------------LVC
TK1542/1523/1523/1-523     MAFIEQRN------YIHRDLRAANILVSAS---------------------------LVC
TK1541/1503/1503/1-503     MAFIEQRN------YIHRDLRAANILVSAS---------------------------LVC
TK1540/1525/1525/1-525     MAFIEQRN------YIHRDLRAANILVSAS---------------------------LVC
TK3611/1502/1502/1-502     MAYIEQRN------YIHRDLRAANILVSKA---------------------------LVC
TK16665/1505/1505/1-505    MAYIERMN------SIHRDLRAANILVSEA---------------------------LCC
TK1684/1504/1504/1-504     MAYIERMN------SIHRDLRAANILVSEA---------------------------LCC
TK17191/1509/1509/1-509    MAFIEERN------YIHRDLRAANILVSDT---------------------------LSC
TK877/1508/1508/1-508      MAFIEERN------YIHRDLRAANILVSDT---------------------------LSC
TK13470/1509/1509/1-509    MAFLEERN------YIHRDLRAANILVSDT---------------------------LSC
TK4495/1502/1502/1-502     MAFIEARN------YIHRDLRAANILVSHE---------------------------LIC
TK6507/1506/1506/1-506     MAYLESQN------YIHRDLAARNVLVGEH---------------------------NIY
TK6441/1512/1512/1-512     MAYLESQN------YIHRDLAARNVLVGEH---------------------------NIY
TK1095/1505/1505/1-505     MAYLESRN------YIHRDLAARNVLVGEH---------------------------NIY
TK400/1505/1505/1-505      MSYLEQQN------YIHRDLAARNILVGEH---------------------------GIC
TK398/1526/1526/1-526      MAYVERMN------YVHRDLRAANILVGEN---------------------------LVC
TK2069/1535/1535/1-535     MAYVERMN------YVHRDLRAANILVGEN---------------------------LVC
TK2002/1526/1526/1-526     MAYVERMN------YVHRDLRAANILVGEN---------------------------LVC
TK397/1526/1526/1-526      MAYVERMN------YVHRDLRAANILVGEN---------------------------LVC
TK384/1526/1526/1-526      MAYVERMN------YVHRDLRAANILVGEN---------------------------LVC
TK395/1523/1523/1-523      MAYVERMN------YVHRDLRAANILVGEN---------------------------LVC
TK388/1532/1532/1-532      MAYVERMN------YVHRDLRAANILVGEN---------------------------LVC
TK2000/1587/1587/1-587     MAYVERMN------YVHRDLRAANILVGEN---------------------------LVC
TK387/1557/1557/1-557      MAYVERMN------YVHRDLRAANILVGEN---------------------------LVC
TK386/1568/1568/1-568      MAYVERMN------YVHRDLRAANILVGEN---------------------------LVC
TK394/1526/1526/1-526      MAYVERMN------YVHRDLRAANILVGEN---------------------------LVC
TK392/1526/1526/1-526      MAYVERMN------YVHRDLRAANILVGEN---------------------------LVC
TK389/1535/1535/1-535      MAYVERMN------YVHRDLRAANILVGEN---------------------------LVC
TK4181/1527/1527/1-527     MAYVERMN------YVHRDLRAANILVGDN---------------------------LVC
TK16980/1534/1534/1-534    MAYIERMN------YIHRDLRSANILVGNG---------------------------LIC
TK1214/1536/1536/1-536     MAYIERMN------YIHRDLRSANILVGNG---------------------------LIC
TK2420/1542/1542/1-542     MAYIERMN------YIHRDLRSANILVGDN---------------------------LVC
TK2419/1539/1539/1-539     MAYIERMN------YIHRDLRAANILVGEN---------------------------LVC
TK45/1537/1537/1-537       MAYIERMN------YIHRDLRAANILVGDN---------------------------LVC
TK42/1541/1541/1-541       MAYIERMN------YIHRDLRAANILVGDN---------------------------LVC
TK44/1541/1541/1-541       MAYIERMN------YIHRDLRAANILVGEN---------------------------LIC
TK43/1543/1543/1-543       MAYIERMN------YIHRDLRAANILVGEN---------------------------LVC
TK41/1539/1539/1-539       MAYIERMN------YIHRDLRAANILVGEN---------------------------LVC
TK46/1544/1544/1-544       MAFIERMN------YIHRDLRAANILVADN---------------------------LVC
TK1810/1529/1529/1-529     MAYMERMN------YIHRDLRAANILVGER---------------------------LAC
TK16213/1517/1517/1-517    MAYLERKN------YVHRDLAARNVLVNTG---------------------------NIC
TK16118/1511/1511/1-511    MAYLESMN------FVHRDLAARNVLVGEG---------------------------NVV
TK86/1509/1509/1-509       MAFLEAQG------YIHRDLAARNILVGEN---------------------------YIC
TK14793/1527/1527/1-527    MAYLEAQH------YIHRDLAARNILVGEA---------------------------NIV
TK15446/1504/1504/1-504    MAYLELHN------YIHRDLAARNILVGDN---------------------------NIC
TK15449/1503/1503/1-503    MTYLEAHS------YIHRDLAARNILVGEG---------------------------NVC
TK14754/1647/1647/1-647    MAYLEKEH------YIHRDLAARNILVGEN---------------------------NCV
TK413/1630/1630/1-630      MEYLERNS------FIHRDLAARNCLVNEA---------------------------GVV
TK412/1631/1631/1-631      MEYLERNS------FIHRDLAARNCLVSEA---------------------------GVV
TK1256/1625/1625/1-625     MAYLEKAC------VIHRDLAARNCLVGEN---------------------------QVI
TK1255/1620/1620/1-620     MAYLEEAC------VIHRDLAARNCLVGEN---------------------------QVI
TK1564/1659/1659/1-659     MEYLESKQ------FLHRDLAARNCLVNDQ---------------------------GVV
TK1563/1659/1659/1-659     MEYLESKQ------FLHRDLAARNCLVNDQ---------------------------GVV
TK4292/1628/1628/1-628     MAYLESHQ------FLHRDLAARNCLVDDA---------------------------ATV
TK4703/1634/1634/1-634     MAYLESKQ------YIHRDLAARNCLVDSN---------------------------GTV
TK698/1527/1527/1-527      MAYLERSC------YIHRDLAARNCLVSSA---------------------------CVV
TK697/1527/1527/1-527      MEYLERNG------YIHRDLAARNCLVSST---------------------------CIV
TK1711/1675/1675/1-675     MAFLESHQ------FIHRDLAARNCLVDRD---------------------------LCV
TK6379/1651/1651/1-651     MAFLESHQ------FIHRDLAARNCLVDSD---------------------------LSV
TK1700/1822/1822/1-822     MEYLESKC------CIHRDLAARNCLVTEK---------------------------NVL
TK1697/1820/1820/1-820     MEYLESKC------CIHRDLAARNCLVTEK---------------------------NVL
TK1701/1820/1820/1-820     MEYLESKC------CIHRDLAARNCLVTEK---------------------------NVL
TK1696/1822/1822/1-822     MLYLESKN------CIHRDLAARNCLVGEN---------------------------NVL
TK12368/1823/1823/1-823    MSYLESKN------CIHRDLAARNCLVGEN---------------------------NVL
TK16211/1879/1879/1-879    MVFLEQRN------CIHRDLAARNCLVGDN---------------------------NVL
TK184/1939/1939/1-939      MHYLESQH------FVHRDLAARNILLTAR---------------------------HQA
TK852/1757/1757/1-757      MMYLELKR------FVHRDLAARNILLANK---------------------------KQV
TK2727/1608/1608/1-608     MKYLEEHN------FVHRDLAARNVLLVTQ---------------------------HYA
TK2726/1586/1586/1-586     MKYLEEHN------FVHRDLAARNVLLVTQ---------------------------HYA
TK1509/1629/1629/1-629     MKYLEESN------FVHRDLAARNVLLVTQ---------------------------HYA
TK6176/1615/1615/1-615     MKYLEESN------FVHRDLAARNVLLVTQ---------------------------HYA
TK1507/1629/1629/1-629     MKYLEESN------FVHRDLAARNVLLVTQ---------------------------HYA
TK1508/1628/1628/1-628     MKYLEECN------FVHRDLAARNVLLVTQ---------------------------HYA
TK1506/1635/1635/1-635     MKYLEESN------FVHRDLAARNVLLVTQ---------------------------HYA
TK6378/1618/1618/1-618     MKYLEEKN------FVHRDLAACNVLLVNR---------------------------HYA
TK49/1618/1618/1-618       MKYLEEKN------FVHRDLAARNVLLVNR---------------------------HYA
TK5507/1617/1617/1-617     MKYLEEKN------FVHRDLAARNVLLVNR---------------------------HYA
TK48/1619/1619/1-619       MKYLEEKN------FVHRDLAARNVLLVNR---------------------------HYA
TK16292/1624/1624/1-624    MNYLESQH------FVHRDLAARNVLVVSE---------------------------NFV
TK14783/1573/1573/1-573    MAYLEEVR------FVHRDLAARNVLVVDD---------------------------DNV
TK476/1594/1594/1-594      MSYLARRE------VIHRDLAARNCVIDDT---------------------------LQV
TK475/1604/1604/1-604      MSYLARRE------VIHKDLAARNCVIDDT---------------------------LQV
TK472/1610/1610/1-610      MEHLHNHG------VIHKDIAARNCVIDDQ---------------------------LRV
TK144/1888/1888/1-888      MEYLSTKR------FIHRDLAARNCMLNEN---------------------------MSV
TK17022/1894/1894/1-894    MEYLSTKR------FIHRDLAARNCMLNEN---------------------------MSV
TK17427/1723/1723/1-723    MEYLSSRN------FIHRDLAARNCMLAED---------------------------MTV
TK701/1890/1890/1-890      MEYLSSRN------FIHRDLAARNCMLAED---------------------------MTV
TK703/1880/1880/1-880      MEYLSSRN------FIHRDLAARNCMLAED---------------------------MTV
TK702/1880/1880/1-880      MEYLSSRN------FIHRDLAARNCMLAED---------------------------MTV
TK6449/1856/1856/1-856     MEYLSSRN------FIHRDLAARNCMLAED---------------------------MTV
TK4417/1873/1873/1-873     MEYLSSKN------FIHRDLAARNCMLDEN---------------------------MNV
TK3473/1880/1880/1-880     MEYLSSKN------FIHRDLATRNCMLNED---------------------------MTV
TK4357/1874/1874/1-874     MEYLSNKN------IIHRDLAARNCMLNEN---------------------------MSV
TK851/1994/1994/1-994      MEYLSSRN------FLHRDLAARNCMLRDD---------------------------MTV
TK849/1999/1999/1-999      MEYLSNRN------FLHRDLAARNCMLRDD---------------------------MTV
TK3445/1824/1824/1-824     MEYLASQK------CIHRDHAARNVLVTEN---------------------------NVM
TK1484/1823/1823/1-823     MEYLASQK------CIHRDLAARNVLVTEN---------------------------NVM
TK1483/1806/1806/1-806     MEYLASQK------CIHRDLAARNVLVTED---------------------------NVM
TK13613/1945/1945/1-945    MAFLASKN------CIHRDLAARNILLTHG---------------------------RIT
TK12985/1979/1979/1-979    MAFLASKN------CIHRDLAARNILLTHG---------------------------RIT
TK5546/1978/1978/1-978     MAFLASKN------CIHRDLAARNILLTHG---------------------------RIT
TK2040/1976/1976/1-976     MDFLASKN------CIHRDLAARNILLTQG---------------------------RVA
TK5204/1977/1977/1-977     LDFLAAKN------CIHRDVAARNVLLTNS---------------------------RVA
TK5202/1977/1977/1-977     LDFLAAKN------CIHRDMAARNVLLTNS---------------------------RVA
TK5201/1977/1977/1-977     LDFLAAKN------CIHRDVAARNVLLTNS---------------------------RVA
TK5203/1974/1974/1-974     LDFLAAKN------CIHRDVAARNVLLTNS---------------------------RVA
TK1637/1978/1978/1-978     MAFLASKN------CIHRDVAARNVLLTSG---------------------------RVA
TK572/1944/1944/1-944      MEFLSSHH------VCHKDLATRNVLVYDK---------------------------LNV
TK571/1943/1943/1-943      MEYLSSHH------VVHKDLATRNVLVYDK---------------------------LNV
TK569/1937/1937/1-937      MEYLSSHF------FVHKDLAARNILIGEQ---------------------------LHV
TK568/1937/1937/1-937      MEYLSSHF------FVHKDLAARNILIGEQ---------------------------LHV
TK567/1685/1685/1-685      MQYLSAHH------YVHRDLAARNCLVNEG---------------------------LVV
TK857/1868/1868/1-868      MAYLSERK------FVHRDLATRNCLVGEN---------------------------MVV
TK855/1869/1869/1-869      MAYLSERK------FVHRDLATRNCLVGEN---------------------------MVV
TK3926/1946/1946/1-946     MTYLSERK------FVHRDLATRNCLVGEK---------------------------LVV
TK16351/1699/1699/1-699    MVYLSSLN------YVHRDLATRNCLVGSN---------------------------FRI
TK16256/1700/1700/1-700    MVYLSSLN------YVHRDLATRNCLVGSN---------------------------FRI
TK14385/1616/1616/1-616    MAYVHEKH------FVHRDLAARNCMLSSN---------------------------LTL
TK14384/1614/1614/1-614    MAHVHEKH------FVHRDLAARNCMIATN---------------------------LVL
TK2038/1977/1977/1-977     MKYLSEMN------YVHRDLAARNILVNSQ---------------------------LVC
TK4864/1666/1666/1-666     MKYLSDMN------YVHRDLAARNVLVNSN---------------------------LEC
TK4885/1969/1969/1-969     MTYLSEHN------YVHRDLAARNILVTRS---------------------------LQC
TK2023/1880/1880/1-880     MKYLSDMS------YVHRDLAARNILVNSN---------------------------LVC
TK4866/1976/1976/1-976     MKYLSEMS------FVHRDLAARNILVNSN---------------------------LVC
TK14787/1893/1893/1-893    MQYLSEVG------YVHRDLAARNILVSKD---------------------------EVC
TK1011/1888/1888/1-888     CHYLEENH------FIHRDIAARNCLLSCSGA------------------------SRVA
TK1010/1864/1864/1-864     CHYLEENH------FIHRDIAARNCLLSCAGP------------------------SRVA
STK_STE5716/1431/1-431     LDYLHSEK------KIHRDIKAANVLLSE---------------------------HGEV
STK_STE682/1443/1-443      LDYLHSEK------KIHRDIKAANVLLSE---------------------------HGEV
STK_STE16106/1416/1-416    LDYLHSEK------KIHRDIKAANVLLSE---------------------------QGDV
STK_STE684/1426/1-426      LDYLHSER------KIHRDIKAANVLLSE---------------------------QGDV
STK_STE683/1426/1-426      LDYLHSER------KIHRDIKAANVLLSE---------------------------QGDV
STK_STE907/11080/1-1080    LKCIHKDN------VIHRDIKAANVLITN---------------------------EGNV
STK_STE1108/1652/1-652     LKFIHHAG------IIHRDIKAANILVSM---------------------------SGNV
STK_STE224/1471/1-471      LNYLHGQN------KIHRDIKAANILLSSS--------------------------TGNV
STK_STE14288/11087/1-1087  LYHLHQSK------VIHRDIKGQNVLLTD---------------------------SAEV
STK_STE1094/11080/1-1080   LYHLHQSK------VIHRDIKGQNVLLTD---------------------------SAEV
STK_STE16415/1898/1-898    LAYLHSHA------LIHRDIKAGNILLTE---------------------------PGQV
STK_STE6297/11001/1-1001   LAYLHSHT------MIHRDIKAGNILLTE---------------------------PGQV
STK_STE219/1982/1-982      LRYLHSLK------RIHRDIKAGNILLSD---------------------------HAIV
STK_STE80/1966/1-966       LNFLHGKR------IIHRDLKAGNVLMTL---------------------------EGDI
STK_STE79/1968/1-968       LNFLHSKR------IIHRDLKAGNVLMTL---------------------------EGDI
STK_STE10692/1825/1-825    LAYLHTIF------KVHRDIKGGNILLTE---------------------------QGEV
STK_STE8915/1825/1-825     LAYLHTIF------KVHRDIKGGNILLTE---------------------------QGEV
STK_STE497/1639/1-639      LAYLHSQG------VIHRDIKSDSILLAA---------------------------DGRV
STK_STE495/1681/1-681      LAYLHAQG------VIHRDIKSDSILLTL---------------------------DGRV
STK_STE481/1524/1-524      LEFLHANQ------VIHRDIKSDNVLLGM---------------------------EGSV
STK_STE480/1524/1-524      LEFLHANQ------VIHRDIKSDNVLLGM---------------------------EGSV
STK_STE411/1544/1-544      LEFLHSNQ------VIHRDIKSDNILLGM---------------------------DGSV
STK_STE409/1545/1-545      LEFLHSNQ------VIHRDIKSDNILLGM---------------------------DGSV
STK_STE410/1545/1-545      LEFLHSNQ------VIHRDIKSDNILLGM---------------------------DGSV
STK_STE16454/1704/1-704    LEFLHANQ------VIHRDIKSDNILLGL---------------------------DGSV
STK_STE679/1939/1-939      LEFLHSKG------VLHRDIKSDNILLSM---------------------------EGDI
STK_STE182/1658/1-658      LQHLHENG------IVHRDIKSDNILLSL---------------------------QGDI
STK_STE678/11230/1-1230    LKFLHSKG------VIHRDIKSDNILLNM---------------------------DGNI
STK_STE286/1655/1-655      LKFLHNKK------IIHRDIKSDNILLNS---------------------------QGLV
STK_STE1782/1793/1-793     LKFLHDKH------IIHRDIKSDNVLLDT---------------------------HGRV
STK_STE1783/1971/1-971     LQHLHKKH------IIHRDIKSDNVLLDA---------------------------YGNV
STK_STE183/1589/1-589      IQHLHARN------IIHRDIKSDNVLLDN---------------------------SGNI
STK_CMGC799/1370/1-370     LNYLHHFAN-----VCHRDIKPQNLLVDPE---T-----------------------WSL
STK_CMGC793/1501/1-501     LNYLHNVPR-----ICHRDIKPQNLLVDPT---T-----------------------FSF
STK_CMGC16370/1442/1-442   LAYIHSLG------VCHRDIKPQNLLLNPD---S-----------------------GVL
STK_CMGC1054/1375/1-375    LLTLHSMS------ICHGDLKPSNILIIPS---S-----------------------GIA
STK_CMGC16798/11194/1-1194 LKKLKSLG------LIHADLKPENIMLVDPVRQP-----------------------YRV
STK_CMGC6298/11191/1-1191  LKKLKSLG------LIHADLKPENIMLVDPVRQP-----------------------YRV
STK_CMGC782/1622/1-622     LAFIHKHG------FFHRDMKPENLLCMGP---------------------------ELV
STK_CMGC781/1622/1-622     LAFIHKHG------FFHRDMKPENLLCMGP---------------------------ELV
STK_CMGC780/1623/1-623     LAFIHKHG------FFHRDMKPENLLCMGP---------------------------ELV
STK_CMGC831/1629/1-629     LAFIHKHG------FFHRDLKPENLLCMGP---------------------------ELV
STK_CMGC829/1632/1-632     LAFIHKHG------FFHRDLKPENLLCMGP---------------------------ELV
STK_CMGC14550/1407/1-407   VQAIHKAG------FMHRDLKPENLLISG----------------------------DLV
STK_CMGC11492/1499/1-499   LSYMHQRG------YFHRDLKPENLLVSK----------------------------DVI
STK_CMGC10058/1499/1-499   LSYMHQRG------YFHRDLKPENLLVSK----------------------------DVI
STK_CMGC9558/1530/1-530    LSYMHQRG------YFHRDLKPENLLVSK----------------------------DVI
STK_CMGC1093/1443/1-443    LAHMHKNG------YFHRDLKPENLLVTN----------------------------NIL
STK_CMGC78/11030/1-1030    IHWCHKND------IVHRDIKPENLLISHN---------------------------DVL
STK_CMGC5737/1457/1-457    IEYLHNNN------IIHRDIKPENILVSQS---------------------------GIT
STK_CMGC17299/1426/1-426   LKYIHSAD------VLHRDLKPVNLLVNSDCE---------------------------L
STK_CMGC936/1433/1-433     LKYIHSAN------VLHCDLKPKNLLVNSDCQ---------------------------L
STK_CMGC517/1515/1-515     LKYLHSAG------ILHRDIKPGNLLVNSNCV---------------------------L
STK_CMGC271/1469/1-469     LSYIHQRY------ILHRDLKPQNLLISDTGE---------------------------L
STK_CMGC270/1469/1-469     LSYIHQRY------ILHRDLKPQNLLISDTGE---------------------------L
STK_CMGC1743/1384/1-384    LAYIHHQH------VLHRDLKPQNLLISHLGE---------------------------L
STK_CMGC15817/1509/1-509   LSYCHKRR------VLHRDVKPQNLLISDCGE---------------------------L
STK_CMGC1210/1451/1-451    LAYCHRRK------ILHRDLKPQNLLINERGE---------------------------L
STK_CMGC1209/1451/1-451    LAYCHHRK------ILHRDLKPQNLLINERGE---------------------------L
STK_CMGC1208/1472/1-472    LAYCHHRK------ILHRDLKPQNLLINERGE---------------------------L
STK_CMGC1207/1523/1-523    LAYCHRRK------VLHRDLKPQNLLINERGE---------------------------L
STK_CMGC1205/1523/1-523    LAYCHRRK------VLHRDLKPQNLLINEKGE---------------------------L
STK_CMGC1203/1496/1-496    LAYCHRQK------VLHRDLKPQNLLINERGE---------------------------L
STK_CMGC1202/1496/1-496    LAYCHRQK------VLHRDLKPQNLLINERGE---------------------------L
STK_CMGC949/1288/1-288     ISFCHENR------VLHRDLKPQNLLINSRGE---------------------------L
STK_CMGC1849/1780/1-780    VKHLHDNW------ILHRDLKTSNLLLSHAGI---------------------------L
STK_CMGC1846/1795/1-795    VKHLHDNW------ILHRDLKTSNLLLSHAGI---------------------------L
STK_CMGC1847/1434/1-434    VKHLHDNW------ILHRDLKTSNLLLTHAGI---------------------------L
STK_CMGC1056/1952/1-952    VAHLHDNW------ILHRDLKTSNLLLSHKGI---------------------------L
STK_CMGC33/1719/1-719      IEHMHKLW------ILHRDLKTSNLLMSHKGI---------------------------L
STK_CMGC1555/1335/1-335    LHHIHSRF------ILHRDLKPNNLLISSDGV---------------------------L
STK_CMGC904/1306/1-306     VYHCHRNF------ILHRDLKPNNLLFSPDGQ---------------------------I
STK_CMGC1844/1591/1-591    TKYLHDQL------ILHRDLKAANLLIDNHGI---------------------------L
STK_CMGC181/1657/1-657     LNYIHCAK------FMHRDIKTANILIDHNGV---------------------------L
STK_CMGC9861/1475/1-475    LNYLHSNW------IIHRDLKPSNILVMGEGEEH-----------------------GII
STK_CMGC9036/1475/1-475    LNYLHSNW------IIHRDLKPSNILVMGEGEEH-----------------------GII
STK_CMGC414/1352/1-352     VAYLHENW------IMHRDLKPANIMITATGK---------------------------V
STK_CMGC17631/11007/1-1007 KEYERENVD-----TFEASVKAKHNLMTVEQNNGSSQKKLLAPDMFTESDDMFAAYFDSA
STK_CMGC1567/11007/1-1007  KEYERENVD-----TFEASVKAKHNLMTVEQNNGSSQKKLLAPDMFTESDDMFAAYFDSA
STK_CMGC681/1565/1-565     LDYLHTKCK-----IIHTDIKPENILLCVGDAY--------------------IRRLAAE
STK_CMGC680/1533/1-533     LDYLHTKCK-----IIHTDIKPENILLCVGDAY--------------------IRRLAAE
STK_CMGC92/11093/1-1093    LGYMHEKCG-----IIHTDIKPENVLITMSREE--------------------IKIMAQH
STK_CMGC1012/1742/1-742    LDYMHRRCG-----IIHTDIKPENVLMEIGDVEGIVQ---------------MVEALDKQ
STK_STE14/1363/1-363       LDYLKKELK-----IIHRDVKPSNILVDGTG---------------------------AV
STK_STE1616/11478/1-1478   LKTDQDSTSTSPSLKMKQKVNRSNSTVSTSNS----------------------IFYSPS

TK601/1511/1511/1-511      KIADFGLARVIE----------------DNEYTAREGAK-FPIKWTAPEAINFGCFTIKS
TK600/1511/1511/1-511      KIADFGLARVIE----------------DNEYTAREGAK-FPIKWTAPEAINFGCFTIKS
TK599/1511/1511/1-511      KIADFGLARVIE----------------DNEYTAREGAK-FPIKWTAPEAINFGCFTIKS
TK1543/1502/1502/1-502     KIADFGLARIIE----------------DNEYTAREGAK-FPIKWTAPEAINFGSFTIKS
TK1542/1523/1523/1-523     KIADFGLARIIE----------------DNEYTAREGAK-FPIKWTAPEAINFGSFTIKS
TK1541/1503/1503/1-503     KIADFGLARIIE----------------DNEYTAREGAK-FPIKWTAPEAINFGSSTIKS
TK1540/1525/1525/1-525     KIADFGLARVIE----------------DNEYTAREGAK-FPIKWTAPEAINFGSFTIKS
TK3611/1502/1502/1-502     KIADFGLARIIE----------------DNEYTAREGAK-FPIKWTAPEAINYGSFTIKS
TK16665/1505/1505/1-505    KIADFGLARIID----------------S-EYTAQEGAK-FPIKWTAPEAIHFGVFTIKA
TK1684/1504/1504/1-504     KIADFGLARIID----------------S-EYTAQEGAK-FPIKWTAPEAIHFGVFTIKA
TK17191/1509/1509/1-509    KIADFGLARLIE----------------DNEYTAREGAK-FPIKWTAPEAINYGTFTIKS
TK877/1508/1508/1-508      KIADFGLARLIE----------------DNEYTAREGAK-FPIKWTAPEAINYGTFTIKS
TK13470/1509/1509/1-509    KIADFGLARLIE----------------DNEYTAREGAK-FPIKWTAPEAINYGTFTIKS
TK4495/1502/1502/1-502     KIADFGLARLIE----------------NNEYTAREGAK-FPIKWTAPEAINYGTFSIKS
TK6507/1506/1506/1-506     KVADFGLARVFKVD-------------NEDIYESKHEIK-LPVKWTAPEAIRTNKFSIKS
TK6441/1512/1512/1-512     KVADFGLARVFKVD-------------NEDIYESKHEIK-LPVKWTAPEAIRTNKFSIKS
TK1095/1505/1505/1-505     KVADFGLARVFKVD-------------NEDIYESRHEIK-LPVKWTAPEAIRSNKFSIKS
TK400/1505/1505/1-505      KVADFGLARVI----------------DEEIYEAHTGAK-FPIKWTAPEAAMYNRFTIKS
TK398/1526/1526/1-526      KVADFGLARLIE----------------DNEYTARQGAK-FPIKWTAPEAALYGRFTIKS
TK2069/1535/1535/1-535     KVADFGLARLLE----------------DNEYTARQGAK-FPIKWTAPEAALYGRFTIKS
TK2002/1526/1526/1-526     KVADFGLARLIE----------------DNEYTARQGAK-FPIKWTAPEAALYGRFTIKS
TK397/1526/1526/1-526      KVADFGLARLIE----------------DNEYTARQGAK-FPIKWTAPEAALYGRFTIKS
TK384/1526/1526/1-526      KVADFGLARLIE----------------DNEYTARQGAK-FPIKWTAPEAALYGRFTIKS
TK395/1523/1523/1-523      KVADFGLARLIE----------------DNEYTARPGAR-FPVKWTAPEAALYGRFTIKS
TK388/1532/1532/1-532      KVADFGLARLIE----------------DNEYTARQGAK-FPIKWTAPEAALYGRFTIKS
TK2000/1587/1587/1-587     KVADFGLARLIE----------------DNEYTARQGAK-FPIKWTAPEAALYGRFTIKS
TK387/1557/1557/1-557      KVADFGLARLIE----------------DNEYTARQGAK-FPIKWTAPEAALYGRFTIKS
TK386/1568/1568/1-568      KVADFGLARLIE----------------DNEYTARQGAK-FPIKWTAPEAALYGRFTIKS
TK394/1526/1526/1-526      KVADFGLARLIE----------------DNEYTARQGAK-FPIKWTAPEAALYGRFTIKS
TK392/1526/1526/1-526      KVADFGLARLIE----------------DNEYTARQGAK-FPIKWTAPEAALYGRFTIKS
TK389/1535/1535/1-535      KVADFGLARLIE----------------DNEYTARQGAK-FPIKWTAPEAALYGRFTIKS
TK4181/1527/1527/1-527     KVADFGLARLIE----------------DNEYTARQGAK-FPIKWTAPEAALYGRFTIKS
TK16980/1534/1534/1-534    KIADFGLARLIE----------------DNEYTARQGAK-FPIKWTAPERALYGRFTIKS
TK1214/1536/1536/1-536     KIADFGLARLIE----------------DNEYTARQGAK-FPIKWTAPEAALYGRFTIKS
TK2420/1542/1542/1-542     KIADFGLARLIE----------------DNEYTARQGAK-FPIKWTAPEAALYGRFTIKS
TK2419/1539/1539/1-539     KIADFGLARLIE----------------DNEYTARQGAK-FPIKWTAPEAALYGKFTIKS
TK45/1537/1537/1-537       KIADFGLARLIE----------------DNEYTARQGAK-FPIKWTAPEAALYGRFTIKS
TK42/1541/1541/1-541       KIADFGLARLIE----------------DNEYTARQGAK-FPIKWTAPEAALYGRFTIKS
TK44/1541/1541/1-541       KIADFGLARLIE----------------DNEYTARQGAK-FPIKWTAPEAALYGRFTIKS
TK43/1543/1543/1-543       KIADFGLARLIE----------------DNEYTARQGAK-FPIKWTAPEAALYGRFTIKS
TK41/1539/1539/1-539       KIADFGLARLIE----------------DNEYTARQGAK-FPIKWTAPEAALYGRFTIKS
TK46/1544/1544/1-544       KIADFGLARLIE----------------DNEYTARQGAK-FPIKWTAPEAALYGRFTIKS
TK1810/1529/1529/1-529     KIADFGLARLIK----------------DDEYNPCQGSK-FPIKWTAPEAALFGRFTIKS
TK16213/1517/1517/1-517    KVADFGLARMIQ----------------DDEYMARQGAK-FPIKWTSPEAALYGRFTIKS
TK16118/1511/1511/1-511    KVADFGLARLIE----------------EDEYMARVGAK-FPIKWTAPEAALHGRFTIKS
TK86/1509/1509/1-509       KVADFGLARLIE----------------DDEYTAHEGAK-FPIKWTAPEAALYNRFTIKS
TK14793/1527/1527/1-527    KIADFGLARVIK----------------DDEYTAREGAK-FPIKWTAPEAALFSRFSIKS
TK15446/1504/1504/1-504    KVADFGLARLIV----------------SDDYNATEGAK-FPIKWTAPEAALFNRFSIKS
TK15449/1503/1503/1-503    KVADFGLARVIK----------------EDIYSPREGTK-FPIKWTAPEAALYNRFTIKS
TK14754/1647/1647/1-647    KVADFGLARMVED--------------HYCTYMAQKSTK-FPIKWTAPEAALMGRFTIKS
TK413/1630/1630/1-630      KVSDFGMARYVL----------------DDQYTSSSGAK-FPVKWCPPEVFNYSRFSSKS
TK412/1631/1631/1-631      KVSDFGMARYFL----------------DDQYTSSSGAK-FPVKWCPPEVFNYSRFSSKS
TK1256/1625/1625/1-625     KVSDFGMTRFVL----------------DDQYTSSTGTK-FPVKWASPEVFSFSRYSSKS
TK1255/1620/1620/1-620     KVSDFGMTRFVL----------------DDQYTSSTGTK-FPVKWASPEVFSFSRYSSKS
TK1564/1659/1659/1-659     KVSDFGLSRYVL----------------DDEYTSSVGSK-FPVRWSPPEVLMYSKFSSKS
TK1563/1659/1659/1-659     KVSDFGLSRYVL----------------DDEYTSSVGSK-FPVRWSPPEVLMYSKFSSKS
TK4292/1628/1628/1-628     KVSDFGLSRYVL----------------DDEYTSSQGSK-FPVRWSPPEVLNFCRFSSKS
TK4703/1634/1634/1-634     KVTDFGLSRYVL----------------DDEYTSSVGAK-FPVRWSPPEVLLYCKFSSKS
TK698/1527/1527/1-527      KISDFGMARYVL----------------DDEYISSSGAK-FPVKWCPPEVFHFNKYSSKS
TK697/1527/1527/1-527      KISDFGMTRYVL----------------DDEYVSSFGAK-FPIKWSPPEVFLFNKYSSKS
TK1711/1675/1675/1-675     KVSDFGMTRYVL----------------DDQYVSSVGTK-FPVKWSAPEVFHYFKYSSKS
TK6379/1651/1651/1-651     KVSDFGMTRYVL----------------DDQYVSSVGTK-FPVKWSAPEVFHYFKYSSKS
TK1700/1822/1822/1-822     KISDFGMSREEA----------------DGVYAASGGSRQVPVKWTAPEALNYGRYSSES
TK1697/1820/1820/1-820     KISDFGMSREEA----------------DGIYAASGGLRQVPVKWTAPEALNYGRYSSES
TK1701/1820/1820/1-820     KISDFGMSREEA----------------DGIYAACSGLRQVPVKWTAPEALNYGRYSSES
TK1696/1822/1822/1-822     KISDFGMSRQED----------------GGVYSSS-GLKQIPIKWTAPEALNYGRYSSES
TK12368/1823/1823/1-823    KISDFGMSRQED----------------GGVYSSS-GLKQIPIKWTAPEALNYGRYSSES
TK16211/1879/1879/1-879    KISDFGMSREED----------------DGIYTVSSGLKQIPIKWTSPEALNYGRYTTQS
TK184/1939/1939/1-939      KISDFGMSRSLRP--------------GSTEYQFTQGGR-WPIRWYAPESFNLGIFSHAS
TK852/1757/1757/1-757      KISDFGLSRAVGT--------------GSDYYQAKQGGR-WPVRWYAPESINYGTFSTKS
TK2727/1608/1608/1-608     KISDFGLSKALTE--------------EENYYKAKGHGK-WPLKWYAPECMNYFKFSSKS
TK2726/1586/1586/1-586     KISDFGLSKALTE--------------DENYYKAKGHGK-WPLKWYAPECMNYLKFSSKS
TK1509/1629/1629/1-629     KISDFGLSKALRA--------------DENYYKAQTHGK-WPVKWYAPECINYFKFSSKS
TK6176/1615/1615/1-615     KISDFGLSKALRA--------------DENYYKAQTHGK-WPVKWYAPECINYFKFSSKS
TK1507/1629/1629/1-629     KISDFGLSKALRA--------------DENYYKAQTHGK-WPVKWYAPECINYYKFSSKS
TK1508/1628/1628/1-628     KISDFGLSKALRA--------------DENYYKAQTHGK-WPVKWYAPECINYYKFSSKS
TK1506/1635/1635/1-635     KISDFGLSKALRA--------------DENYYKAQTHGK-WPVKWYAPECINYYKFSSKS
TK6378/1618/1618/1-618     KISDFGLSKALGA--------------DDSYYTARSAGK-WPLKWYAPECINFRKFSSRS
TK49/1618/1618/1-618       KISDFGLSKALGA--------------DDSYYTARSAGK-WPLKWYAPECINFRKFSSRS
TK5507/1617/1617/1-617     KISDFGLSKALGA--------------DDSYYTARSAGK-WPLKWYAPECINFRKFSSRS
TK48/1619/1619/1-619       KISDFGLSKALGA--------------DDSYYTARSAGK-WPLKWYAPECINFRKFSSRS
TK16292/1624/1624/1-624    KISDFGMSRAMGV--------------GNEYYRAERAGK-WPLKWYAPECIYYHKFSSKG
TK14783/1573/1573/1-573    KISDFGMSRAIGA--------------GSEYYKAETAGR-WPLKWYAPECIYYAKFDSKS
TK476/1594/1594/1-594      KITDNALSRDLFPM-------------D---YHCLGDNENRPVRWMALESLVNNEFSSAS
TK475/1604/1604/1-604      KITDNALSRDLFPM-------------D---YHCLGDNENRPVRWMALESLVNNEFSSAS
TK472/1610/1610/1-610      KLTDSALSRDLFPG-------------D---YNSLGDGEYRPIKWLSLEALQKSHYNEGS
TK144/1888/1888/1-888      CVADFGLSKKIYNG-------------D---YYRQGRIAKMPVKWIAIESLADRVYTSKS
TK17022/1894/1894/1-894    CVADFGLSKKIYNG-------------D---YYRQGRIAKMPVKWIAIESLADRVYTSKS
TK17427/1723/1723/1-723    CVADFGLSRKIYSG-------------D---YYRQGCASKLPVKWLALESLADNLYTVQS
TK701/1890/1890/1-890      CVADFGLSRKIYSG-------------D---YYRQGCASKLPVKWLALESLADNLYTVQS
TK703/1880/1880/1-880      CVADFGLSRKIYSG-------------D---YYRQGCASKLPVKWLALESLADNLYTVHS
TK702/1880/1880/1-880      CVADFGLSRKIYSG-------------D---YYRQGCASKLPVKWLALESLADNLYTVHS
TK6449/1856/1856/1-856     CVADFGLSRKIYSG-------------D---YYRQGCASKLPVKWLALESLADNLYTVHS
TK4417/1873/1873/1-873     SVADFGLSKKIYSG-------------D---YYRQGCASKLPVKWLALESLADNLYTTHS
TK3473/1880/1880/1-880     CVADFGLSKKIYSG-------------D---YYRQGCASKLPVKWLALESLADNVYTVHS
TK4357/1874/1874/1-874     CVADFGLSKKIYSG-------------D---YYRQGSVSKLPVKWIALESLADNVYTTQS
TK851/1994/1994/1-994      CVADFGLSKKIYSG-------------D---YYRQGRIAKMPVKWIAIESLADRVYTSKS
TK849/1999/1999/1-999      CVADFGLSKKIYSG-------------D---YYRQGRIAKMPVKWIAIESLADRVYTSKS
TK3445/1824/1824/1-824     KIADFGLARDINNI-------------D---YYKKTTNGRLPVKWMAPEALFDRVYTHQS
TK1484/1823/1823/1-823     KIADFGLARDINNI-------------D---YYKKTTNGRLPVKWMAPEALFDRVYTHQS
TK1483/1806/1806/1-806     KIADFGLARDVHNI-------------D---YYKKTTNGRLPVKWMAPEALFDRVYTHQS
TK13613/1945/1945/1-945    KICDFGLARDIKND-------------S---NYVVKGNVRLPVKWMAPESIFNCVYTFES
TK12985/1979/1979/1-979    KICDFGLARDIKND-------------S---NYVVKGNARLPVKWMAPESIFNCVYTFES
TK5546/1978/1978/1-978     KICDFGLARDIRND-------------S---NYVVKGNARLPVKWMAPESIFNCVYTFES
TK2040/1976/1976/1-976     KICDFGLARDITTD-------------S---NYVVKGNARLPVKWMSPESIFECVYTFES
TK5204/1977/1977/1-977     KICDFGLAPDIMND-------------S---NYVVKGNARLPVKWMAPESIFECVYTVQS
TK5202/1977/1977/1-977     KICDFGLARDIMND-------------S---NYVVKGNARLPVKWMAPESIFECVYTVQS
TK5201/1977/1977/1-977     KICDFGLARDIMND-------------S---NYVVKGNARLPVKWMAPESIFECVYTVQS
TK5203/1974/1974/1-974     KICDFGLARDIMND-------------S---NYVVKGNARLPVKWMAPESIFECVYTVQS
TK1637/1978/1978/1-978     KIGDFGLARDIMND-------------S---NYIVKGNARLPVKWMAPESIFDCVYTVQS
TK572/1944/1944/1-944      RISDLGLFREVYSA-------------D---YYKLMGNSLLPIRWMSPEAVMYGKFSIDS
TK571/1943/1943/1-943      KISDLGLFREVYAA-------------D---YYKLLGNSLLPIRWMAPEAIMYGKFSIDS
TK569/1937/1937/1-937      KISDLGLSREIYSA-------------D---YYRVQSKSSLPIRWMPPEAIMYGKFSSDS
TK568/1937/1937/1-937      KISDLGLSREIYSA-------------D---YYRVQSKSLLPIRWMPPEAIMYGKFSSDS
TK567/1685/1685/1-685      KISDFGLSRDIYSS-------------D---YYRVQSKSLLPVRWMPSESILYGKFTTES
TK857/1868/1868/1-868      KIADFGLSRNIYSA-------------D---YYKADGNDAIPIRWMPPESIFYNRYTTES
TK855/1869/1869/1-869      KIADFGLSRNIYSA-------------D---YYKANENDAIPIRWMPPESIFYNRYTTES
TK3926/1946/1946/1-946     KIADFGLSRNIYSA-------------D---YYKANENDAIPIRWMPPESIFFNRYTTES
TK16351/1699/1699/1-699    KISDFGMKRNLYER-------------V---YYRVRGRAMLPIRWMATESFYG-RFSEKS
TK16256/1700/1700/1-700    KISDFGMSRNLYER-------------V---YYRVRGRAMLPIRWMATESFYG-RFSEKS
TK14385/1616/1616/1-616    KIGDFGFTRDIYES-------------D---YYRKTGKGALPVRWMGPEALRDGMYIPES
TK14384/1614/1614/1-614    KIGDFGFTRDIYES-------------D---YYRKTGGGVLPVRWMGPECLRDGLYIPES
TK2038/1977/1977/1-977     KVSDFGLSRVLEDD-------------P-EATYTT-SGGKIPIRWTAPEAISYRKFTSAS
TK4864/1666/1666/1-666     KVSDFGLSRVLEDF-------------P-EGTYTT-TGGKIPIRWTAPEAIAYRKFTSAS
TK4885/1969/1969/1-969     KVSDFGLSRILEND-------------A-EGTYET-KGGKIPIRWTAPEAIAHRIFTSAS
TK2023/1880/1880/1-880     KVSDFGMSRVLEDE-------------P-EGAYTT-RGGKIPIRWTAPEAITYRKFTSAS
TK4866/1976/1976/1-976     KVSDFGLSRFLTEN-------------SSDPTYTSSLGGKIPIRWTAPEAIAFRKFTSAS
TK14787/1893/1893/1-893    KVADFGLSRETTND-------------E----YDVKKGGKIPVRWTAPEAISYRKFTTAS
TK1011/1888/1888/1-888     KIGDFGMARDIYQ----------------ASYYRKGGRTLLPVKWMPPEALLEGLFTSKT
TK1010/1864/1864/1-864     KIGDFGMARDIYR----------------ASYYRRGDRALLPVKWMPPEAFLEGIFTSKT
STK_STE5716/1431/1-431     KLADFGVAGQLT-------------DTQIKRNTFVGTPFWMAPEVIKQSAY-----DSKA
STK_STE682/1443/1-443      KLADFGVAGQLT-------------DTQIKRNTFVGTPFWMAPEVIKQSAY-----DSKA
STK_STE16106/1416/1-416    KLADFGVAGQLT-------------DTQIKRNTFVGTPFWMAPEVIQQSAY-----DSKA
STK_STE684/1426/1-426      KMADFGVAGQLT-------------DTQIKRNTFVGTPFWMAPEVIKQSAY-----DFKA
STK_STE683/1426/1-426      KLADFGVAGQLT-------------DTQIKRNTFVGTPFWMAPEVIKQSAY-----DFKA
STK_STE907/11080/1-1080    KLCDFGVAAQVN-------------QTSLRRQTMAGTPYWMAPEVIMEGVYY----DTKV
STK_STE1108/1652/1-652     KLCDFGVAAELN-------------INRRKRITFIGTPYWMAPEVIRDGQEY----NVMA
STK_STE224/1471/1-471      KLADFGVAAQLS-------------NAASRRHTFVGTPFWMAPEVIQQTSY-----GLAA
STK_STE14288/11087/1-1087  KLVDFGVSAQLD-------------KTVGRRNTFIGTPYWMAPEVIACDESPEATYDSRS
STK_STE1094/11080/1-1080   KLVDFGVSAQLD-------------KTVGRRNTFIGTPYWMAPEVIACDESPEATYDSR-
STK_STE16415/1898/1-898    KLADFGSAS-----------------MASPANSFVGTPYWMAPEVILAMD--EGQYDGKV
STK_STE6297/11001/1-1001   KLADFGSAS-----------------MASPANSFVGTPYWMAPEVILAMD--EGQYDGKV
STK_STE219/1982/1-982      KLADFGSAS-----------------LVDPAQTFIGTPFFMAPEVILAMD--EGHYTDRA
STK_STE80/1966/1-966       RLADFGVSAKNL-------------KTLQKRDSFIGTPYWMAPEVVLCETMKDAPYDYKA
STK_STE79/1968/1-968       RLADFGVSAKNL-------------KTLQKRDSFIGTPYWMAPEVVMCETMKDTPYDYKA
STK_STE10692/1825/1-825    KLGDFGVAAQLT-------------RTMSKRNTFIGTPHWMAPEVIQESR-----YDGKV
STK_STE8915/1825/1-825     KLGDFGVAAQLT-------------RTMSKRNTFIGTPHWMAPEVIQESR-----YDGKV
STK_STE497/1639/1-639      KLSDFGFCAQVS-------------QELPKRKSLVGTPYWMSPEVISRLP-----YGPEV
STK_STE495/1681/1-681      KLSDFGFCAQIS-------------KDVPKRKSLVGTPYWMAPEVISRSL-----YATEV
STK_STE481/1524/1-524      KLTDFGFCAQIT-------------PEQSKRSTMVGTPYWMAPEVVTRKA-----YGPKV
STK_STE480/1524/1-524      KLTDFGFCAQIT-------------PEQSKRSTMVGTPYWMAPEVVTRKA-----YGPKV
STK_STE411/1544/1-544      KLTDFGFCAQIT-------------PEQSKRSTMVGTPYWMAPEVVTRKA-----YGPKV
STK_STE409/1545/1-545      KLTDFGFCAQIT-------------PEQSKRSTMVGTPYWMAPEVVTRKA-----YGPKV
STK_STE410/1545/1-545      KLTDFGFCAQIT-------------PEQSKRSTMVGTPYWMAPEVVTRKA-----YGPKV
STK_STE16454/1704/1-704    KLTDFGFCAQIS-------------PEQSKRTTMVGTPYWMAPEVVTRKQ-----YGPKV
STK_STE679/1939/1-939      KLTDFGFCAQIN-------------ELNLKRTTMVGTPYWMAPEVVSRKE-----YGPKV
STK_STE182/1658/1-658      KLTDFGFCAQID-------------SNMTKRTTMVGTPYWMAPEVVTRKE-----YGFKV
STK_STE678/11230/1-1230    KITDFGFCAQIN-------------EINSKRITMVGTPYWMAPEIVSRKE-----YGPKV
STK_STE286/1655/1-655      KITDFGFCVELT-------------EKRSKRATMVGTPYWMAPEIVNQKG-----YDEKV
STK_STE1782/1793/1-793     KITDFGFCAKLT-------------DKRSKRATMVGTPYWMAPEVVKQRE-----YDEKV
STK_STE1783/1971/1-971     KITDFGFCAKLT-------------DQRNKRATMVGTPYWMAPEVVKQKE-----YDEKV
STK_STE183/1589/1-589      KITDFGFCARLS-------------NRTNKRVTMVGTPYWMAPEVVKQNE-----YGTKV
STK_CMGC799/1370/1-370     KLCDFGSAKQLK------------PTE--PNVSYICSRYYRAPELIFGATN----YTNQI
STK_CMGC793/1501/1-501     KICDFGSAKCLK------------PDQ--PNVSYICSRYYRAPELMFGATN----YSNQV
STK_CMGC16370/1442/1-442   QLCDFGSAKVLI------------PGE--PNVAYICSRYYRAPELIFGATD----YTVNI
STK_CMGC1054/1375/1-375    KVCDFGSAQRLD------------DNT--ELKTYFCSRFYRAPELLLNSKD----YTTQI
STK_CMGC16798/11194/1-1194 KVIDFGSASHVS------------KTV---CSTYLQSRYYRAPEIILG-LP----FCEAI
STK_CMGC6298/11191/1-1191  KVIDFGSASHVS------------KTV---CSTYLQSRYYRAPEIILG-LP----FCEAI
STK_CMGC782/1622/1-622     KIADFGLARELR------------SQP--PYTDYVSTRWYRAPEVLLRSSV----YSSPI
STK_CMGC781/1622/1-622     KIADFGLARELR------------SQP--PYTDYVSTRWYRAPEVLLRSSV----YSSPI
STK_CMGC780/1623/1-623     KIADFGLARELR------------SQP--PYTDYVSTRWYRAPEVLLRSSV----YSSPI
STK_CMGC831/1629/1-629     KIADFGLAREIR------------SRP--PYTDYVSTRWYRAPEVLLRSTN----YSSPI
STK_CMGC829/1632/1-632     KIADFGLAREIR------------SKP--PYTDYVSTRWYRAPEVLLRSTN----YSSPI
STK_CMGC14550/1407/1-407   KVADFGLAKEIR------------SRP--PFTEYVSTRWYRAPELVLHSTH----YNSPV
STK_CMGC11492/1499/1-499   KIADLGLAREID------------SSP--PYTEYVSTRWYRAPEVLLQSYV----YTSKV
STK_CMGC10058/1499/1-499   KIADLGLAREID------------SSP--PYTEYVSTRWYRAPEVLLQSYV----YTSKV
STK_CMGC9558/1530/1-530    KIADLGLAREID------------SSP--PYTEYVSTRWYRAPEVLLQSYV----YTSKV
STK_CMGC1093/1443/1-443    KIADFGLAREVA------------SMP--PYTEYVSTRWYRAPEVLLQSSL----YTPAV
STK_CMGC78/11030/1-1030    KLCDFGFARNLS------------EGNNANYTEYVATRWYRSPELLLG-AP----YGKSV
STK_CMGC5737/1457/1-457    KLCDFGFARTLA------------APG-DVYTDYVATRWYRAPELVLKDTT----YGKPV
STK_CMGC17299/1426/1-426   KICDFGLARGYSSD---------AEKNAGFLTEYVATRWYRAPEIILSFQT----YTKAI
STK_CMGC936/1433/1-433     KICNFGLSCSYSEN---------HKVNDGFIKGYITSIWYKAPEILLNYQE----CTKAV
STK_CMGC517/1515/1-515     KICDFGLARVEELD---------ESR---HMTQEVVTQYYRAPEILMGSRH----YSNAI
STK_CMGC271/1469/1-469     KLADFGLARAK-------------SVPSHTYSNEVVTLWYRPPDVLLGSTE----YSTCL
STK_CMGC270/1469/1-469     KLADFGLARAK-------------SVPSHTYSNEVVTLWYRPPDVLLGSTE----YSTCL
STK_CMGC1743/1384/1-384    KLADFGLARAK-------------SIPSQTYSSEVVTLWYRPPDALLGATE----YSSEL
STK_CMGC15817/1509/1-509   KLADFGLARAK-------------SVPSHTYSHEVVTLWYRPPDVLLGSTE----YSTSL
STK_CMGC1210/1451/1-451    KLADFGLARAK-------------SVPTKTYSNEVVTLWYRPPDVLLGSTE----YSTPI
STK_CMGC1209/1451/1-451    KLADFGLARAK-------------SVPTKTYSNEVVTLWYRPPDVLLGSTE----YSTPI
STK_CMGC1208/1472/1-472    KLADFGLARAK-------------SVPTKTYSNEVVTLWYRPPDVLLGSTE----YSTPI
STK_CMGC1207/1523/1-523    KLADFGLARAK-------------SVPTKTYSNEVVTLWYRPPDVLLGSSE----YSTQI
STK_CMGC1205/1523/1-523    KLADFGLARAK-------------SVPTKTYSNEVVTLWYRPPDVLLGSSE----YLTQI
STK_CMGC1203/1496/1-496    KLADFGLARAK-------------SIPTKTYSNEVVTLWYRPPDILLGSTD----YSTQI
STK_CMGC1202/1496/1-496    KLADFGLARAK-------------SIPTKTYSNEVVTLWYRPPDILLGSTD----YSTQI
STK_CMGC949/1288/1-288     KLADFGLARSI-------------GIPVNTFSNEVVTLWYRAPDVLLGSRV----YSTSI
STK_CMGC1849/1780/1-780    KVGDFGLAREY-------------GSPLKAYTPVVVTQWYRAPELLLGAKE----YSTAV
STK_CMGC1846/1795/1-795    KVGDFGLAREY-------------GSPLKAYTPVVVTLWYRAPELLLGAKE----YSTAV
STK_CMGC1847/1434/1-434    KVGDFGLAREY-------------GSPLKAYTPVVVTLWYRAPELLLGAKE----YSTAC
STK_CMGC1056/1952/1-952    KVGDFGLAREY-------------GSPIKKYTSLVVTLWYRAPELLLCSPV----YSTPI
STK_CMGC33/1719/1-719      KIADFGLAREY-------------GDPLKKFTSIVVTLWYRSPELLLGTRL----YSTPV
STK_CMGC1555/1335/1-335    KLADFGLSRDF-------------GTP-SHMSHQVITRWYRPPELFMGCRS----YGTGV
STK_CMGC904/1306/1-306     KVADFGLARAI-------------PAPHEILTSNVVTRWYRAPELLFGAKH----YTSAI
STK_CMGC1844/1591/1-591    KIADFGLARVITEESYANKNPGLPPPNRREYTGCVVTRWYRSPELLLGERR----YTTAI
STK_CMGC181/1657/1-657     KLADFGLARLYYGCPPNLKYPGGAGSG-AKYTSVVVTRWYRAPELVLGDKQ----YTTAV
STK_CMGC9861/1475/1-475    KIADFGLARIYQAP----------LKPLSDNG-VVVTIWYRAPELLLGAKH----YTSAV
STK_CMGC9036/1475/1-475    KIADFGLARIYQAP----------LKPLSDNG-VVVTIWYRAPELLLGAKH----YTSAV
STK_CMGC414/1352/1-352     KIGDLGLGRLIRDP----------ILPFYSSDRVVVTIWYRAPELLLGAHD----YTPAI
STK_CMGC17631/11007/1-1007 RLRAAGIGKDFKEN----------PNLRDNWTDAEGYYRVNIGEVLDKRYN----VYGYT
STK_CMGC1567/11007/1-1007  RLRAAGIGKDFKEN----------PNLRDNWTDAEGYYRVNIGEVLDKRYN----VYGYT
STK_CMGC681/1565/1-565     ATEWQQSGAQPPSR----------STVSTAPQEVLIG---KLSKNKRKKMR----RKRKQ
STK_CMGC680/1533/1-533     ATEWQQAGAPPPSR----------SIVSTAPQEVLTG---KLSKNKRKKMR----RKRKQ
STK_CMGC92/11093/1-1093    AVVARKMNMKMSG-----------SAVSTAPDHLVKMAQENMTKNKKKKMK----KKAKK
STK_CMGC1012/1742/1-742    KREAKRLQRHVSRS----------SDITANDSSDEKWAECQTSMPCGSSSN----SKSRS
STK_STE14/1363/1-363       KLCDFGICGQLEES--------------FAKTHDAGCQPYLAPERITSSDK----YDVRS
STK_STE1616/11478/1-1478   PLLKRGNSKRVVSS-----------TSAADIFEENDITFADAPPMFDSDDSDDDSSSSDD

TK601/1511/1511/1-511      DVWSFGILLYEIVTYGK-IPYPG-------------------------------------
TK600/1511/1511/1-511      DVWSFGILLYEIVTYGK-IPYPG-------------------------------------
TK599/1511/1511/1-511      DVWSFGILLYEIVTYGK-IPYPG-------------------------------------
TK1543/1502/1502/1-502     DVWSFGILLMEIVTYGR-IPYPG-------------------------------------
TK1542/1523/1523/1-523     DVWSFGILLMEIVTYGR-IPYPG-------------------------------------
TK1541/1503/1503/1-503     DVWSFGILLMEIVTYGR-IPYPG-------------------------------------
TK1540/1525/1525/1-525     DVWSFGILLMEIVTYGR-IPYPG-------------------------------------
TK3611/1502/1502/1-502     DVWSFGILLTEIISYGR-TPYPG-------------------------------------
TK16665/1505/1505/1-505    DVWSFGVLLMEVVTYGR-VPYPG-------------------------------------
TK1684/1504/1504/1-504     DVWSFGVLLMEVVTYGR-VPYPG-------------------------------------
TK17191/1509/1509/1-509    DVWSFGILLTEIVTHGR-IPYPG-------------------------------------
TK877/1508/1508/1-508      DVWSFGILLTEIVTHGR-IPYPG-------------------------------------
TK13470/1509/1509/1-509    DVWSFGILMTEIVTHGR-IPYPG-------------------------------------
TK4495/1502/1502/1-502     DVWSFGILLTEIVTYGR-IPYPG-------------------------------------
TK6507/1506/1506/1-506     DVWSFGILLYEIITYGK-MPYSG-------------------------------------
TK6441/1512/1512/1-512     DVWSFGILLYEIITYGK-MPYSG-------------------------------------
TK1095/1505/1505/1-505     DVWSFGILLYEIITYGK-MPYSG-------------------------------------
TK400/1505/1505/1-505      DVWSFGVVLYEIITYGR-FPYPG-------------------------------------
TK398/1526/1526/1-526      DVWSFGILLTELTTKGR-VPYPG-------------------------------------
TK2069/1535/1535/1-535     DVWSFGILLTELTTKGR-MPYPG-------------------------------------
TK2002/1526/1526/1-526     DVWSFGILLTELTTKGR-VPYPG-------------------------------------
TK397/1526/1526/1-526      DVWSFGILLTELTTKGR-VPYPG-------------------------------------
TK384/1526/1526/1-526      DVWSFGILLTELTTKGR-VPYPG-------------------------------------
TK395/1523/1523/1-523      DVWSFGILLTELTTKGR-VPYPG-------------------------------------
TK388/1532/1532/1-532      DVWSFGILLTELTTKGR-VPYPG-------------------------------------
TK2000/1587/1587/1-587     DVWSFGILLTELTTKGR-VPYPG-------------------------------------
TK387/1557/1557/1-557      DVWSFGILLTELTTKGR-VPYPG-------------------------------------
TK386/1568/1568/1-568      DVWSFGILLTELTTKGR-VPYPG-------------------------------------
TK394/1526/1526/1-526      DVWSFGILLTELTTKGR-VPYPG-------------------------------------
TK392/1526/1526/1-526      DVWSFGILLTELTTKGR-VPYPG-------------------------------------
TK389/1535/1535/1-535      DVWSFGILLTELTTKGR-VPYPG-------------------------------------
TK4181/1527/1527/1-527     DVWSFGILLVELATKGR-VPYPG-------------------------------------
TK16980/1534/1534/1-534    DVWSFGILLTELVTKGR-VPYPG-------------------------------------
TK1214/1536/1536/1-536     DVWSFGILLTELVTKGR-VPYPG-------------------------------------
TK2420/1542/1542/1-542     DVWSFGILLTELVTKGR-VPYPG-------------------------------------
TK2419/1539/1539/1-539     DVWSFGILLTELATKGR-VPYPG-------------------------------------
TK45/1537/1537/1-537       DVWSFGILLTELVAKGR-VPYPG-------------------------------------
TK42/1541/1541/1-541       DVWSFGILLTELVTKGR-VPYPG-------------------------------------
TK44/1541/1541/1-541       DVWSFGILQTELVTKGR-VPYPG-------------------------------------
TK43/1543/1543/1-543       DVWSFGILQTELVTKGR-VPYPG-------------------------------------
TK41/1539/1539/1-539       DVWSFGILQTELTTKGR-VPYPG-------------------------------------
TK46/1544/1544/1-544       DVWSFGILLTELVTKGR-VPYPG-------------------------------------
TK1810/1529/1529/1-529     DVWSFGILLTELITKGR-IPYPG-------------------------------------
TK16213/1517/1517/1-517    DVWSFGILLTELIHYGR-IPYPG-------------------------------------
TK16118/1511/1511/1-511    DVWSFGILMTEIVTFGR-IPYPG-------------------------------------
TK86/1509/1509/1-509       DVWSFGILMAEIVTKGR-IPYPG-------------------------------------
TK14793/1527/1527/1-527    DVWSFGVLLVELVTHGR-VPYPG-------------------------------------
TK15446/1504/1504/1-504    DVWSFGILITELVTYGR-IPYPG-------------------------------------
TK15449/1503/1503/1-503    DVWSFGVLISEILTRGA-MPYTG-------------------------------------
TK14754/1647/1647/1-647    DVWSFGIVIYELITLGQ-VPYPS-------------------------------------
TK413/1630/1630/1-630      DVWSFGVLMWEIFTEGR-MPFEK-------------------------------------
TK412/1631/1631/1-631      DVWSFGVLMWEVFTEGR-MPFEK-------------------------------------
TK1256/1625/1625/1-625     DVWSFGVLMWEVFSEGK-IPYEN-------------------------------------
TK1255/1620/1620/1-620     DVWSFGVLMWEVFSEGK-IPYEN-------------------------------------
TK1564/1659/1659/1-659     DIWAFGVLMWEIYSLGK-MPYER-------------------------------------
TK1563/1659/1659/1-659     DIWAFGVLMWEIYSLGK-MPYER-------------------------------------
TK4292/1628/1628/1-628     DVWAFGVLMWEIFSLGK-TPYER-------------------------------------
TK4703/1634/1634/1-634     DVWAYGVLLWEVYTLGK-LPYER-------------------------------------
TK698/1527/1527/1-527      DVWSFGVLMWEVFTEGK-MPFEN-------------------------------------
TK697/1527/1527/1-527      DVWSFGVLMWEVFTEGK-MPFEN-------------------------------------
TK1711/1675/1675/1-675     DVWAFGILMWEVFSLGK-QPYDL-------------------------------------
TK6379/1651/1651/1-651     DVWAFGILMWEVFSLGK-QPYDL-------------------------------------
TK1700/1822/1822/1-822     DVWSFGILLWETFSLGA-SPYPN-------------------------------------
TK1697/1820/1820/1-820     DVWSFGILLWETFSLGA-SPYPN-------------------------------------
TK1701/1820/1820/1-820     DVWSFGILLWETFSLGA-SPYPN-------------------------------------
TK1696/1822/1822/1-822     DVWSFGILLWETFSLGV-CPYPG-------------------------------------
TK12368/1823/1823/1-823    DVWSFGILLWETFSLGV-CPYPG-------------------------------------
TK16211/1879/1879/1-879    DVWSYGILLWETYTYGS-GPYPG-------------------------------------
TK184/1939/1939/1-939      DVWSFGVTIWEMFSLGA-PPYGE-------------------------------------
TK852/1757/1757/1-757      DVWSYGITLWEMFTFGD-LPYGE-------------------------------------
TK2727/1608/1608/1-608     DVWSFGVLMWEAFSYGQ-KPYKG-------------------------------------
TK2726/1586/1586/1-586     DVWSFGVLMWEAFSYGQ-KPYKG-------------------------------------
TK1509/1629/1629/1-629     DVWSFGVLMWEAFSYGQ-KPYRG-------------------------------------
TK6176/1615/1615/1-615     DVWSFGVLMWEAFSYGQ-KPYRG-------------------------------------
TK1507/1629/1629/1-629     DVWSFGVLMWEAFSYGQ-KPYRG-------------------------------------
TK1508/1628/1628/1-628     DVWSFGVLMWEAFSYGQ-KPYRG-------------------------------------
TK1506/1635/1635/1-635     DVWSFGVLMWEAFSYGQ-KPYRG-------------------------------------
TK6378/1618/1618/1-618     DVWSYGVTMWEAFSYGQ-KPYKK-------------------------------------
TK49/1618/1618/1-618       DVWSYGVTMWEAFSYGQ-KPYKK-------------------------------------
TK5507/1617/1617/1-617     DVWSYGVTMWEAFSYGQ-KPYKK-------------------------------------
TK48/1619/1619/1-619       DVWSYGVTMWEALSYGQ-KPYKK-------------------------------------
TK16292/1624/1624/1-624    DVWSYGITMWEAVSYGG-KPYQG-------------------------------------
TK14783/1573/1573/1-573    DVWSYGVTVWEAFSFGA-KPYAG-------------------------------------
TK476/1594/1594/1-594      DVWAFGVTLWELMTLGQ-TPYVD-------------------------------------
TK475/1604/1604/1-604      DVWAFGVTLWELMTLGQ-TPYVD-------------------------------------
TK472/1610/1610/1-610      DVWSFGVLMWEMCTLGK-LPYAE-------------------------------------
TK144/1888/1888/1-888      DVWSFGVTMWEIATRGQ-TPYPG-------------------------------------
TK17022/1894/1894/1-894    DVWSFGVTMWEIATRGQ-TPYPG-------------------------------------
TK17427/1723/1723/1-723    DVWAFGVTMWEIMTRGQ-TPYAG-------------------------------------
TK701/1890/1890/1-890      DVWAFGVTMWEIMTRGQ-TPYAG-------------------------------------
TK703/1880/1880/1-880      DVWAFGVTMWEIMTRGQ-TPYAG-------------------------------------
TK702/1880/1880/1-880      DVWAFGVTMWEIMTRGQ-TPYAG-------------------------------------
TK6449/1856/1856/1-856     DVWAFGVTMWEIMTRGQ-TPYAG-------------------------------------
TK4417/1873/1873/1-873     DVWAFGVTMWEIVTRGQ-TPYAG-------------------------------------
TK3473/1880/1880/1-880     DVWAFGVTLWEIATLGQ-TPYAG-------------------------------------
TK4357/1874/1874/1-874     DVWAFGVTMWEIMTRGQ-TPYPG-------------------------------------
TK851/1994/1994/1-994      DVWAFGVTMWEIATRGM-TPYPG-------------------------------------
TK849/1999/1999/1-999      DVWAFGVTMWEIRTRGM-TPYPG-------------------------------------
TK3445/1824/1824/1-824     DVWSFGVLMWEIFTLGG-SPYPG-------------------------------------
TK1484/1823/1823/1-823     DVWSFGVLMWEIFTLGG-SPYPG-------------------------------------
TK1483/1806/1806/1-806     DVWSFGVLLWEIFTLGG-SPYPG-------------------------------------
TK13613/1945/1945/1-945    DVWSYGIFLWELFSLGS-SPYPG-------------------------------------
TK12985/1979/1979/1-979    DVWSYGIFLWELFSLGS-SPYPG-------------------------------------
TK5546/1978/1978/1-978     DVWSYGIFLWELFSLGS-SPYPG-------------------------------------
TK2040/1976/1976/1-976     DVWSYGILLWEIFSLGS-SPYPG-------------------------------------
TK5204/1977/1977/1-977     DVWSYGIMLWEIFSLGK-SPYPN-------------------------------------
TK5202/1977/1977/1-977     DVWSYGIMLWEIFSLGK-SPYPN-------------------------------------
TK5201/1977/1977/1-977     DVWSYGIMLWEIFSLGK-SPYPN-------------------------------------
TK5203/1974/1974/1-974     DVWSYGIMLWEIFSLGK-SPYPN-------------------------------------
TK1637/1978/1978/1-978     DVWSYGILLWEIFSLGL-NPYPG-------------------------------------
TK572/1944/1944/1-944      DIWSYGVVLWEVFSYGL-QPYCG-------------------------------------
TK571/1943/1943/1-943      DIWSYGVVLWEVFSYGL-QPYCG-------------------------------------
TK569/1937/1937/1-937      DIWSFGVVLWEIFSFGL-QPYYG-------------------------------------
TK568/1937/1937/1-937      DIWSFGVVLWEIFSFGL-QPYYG-------------------------------------
TK567/1685/1685/1-685      DVWSFGVVLWEIYSYGM-QPYYG-------------------------------------
TK857/1868/1868/1-868      DVWAYGVVLWEIFSYGL-QPYYG-------------------------------------
TK855/1869/1869/1-869      DVWAYGVVLWEIFSYGL-QPYYG-------------------------------------
TK3926/1946/1946/1-946     DVWAYGVVLWEIFSSGM-QPYYG-------------------------------------
TK16351/1699/1699/1-699    DAWAYGVTVWEIYTLGKKQPYEE-------------------------------------
TK16256/1700/1700/1-700    DAWAYGVTVWEIYTLGKKQPYEE-------------------------------------
TK14385/1616/1616/1-616    DVWSYGVVLWEMATLGD-QPYKG-------------------------------------
TK14384/1614/1614/1-614    DVWSYGIVLWEMATLRG-PAIPG-------------------------------------
TK2038/1977/1977/1-977     DVWSYGIVMWEVMSYGE-RPYWE-------------------------------------
TK4864/1666/1666/1-666     DVWSFGIVMWEVMSFGE-RPYWD-------------------------------------
TK4885/1969/1969/1-969     DVWSFGIVMWEVLSFGD-KPYGN-------------------------------------
TK2023/1880/1880/1-880     DVWSYGIVMWEVMSYGE-RPYWD-------------------------------------
TK4866/1976/1976/1-976     DVWSYGIVMWEVMSFGE-RPYWD-------------------------------------
TK14787/1893/1893/1-893    DVWSYGVLLWEVMSYGQ-QPYED-------------------------------------
TK1011/1888/1888/1-888     DSWSFGVLLWEIFSLGY-MPYPG-------------------------------------
TK1010/1864/1864/1-864     DSWSFGVLLWEIFSLGY-MPYPG-------------------------------------
STK_STE5716/1431/1-431     DIWSLGITAIELAKGEPPHSEL--------------------------------------
STK_STE682/1443/1-443      DIWSLGITAIELARGEPPHSEL--------------------------------------
STK_STE16106/1416/1-416    DIWSLGITAIELAKGEPPNSDM--------------------------------------
STK_STE684/1426/1-426      DIWSLGITAIELAKGEPPNSDL--------------------------------------
STK_STE683/1426/1-426      DIWSLGITAIELAKGEPPNSDL--------------------------------------
STK_STE907/11080/1-1080    DIWSLGITTYEIATGNPPYCDV--------------------------------------
STK_STE1108/1652/1-652     DIWSLGITAYEIATGSPPHAKE--------------------------------------
STK_STE224/1471/1-471      DIWSLGITAIEMANGIPPRATM--------------------------------------
STK_STE14288/11087/1-1087  DLWSLGITALEMAEGHPPLCDM--------------------------------------
STK_STE1094/11080/1-1080   ------ITALEMAEGHPPLCDM--------------------------------------
STK_STE16415/1898/1-898    DIWSLGITCIELAERKPPLFNM--------------------------------------
STK_STE6297/11001/1-1001   DVWSLGITCIELAERKPPLFNM--------------------------------------
STK_STE219/1982/1-982      DIWSLGITCIELAERRPPLFSM--------------------------------------
STK_STE80/1966/1-966       DIWSLGITLIEMAQIEPPHHEL--------------------------------------
STK_STE79/1968/1-968       DIWSLGITLIEMAQIEPPHHEL--------------------------------------
STK_STE10692/1825/1-825    DVWALGVSAIEMAEGMPPRSTV--------------------------------------
STK_STE8915/1825/1-825     DVWALGVSAIEMAEGMPPRSTV--------------------------------------
STK_STE497/1639/1-639      DIWSLGIMVIEMVDGEPPFFNE--------------------------------------
STK_STE495/1681/1-681      DIWSLGIMVIEMVDGEPPYFSD--------------------------------------
STK_STE481/1524/1-524      DIWSLGIMAIEMVEGEPPYLNE--------------------------------------
STK_STE480/1524/1-524      DIWSLGIMAIEMVEGEPPYLNE--------------------------------------
STK_STE411/1544/1-544      DIWSLGIMAIEMIEGEPPYLNE--------------------------------------
STK_STE409/1545/1-545      DIWSLGIMAIEMIEGEPPYLNE--------------------------------------
STK_STE410/1545/1-545      DIWSLGIMAIEMIEGEPPYLNE--------------------------------------
STK_STE16454/1704/1-704    DLWSLGIMAIEMVEGEPPYLNE--------------------------------------
STK_STE679/1939/1-939      DIWSLGIMIIEMIEGEPPYLNE--------------------------------------
STK_STE182/1658/1-658      DVWSLGIMAIEMVEGEPPYLNE--------------------------------------
STK_STE678/11230/1-1230    DVWSLGIMIIEMLEGEPPYLNE--------------------------------------
STK_STE286/1655/1-655      DVWSLGIMLIEMIEGEPPYLNE--------------------------------------
STK_STE1782/1793/1-793     DVWSLGIMTIEMLEGEPPYLNE--------------------------------------
STK_STE1783/1971/1-971     DVWSLGIMTIEMIEGEPPYLNE--------------------------------------
STK_STE183/1589/1-589      DIWSLGIMIIEMIENEPPYLRE--------------------------------------
STK_CMGC799/1370/1-370     DIWSSGCVMAELLLGQPMFPGE--------------------------------------
STK_CMGC793/1501/1-501     DVWSSACVIAELLLGKPLFSGE--------------------------------------
STK_CMGC16370/1442/1-442   DTWSAGCVLAELLLGQPIFPGD--------------------------------------
STK_CMGC1054/1375/1-375    DIWSLGCIIGEMIKGQPLFKGD--------------------------------------
STK_CMGC16798/11194/1-1194 DMWSLGCVIAELFLGWPLYPGA--------------------------------------
STK_CMGC6298/11191/1-1191  DMWSLGCVIAELFLGWPLYPGA--------------------------------------
STK_CMGC782/1622/1-622     DVWAVGSIMAELYTFRPLFPGT--------------------------------------
STK_CMGC781/1622/1-622     DVWAVGSIMAELYTFRPLFPGT--------------------------------------
STK_CMGC780/1623/1-623     DVWAVGSIMAELYMLRPLFPGT--------------------------------------
STK_CMGC831/1629/1-629     DVWAVGCIMAEVYTLRPLFPGA--------------------------------------
STK_CMGC829/1632/1-632     DVWAVGCIMAEVYTLRPLFPGA--------------------------------------
STK_CMGC14550/1407/1-407   DIWACAVIFAELYLCRPLFPGT--------------------------------------
STK_CMGC11492/1499/1-499   DMWAMGAIMAELLSLRPLFPGA--------------------------------------
STK_CMGC10058/1499/1-499   DMWAMGAIMAELLSLRPLFPGA--------------------------------------
STK_CMGC9558/1530/1-530    DMWAMGAIMAELLSLRPLFPGA--------------------------------------
STK_CMGC1093/1443/1-443    DMWAVGAILAELYALTPLFPGE--------------------------------------
STK_CMGC78/11030/1-1030    DMWSVGCILGELSDGQPLFPGE--------------------------------------
STK_CMGC5737/1457/1-457    DIWALGCMIIEMATGNPYLPSS--------------------------------------
STK_CMGC17299/1426/1-426   DIWSVGCILAELLGGRPIFRGR--------------------------------------
STK_CMGC936/1433/1-433     DIWSTGCILAELLGRKPMFEGK--------------------------------------
STK_CMGC517/1515/1-515     DIWSVGCIFAELLGRRILFQAQ--------------------------------------
STK_CMGC271/1469/1-469     DMWGVGCIFVEMIQGVAAFPGMK-------------------------------------
STK_CMGC270/1469/1-469     DMWGVGCIFVEMIQGVAAFPGMK-------------------------------------
STK_CMGC1743/1384/1-384    DIWGAGCIFIEMFQGQPLFPGVS-------------------------------------
STK_CMGC15817/1509/1-509   DMWGVGCIFVEMVTGMPTFPGIR-------------------------------------
STK_CMGC1210/1451/1-451    DMWGVGCILYEMATGKPLFPGS--------------------------------------
STK_CMGC1209/1451/1-451    DMWGVGCILYEMATGKPLFPGS--------------------------------------
STK_CMGC1208/1472/1-472    DMWGVGCIHYEMATGRPLFPGS--------------------------------------
STK_CMGC1207/1523/1-523    DMWGVGCIFFEMASGRPLFPGS--------------------------------------
STK_CMGC1205/1523/1-523    DMWGVGCIFFEMASGRPLFPGS--------------------------------------
STK_CMGC1203/1496/1-496    DMWGVGCIFYEMATGRPLFPGS--------------------------------------
STK_CMGC1202/1496/1-496    DMWGVGCIFYEMATGRPLFPGS--------------------------------------
STK_CMGC949/1288/1-288     DIWSVGCIMAEMATGRPLFAGS--------------------------------------
STK_CMGC1849/1780/1-780    DMWSVGCIFGELLTQKPLFPGN--------------------------------------
STK_CMGC1846/1795/1-795    DMWSVGCIFGELLTQKPLFPGK--------------------------------------
STK_CMGC1847/1434/1-434    DMWSVGCIFGELLTQKPLFPGK--------------------------------------
STK_CMGC1056/1952/1-952    DVWSVGCIFAEFLQMLPLFPGK--------------------------------------
STK_CMGC33/1719/1-719      DMWSVGCIMAEFILLKPLFPGR--------------------------------------
STK_CMGC1555/1335/1-335    DMWSVGCIFAELMLRTPYLPGE--------------------------------------
STK_CMGC904/1306/1-306     DIWSVGVIFAELMLRIPYLPGQ--------------------------------------
STK_CMGC1844/1591/1-591    DMWSVGCIMAEMYKGRPILQGS--------------------------------------
STK_CMGC181/1657/1-657     DIWGVGCVFAEFFEKKPILQGK--------------------------------------
STK_CMGC9861/1475/1-475    DMWAVGCIFAELLTLKPLFQGVEAKATPN-------------------------------
STK_CMGC9036/1475/1-475    DMWAVGCIFAELLTLKPLFQGVEAKATPN-------------------------------
STK_CMGC414/1352/1-352     DVWAIGCIYGEMLALSPLFKGDEIKMEDKKVV----------------------------
STK_CMGC17631/11007/1-1007 GQGVFSNVVRARDNARANQEVAVKIIR---------------------------------
STK_CMGC1567/11007/1-1007  GQGVFSNVVRARDNARANQEVAVKIIR---------------------------------
STK_CMGC681/1565/1-565     QKRLLEERLRDLQRLEAMEAAVQAE-----------------------------------
STK_CMGC680/1533/1-533     QKRLLEERLRDLQRLEAMEAATQAE-----------------------------------
STK_CMGC92/11093/1-1093    QREKLEAELAGLEGLKMDANGLQEAY----------------------------------
STK_CMGC1012/1742/1-742    IEKDLSKRCFRRPRRHTIITGSQPLPSPISSSNFFEMRAHFCGSSHNSFSSVSGNRNIPS
STK_STE14/1363/1-363       DVWSLGITLYEIATGKFPYQEWN-------------------------------------
STK_STE1616/11478/1-1478   IIWSKKKTAPETNNENKKDEKSD-------------------------------------

TK601/1511/1511/1-511      ----------RTNADVMTALSQ---GYRMPRME---------------------------
TK600/1511/1511/1-511      ----------RTNADVMSALSQ---GYRMPRME---------------------------
TK599/1511/1511/1-511      ----------RTNADVMTALSQ---GYRMPRVE---------------------------
TK1543/1502/1502/1-502     ----------MSNPEVIRALEH---GYRMPRPD---------------------------
TK1542/1523/1523/1-523     ----------MSNPEVIRALEH---GYRMPRPD---------------------------
TK1541/1503/1503/1-503     ----------MSNPEVIRALER---GYRMPRPE---------------------------
TK1540/1525/1525/1-525     ----------MSNPEVIRALER---GYRMPRPE---------------------------
TK3611/1502/1502/1-502     ----------MTNPEVIRSLER---GYRMQRTD---------------------------
TK16665/1505/1505/1-505    ----------MSNPEVIRNLER---GYRMPRPD---------------------------
TK1684/1504/1504/1-504     ----------MSNPEVIRNLER---GYRMPRPD---------------------------
TK17191/1509/1509/1-509    ----------MTNPEVIQNLER---GYRMVRPD---------------------------
TK877/1508/1508/1-508      ----------MTNPEVIQNLER---GYRMVRPD---------------------------
TK13470/1509/1509/1-509    ----------MTNPEVIQNLER---GYRMPRPD---------------------------
TK4495/1502/1502/1-502     ----------MSNPEVIHQLEQ---NYRMPKPE---------------------------
TK6507/1506/1506/1-506     ----------MTGAQVIHMLGQ---NYRLPQPS---------------------------
TK6441/1512/1512/1-512     ----------MTGAQVIQMLSQ---NYRLPQPS---------------------------
TK1095/1505/1505/1-505     ----------MTGAQVIQMLAQ---NYRLPQPS---------------------------
TK400/1505/1505/1-505      ----------MTNPEVLEKIQQ---NYRMPCPA---------------------------
TK398/1526/1526/1-526      ----------MGNGEVLDRVER---GYRMPCPP---------------------------
TK2069/1535/1535/1-535     ----------MGNGEVLDRVER---GYRMPCPP---------------------------
TK2002/1526/1526/1-526     ----------MGNGEVLDRVEE---GYRMPCPP---------------------------
TK397/1526/1526/1-526      ----------MGNGEVLDRVER---GYRMPCPP---------------------------
TK384/1526/1526/1-526      ----------MGNGEVLDRVER---GYRMPCPP---------------------------
TK395/1523/1523/1-523      ----------MVNGEVLDRVER---GYRMPCPP---------------------------
TK388/1532/1532/1-532      ----------MVNREVLDQVER---GYRMPCPP---------------------------
TK2000/1587/1587/1-587     ----------MVNREVLDQVER---GYRMPCPP---------------------------
TK387/1557/1557/1-557      ----------MVNREVLDQVER---GYRMPCPP---------------------------
TK386/1568/1568/1-568      ----------MVNREVLDQVER---GYRMPCPP---------------------------
TK394/1526/1526/1-526      ----------MVNREVLDQVER---GYRMPCPP---------------------------
TK392/1526/1526/1-526      ----------MVNREVLDQVER---AYRMPCPP---------------------------
TK389/1535/1535/1-535      ----------MVNREVLDQVER---GYRMPCPP---------------------------
TK4181/1527/1527/1-527     ----------MVNREVLDQVER---GYRMPCPS---------------------------
TK16980/1534/1534/1-534    ----------MNNREVLEQVER---GYRMPCPQ---------------------------
TK1214/1536/1536/1-536     ----------MNNREVLEQVER---GYRMPCPQ---------------------------
TK2420/1542/1542/1-542     ----------MNNREVLEQVER---GYRMASPQ---------------------------
TK2419/1539/1539/1-539     ----------MNNREVLEQVER---GYRMPCPN---------------------------
TK45/1537/1537/1-537       ----------MVNREVLEQVER---GYRMPCPQ---------------------------
TK42/1541/1541/1-541       ----------MVNREVLEQVER---GYRMPCPQ---------------------------
TK44/1541/1541/1-541       ----------MVNREVLEQVER---GYRMPCPQ---------------------------
TK43/1543/1543/1-543       ----------MVNREVLEQVER---GYRMPCPQ---------------------------
TK41/1539/1539/1-539       ----------MVNREVLEQVER---GYRMPCPQ---------------------------
TK46/1544/1544/1-544       ----------MVNREVLEQVDR---GYRMPCPQ---------------------------
TK1810/1529/1529/1-529     ----------MNKREVLEQVEQ---GYHMPCPP---------------------------
TK16213/1517/1517/1-517    ----------MMNMEVLEQVER---GYRMPRMN---------------------------
TK16118/1511/1511/1-511    ----------MTNREVLDQVDL---GYRMPKMH---------------------------
TK86/1509/1509/1-509       ----------MTNAQTIAEVEK---GYRMPIMP---------------------------
TK14793/1527/1527/1-527    ----------MTNGEVLAKVEQ---GYRMPPPP---------------------------
TK15446/1504/1504/1-504    ----------MSNAEVLQNLDK---GYRMPCPA---------------------------
TK15449/1503/1503/1-503    ----------MNNKQVLEAVDR---GYRMPPPE---------------------------
TK14754/1647/1647/1-647    ----------MNNTETLHQVST---GYRMPRPV---------------------------
TK413/1630/1630/1-630      ----------NTNYEVVTMVTR---GHRLHRPK---------------------------
TK412/1631/1631/1-631      ----------YTNYEVVTMVTR---GHRLYQPK---------------------------
TK1256/1625/1625/1-625     ----------RSNSEVVEDIST---GFRLYKPR---------------------------
TK1255/1620/1620/1-620     ----------RSNSEVVEDIST---GFRLYKPR---------------------------
TK1564/1659/1659/1-659     ----------FTNSETAEHIAQ---GLRLYRPH---------------------------
TK1563/1659/1659/1-659     ----------FTNSETAEHIAQ---GLRLYRPH---------------------------
TK4292/1628/1628/1-628     ----------FSNADVVDHIVQ---GRRLYRPQ---------------------------
TK4703/1634/1634/1-634     ----------LNNQEIVDKVSS---GRRLYRPQ---------------------------
TK698/1527/1527/1-527      ----------KSNLQVVEAISQ---GFRLYRPH---------------------------
TK697/1527/1527/1-527      ----------KSNLQVVEAISE---GFRLYRPH---------------------------
TK1711/1675/1675/1-675     ----------YDNSQVVLKVSQ---GHRLYRPH---------------------------
TK6379/1651/1651/1-651     ----------YDNSEVVVKVSQ---GHRLYRPQ---------------------------
TK1700/1822/1822/1-822     ----------LSNQQTREFVEK---GGRLPCPE---------------------------
TK1697/1820/1820/1-820     ----------LSNQQTREFVEK---GGRLPCPE---------------------------
TK1701/1820/1820/1-820     ----------LTNQQTREFVEK---GHRLPCPE---------------------------
TK1696/1822/1822/1-822     ----------MTNQQAREQVER---GYRMSAPQ---------------------------
TK12368/1823/1823/1-823    ----------MTNQQATEQVER---GYRISAPQ---------------------------
TK16211/1879/1879/1-879    ----------MNNRETRERIES---NYRMPRPE---------------------------
TK184/1939/1939/1-939      ----------ISNVDAIKLVDS---GERLPQPN---------------------------
TK852/1757/1757/1-757      ----------MTGNEVVSFLEH---CGRLEKPD---------------------------
TK2727/1608/1608/1-608     ----------MKGNEVIQMIES---GERMSAPA---------------------------
TK2726/1586/1586/1-586     ----------MKGNEVIQMIEN---GQRMSAPP---------------------------
TK1509/1629/1629/1-629     ----------MKGSEVTAMLEK---GERMGCPP---------------------------
TK6176/1615/1615/1-615     ----------MKGSEVTAMLEK---GERMGCPP---------------------------
TK1507/1629/1629/1-629     ----------MKGSEVTAMLEK---GERMGCPA---------------------------
TK1508/1628/1628/1-628     ----------MKGSEVSAMLEK---GERMGCPP---------------------------
TK1506/1635/1635/1-635     ----------MKGSEVTAMLEK---GERMGCPA---------------------------
TK6378/1618/1618/1-618     ----------MKGPEVLDFIKQ---GKRMECPP---------------------------
TK49/1618/1618/1-618       ----------MKGPQVLDFIKQ---GKRMECPP---------------------------
TK5507/1617/1617/1-617     ----------MKGPEVLDFIKQ---GKRMECPP---------------------------
TK48/1619/1619/1-619       ----------MKGPEVMAFIEQ---GKRMECPP---------------------------
TK16292/1624/1624/1-624    ----------MRGPVIVEKLES---GYRLPKPD---------------------------
TK14783/1573/1573/1-573    ----------LKGQDIMQMLEG---NQRLDSPE---------------------------
TK476/1594/1594/1-594      ----------IDPFEMAAYLKD---GYRIAQPI---------------------------
TK475/1604/1604/1-604      ----------IDPFEMAAYLKD---GYRIAQPI---------------------------
TK472/1610/1610/1-610      ----------IDPYEMEHYLKD---GYRLAQPF---------------------------
TK144/1888/1888/1-888      ----------VENSEIYDYLRQ---GNRLKQPV---------------------------
TK17022/1894/1894/1-894    ----------VENSEIYDYLRR---GNRLKQPA---------------------------
TK17427/1723/1723/1-723    ----------IENAEIYNYLIG---GN-LKQPP---------------------------
TK701/1890/1890/1-890      ----------IENAEIYNYLIG---GNRLKQPP---------------------------
TK703/1880/1880/1-880      ----------IENAEIYNYLIS---GNRLKQPP---------------------------
TK702/1880/1880/1-880      ----------IENAEIYNYLIG---GNRLKQPP---------------------------
TK6449/1856/1856/1-856     ----------IENAEIYNYLIG---GNRLKQPP---------------------------
TK4417/1873/1873/1-873     ----------IENAEIYNYLIS---GNRLKQPP---------------------------
TK3473/1880/1880/1-880     ----------VENSEIYSYLIA---GNRLKQPL---------------------------
TK4357/1874/1874/1-874     ----------VENSEIYEYLIK---GERLKQPP---------------------------
TK851/1994/1994/1-994      ----------VQNHEMYDYLLH---GHRLKQPE---------------------------
TK849/1999/1999/1-999      ----------VQNHEMYDYLLH---GHRLKQPE---------------------------
TK3445/1824/1824/1-824     ----------IPVE-EVFKLLK--EGHRMDKPA---------------------------
TK1484/1823/1823/1-823     ----------IPVE-ELFKLLK--EGHRMDKPA---------------------------
TK1483/1806/1806/1-806     ----------IPVE-ELFKLLK--EGHRMDKPA---------------------------
TK13613/1945/1945/1-945    ----------MPVDSKFYKMIK--EGFRMLSPE---------------------------
TK12985/1979/1979/1-979    ----------MPVDSKFYKMIK--EGFRMLSPE---------------------------
TK5546/1978/1978/1-978     ----------MPVDSKFYKMIK--EGFRMLSPE---------------------------
TK2040/1976/1976/1-976     ----------MPVDSKFYKMIK--EGYRMESPE---------------------------
TK5204/1977/1977/1-977     ----------ILVDSKFYKMIK--CGYQMSRPD---------------------------
TK5202/1977/1977/1-977     ----------ILVDSKFYKMIK--CGYQMSRPD---------------------------
TK5201/1977/1977/1-977     ----------ILVDSKFYKMIK--CGYQMSRPD---------------------------
TK5203/1974/1974/1-974     ----------ILVDSKFYKMIK--CGYQMSRPD---------------------------
TK1637/1978/1978/1-978     ----------ILVNSKFYKLVK--DGYQMAQPA---------------------------
TK572/1944/1944/1-944      ----------YSNQ-DVVEMIR--SRQVLPCPD---------------------------
TK571/1943/1943/1-943      ----------YSNQ-DVVEMIR--NRQVLPCPD---------------------------
TK569/1937/1937/1-937      ----------FSNQ-EVIEMVR--KRQLLPCSE---------------------------
TK568/1937/1937/1-937      ----------FSNQ-EVIEMVR--KRQLLPCSE---------------------------
TK567/1685/1685/1-685      ----------FSNQ-EVINLIR--SRQLLSAPE---------------------------
TK857/1868/1868/1-868      ----------MAHE-EVIYYVR--DGNILACPE---------------------------
TK855/1869/1869/1-869      ----------MAHE-EVIYYVR--DGNILSCPE---------------------------
TK3926/1946/1946/1-946     ----------MAHE-EVIYYVR--DGNILSCPE---------------------------
TK16351/1699/1699/1-699    ----------LDDQDMIQDAIRGTGRRIMGRPR---------------------------
TK16256/1700/1700/1-700    ----------LDDQHMIQDAIRGTGRRIMGRPE---------------------------
TK14385/1616/1616/1-616    ----------KSNEEVISLVIA---GDHMPLPITL-------------------------
TK14384/1614/1614/1-614    ----------ESHEEVMNMVIG---SGHMERPTVL-------------------------
TK2038/1977/1977/1-977     ----------MSNQEVMKAINE---GFRLPAPM---------------------------
TK4864/1666/1666/1-666     ----------MSNQEVMKSIND---GYRLPAPM---------------------------
TK4885/1969/1969/1-969     ----------MTNQEVMKSLED---GYRLPPPV---------------------------
TK2023/1880/1880/1-880     ----------MSNQDVIKAIEE---GYRLPPPM---------------------------
TK4866/1976/1976/1-976     ----------MSNQDVINAIEQ---DYRLPPPP---------------------------
TK14787/1893/1893/1-893    ----------WDNQMVLDKLES---GYRLQKPK---------------------------
TK1011/1888/1888/1-888     ----------HTNQEVLDFIAT---GNRMDPPR---------------------------
TK1010/1864/1864/1-864     ----------RTNQEVLDFVVG---GGRMDPPR---------------------------
STK_STE5716/1431/1-431     -----------HPMKVLFLIPKNNPPTLEG------------------------------
STK_STE682/1443/1-443      -----------HPMKVLFLIPKNNPPTLEG------------------------------
STK_STE16106/1416/1-416    -----------HPMRVLFLIPKNNPPTLVG------------------------------
STK_STE684/1426/1-426      -----------HPMRVLFLIPKNNPPTLEG------------------------------
STK_STE683/1426/1-426      -----------HPMRVLFLIPKNSPPTLEG------------------------------
STK_STE907/11080/1-1080    -----------EALRAMQLIIKSKPPRLEDR-----------------------------
STK_STE1108/1652/1-652     -----------DPFRAVYLIAHTAPPRLNG------------------------------
STK_STE224/1471/1-471      -----------HPMRVIFEIPQSEPPKLDD------------------------------
STK_STE14288/11087/1-1087  -----------HPMRALFLIPRNPPPKLKRNK----------------------------
STK_STE1094/11080/1-1080   -----------HPMRALFLIPRNPPPKLKRNK----------------------------
STK_STE16415/1898/1-898    -----------NAMSALYHIAQNDSPTLQ-------------------------------
STK_STE6297/11001/1-1001   -----------NAMSALYHIAQNESPTLQ-------------------------------
STK_STE219/1982/1-982      -----------NAMSALYHIAQNDPPTLSPIDTS--------------------------
STK_STE80/1966/1-966       -----------NPMRVLLKIAKSDPPTLL-------------------------------
STK_STE79/1968/1-968       -----------NPMRVLLKIAKSDPPTLL-------------------------------
STK_STE10692/1825/1-825    -----------HPMRVIFMISSEPAPMLEDKE----------------------------
STK_STE8915/1825/1-825     -----------HPMRVIFMISSEPAPMLEDKE----------------------------
STK_STE497/1639/1-639      -----------PPLQAMRRIRDMQPPNLKNAH----------------------------
STK_STE495/1681/1-681      -----------SPVQAMKRLRDSPPPKLKNSH----------------------------
STK_STE481/1524/1-524      -----------NPLRALYLIATNGTPELQNPE----------------------------
STK_STE480/1524/1-524      -----------NPLRALYLIATNGTPELQNPE----------------------------
STK_STE411/1544/1-544      -----------NPLRALYLIATNGTPELQNPE----------------------------
STK_STE409/1545/1-545      -----------NPLRALYLIATNGTPELQNPE----------------------------
STK_STE410/1545/1-545      -----------NPLRALYLIATNGTPELQNPE----------------------------
STK_STE16454/1704/1-704    -----------NPLKALYLIATNGKPEIKEKD----------------------------
STK_STE679/1939/1-939      -----------TPLRALYLIATNGTPKLKEPE----------------------------
STK_STE182/1658/1-658      -----------NPLRALYLIATIGTPKISRPE----------------------------
STK_STE678/11230/1-1230    -----------TPLRALYLIATNGTPKLKDPE----------------------------
STK_STE286/1655/1-655      -----------DPLKALYLIANNGSPKLRHPE----------------------------
STK_STE1782/1793/1-793     -----------EPLKALYLIATNGTPKLKHPE----------------------------
STK_STE1783/1971/1-971     -----------EPLKALYLIATNGTPKLKKPE----------------------------
STK_STE183/1589/1-589      -----------DPIRALYLIAKNGTPTLKKPN----------------------------
STK_CMGC799/1370/1-370     --------SGIDQLVEIIKILGTPSKQEICSMNPNYMEHK--------------------
STK_CMGC793/1501/1-501     --------SGIDQLVEIIKIMGIPTKDEISGMNPNYEDHV--------------------
STK_CMGC16370/1442/1-442   --------SGVDQLVEIIKVLGTPTREQIREMNQHYTEFR--------------------
STK_CMGC1054/1375/1-375    --------SANSQLEEIAKLLGRFPKSSIK--NSQELQDS--------------------
STK_CMGC16798/11194/1-1194 --------LEYDQIRYISQTQGLPGEQLLNVGTKSTRFFCKETDMSHSGWRLKTLEEHEA
STK_CMGC6298/11191/1-1191  --------LEYDQIRYISQTQGLPGEQLLNVGTKSTRFFCRETDMSHSGWRLKTLEEHEA
STK_CMGC782/1622/1-622     --------SEVDEIFKICQVLGTPKKSDWPEGYQLASSMN--------------------
STK_CMGC781/1622/1-622     --------SEVDEIFKICQVLGTPKKSDWPEGYQLASSMN--------------------
STK_CMGC780/1623/1-623     --------SEVDEIFKICQVLGTPKKSDWPEGYQLASSMN--------------------
STK_CMGC831/1629/1-629     --------SEIDTIFKICQVLGTPKKTDWPEGYQLSSAMN--------------------
STK_CMGC829/1632/1-632     --------SEIDTIFKICQVLGTPKKTDWPEGYQLSSAMN--------------------
STK_CMGC14550/1407/1-407   --------SESDQLFKICSVLGSPAPNEWDEGYQLARRMN--------------------
STK_CMGC11492/1499/1-499   --------SEADEIYKICSVIGSPTEETWLEGLNLASVIN--------------------
STK_CMGC10058/1499/1-499   --------SEADEIYKICSVIGSPTEETWLEGLNLASVIN--------------------
STK_CMGC9558/1530/1-530    --------SEADEIYKICSVIGSPTEETWLEGLNLASVIN--------------------
STK_CMGC1093/1443/1-443    --------SEIDQLYKICCVLGKPDWTTFPEAKSISRIMS--------------------
STK_CMGC78/11030/1-1030    --------SEIDQLFTIQKVLGPLPSEQMKLFYSNPRFHG--------------------
STK_CMGC5737/1457/1-457    --------SDLDLLHKIVLKVGNLTPHLHNIFSKSPIFAG--------------------
STK_CMGC17299/1426/1-426   --------DYVDQLNLILSTLGTVSEETLQSIRSERAQDYVRSL----------------
STK_CMGC936/1433/1-433     --------DYVDHLNHILQILGTPPEETLQEIASQKVYNYIFQF----------------
STK_CMGC517/1515/1-515     --------SPIQQLDLITDLLGTPSLEAMRTACEGAKAHILRGP----------------
STK_CMGC271/1469/1-469     --------DIQDQLERIFLVLGTPNEDTWPGVHSLPHFKPERFT----------------
STK_CMGC270/1469/1-469     --------DIQDQLERIFLVLGTPNEDTWPGVHSLPHFKPERFT----------------
STK_CMGC1743/1384/1-384    --------NILEQLEKIWEVLGVPTEDTWPGVSKLPNYNPEWFP----------------
STK_CMGC15817/1509/1-509   --------DTYDQLDKIFKLLGTPTEDTWPGVTHFPGYKPHKLG----------------
STK_CMGC1210/1451/1-451    --------TVKEELHLIFRLLGTPTEESWPGVTSISEFRAYNFP----------------
STK_CMGC1209/1451/1-451    --------TVKEELHLIFRLLGTPTEESWPGVTSISEFRAYNFP----------------
STK_CMGC1208/1472/1-472    --------TVKEELHLIFRLLGTPTEETWPGVTAFSEFRTYSFP----------------
STK_CMGC1207/1523/1-523    --------TVEDELHLIFRLLGTPSQETWPGVSSNDEFKNYNFP----------------
STK_CMGC1205/1523/1-523    --------TVEDELHLIFRLLGTPSQETWPGISSNEEFKNYNFP----------------
STK_CMGC1203/1496/1-496    --------TVEEQLHFIFRILGTPTEETWPGILSNEEFRTYNYP----------------
STK_CMGC1202/1496/1-496    --------TVEEQLHFIFRILGTPTEETWPGILSNEEFKTYNYP----------------
STK_CMGC949/1288/1-288     --------NNEDQLLKIFRLLGTPTEQSWPGISLLPEYKP-TFP----------------
STK_CMGC1849/1780/1-780    --------SEIDQINKVFKELGTPSEKIWPGYSELPVVKKMT------------------
STK_CMGC1846/1795/1-795    --------SEIDQINKVFKDLGTPSEKIWPGYSELPAVKKMT------------------
STK_CMGC1847/1434/1-434    --------SDIDQINKIFKDLGSPSEKIWPGYNDLPAVKKMT------------------
STK_CMGC1056/1952/1-952    --------SEIDELNRIFKELGTPNEKIWPGYTELPAVKNMLSQNS--------------
STK_CMGC33/1719/1-719      --------GELEQIKKIFMEMGTPTESIWPGVTELDGWKALT------------------
STK_CMGC1555/1335/1-335    --------SDLDQLNVIFRALGTPEPEVIKSMQQLPNYVEMK------------------
STK_CMGC904/1306/1-306     --------NDVDQMEVTFRALGTPTDRDWPEVSSFMTYNKLQ------------------
STK_CMGC1844/1591/1-591    --------SDLDQLDKIFRLCGSPTQATMPNWEKLPGCEGVRSFP---------------
STK_CMGC181/1657/1-657     --------TDIDQGHVIFKLLGTPTEEDWAVARYLPGAELTTTN----------------
STK_CMGC9861/1475/1-475    -------PFQLDQLDKIFKVLGHPTVEKWPTLANLPCWQNDQQHIQ--------------
STK_CMGC9036/1475/1-475    -------PFQLDQLDKIFKVLGHPTVEKWPTLANLPCWQNDQQHIQ--------------
STK_CMGC414/1352/1-352     -------PFQSTQMLRIMELLGTPTEERWPGLKNYPEY-YQLSSFE--------------
STK_CMGC17631/11007/1-1007 -------NNELMQKTGLKELEFLKKLNDADPDDKFHCLRLLRHFYH--------------
STK_CMGC1567/11007/1-1007  -------NNELMQKTGLKELEFLKKLNDADPDDKFHCLRLFRHFYH--------------
STK_CMGC681/1565/1-565     -------DSSSRLERGSGSTSSSGCHPEGTRAGP--SPASSSPVPG--------------
STK_CMGC680/1533/1-533     -------DSGLRLDGGSGSTSSS-------------------------------------
STK_CMGC92/11093/1-1093    -------NNAPELENFNASQVEDVTMEDTVNEN---------------------------
STK_CMGC1012/1742/1-742    SINNNSINNGIGIKNSNNSFLNSVPHSVTRMFINEDSNDNNNNDNS--------------
STK_STE14/1363/1-363       -----------SLFDQIATVVSGDPPILHPDSDD--------------------------
STK_STE1616/11478/1-1478   --------NSSTHSDEIFYDSQTQDKMERKMTFRPSPEVVYQN-----------------

TK601/1511/1511/1-511      -------------------------------------NCPDELYD-IMKMCWKESAEERP
TK600/1511/1511/1-511      -------------------------------------NCPDELYD-IMKMCWKEKAEERP
TK599/1511/1511/1-511      -------------------------------------NCPDELYD-IMKMCWKEKAEERP
TK1543/1502/1502/1-502     -------------------------------------NCPEELYS-IMIRCWKNRPEERP
TK1542/1523/1523/1-523     -------------------------------------NCPEELYN-IMIRCWKNRPEERP
TK1541/1503/1503/1-503     -------------------------------------NCPEELYN-IMMRCWKNRPEERP
TK1540/1525/1525/1-525     -------------------------------------NCPEELYN-IMMRCWKNRPEERP
TK3611/1502/1502/1-502     -------------------------------------SCPQELYD-VMLECWKNKPEDRP
TK16665/1505/1505/1-505    -------------------------------------TCPPELYRGVIAECWRSRPEERP
TK1684/1504/1504/1-504     -------------------------------------TCPPELYRGVIAECWRSRPEERP
TK17191/1509/1509/1-509    -------------------------------------NCPEELYQ-LMRLCWKERPEDRP
TK877/1508/1508/1-508      -------------------------------------NCPEELYQ-LMRLCWKERPEDRP
TK13470/1509/1509/1-509    -------------------------------------NCPEELYK-LMMQCWRERPDDRP
TK4495/1502/1502/1-502     -------------------------------------NCPDGLYN-FMLLCWREKPEDRP
TK6507/1506/1506/1-506     -------------------------------------NCPEQFYSI-MMECWNVEPKQRP
TK6441/1512/1512/1-512     -------------------------------------NCPQQFYSI-MLECWNVEPKQRP
TK1095/1505/1505/1-505     -------------------------------------NCPQQFYNI-MLECWNAEPKERP
TK400/1505/1505/1-505      -------------------------------------NCPKQFHDI-MLDCWREDPASRP
TK398/1526/1526/1-526      -------------------------------------ECPESLHDL-MSQCWRRDPEERP
TK2069/1535/1535/1-535     -------------------------------------ECPESLHDL-MCQCWRRDPEERP
TK2002/1526/1526/1-526     -------------------------------------ECPESLHDL-MCQCWRRDPEERP
TK397/1526/1526/1-526      -------------------------------------ECPESLHDL-MCQCWRRDPEERP
TK384/1526/1526/1-526      -------------------------------------ECPESLHDL-MCQCWRRDPEERP
TK395/1523/1523/1-523      -------------------------------------ECPESLHDL-MCQCWRKDPEERP
TK388/1532/1532/1-532      -------------------------------------ECPESLHDL-MCQCWRKDPEERP
TK2000/1587/1587/1-587     -------------------------------------ECPESLHDL-MCQCWRKDPEERP
TK387/1557/1557/1-557      -------------------------------------ECPESLHDL-MCQCWRKDPEERP
TK386/1568/1568/1-568      -------------------------------------ECPESLHDL-MCQCWRKDPEERP
TK394/1526/1526/1-526      -------------------------------------ECPESLHDL-MCQCWRKDPEERP
TK392/1526/1526/1-526      -------------------------------------ECPESLHDL-MCQCWRKDPEERP
TK389/1535/1535/1-535      -------------------------------------ECPESLHDL-MCQCWRKEPEERP
TK4181/1527/1527/1-527     -------------------------------------ECPASLHEL-MLNCWRKEAEERP
TK16980/1534/1534/1-534    -------------------------------------DCPISLHEL-MIHCWKKDPEERP
TK1214/1536/1536/1-536     -------------------------------------DCPISLHEL-MIHCWKKDPEERP
TK2420/1542/1542/1-542     -------------------------------------DCPSSLHEL-MIQCWKKDPEERP
TK2419/1539/1539/1-539     -------------------------------------ACPVSLHEL-MIQCWKKDPEERH
TK45/1537/1537/1-537       -------------------------------------RCPESLHEL-MKLCWKKDPDERP
TK42/1541/1541/1-541       -------------------------------------GCPESLHEL-MKLCWKKDPDERP
TK44/1541/1541/1-541       -------------------------------------GCPESLHEL-MNLCWKKDPDERP
TK43/1543/1543/1-543       -------------------------------------GCPESLHEL-MNLCWKKDPDERP
TK41/1539/1539/1-539       -------------------------------------GCPESLHEL-MNLCWKKDPDERP
TK46/1544/1544/1-544       -------------------------------------GCPESLHEM-MRQCWKKEPDERP
TK1810/1529/1529/1-529     -------------------------------------GCPASLYEA-MEQTWRLDPEERP
TK16213/1517/1517/1-517    -------------------------------------NCPDSLYDMCMMKCWHKDPQQRP
TK16118/1511/1511/1-511    -------------------------------------HCPDSLYEI-MLKCWHKDPQQRP
TK86/1509/1509/1-509       -------------------------------------GCPEPLYNI-MLQTWNKDPENRP
TK14793/1527/1527/1-527    -------------------------------------GCPDALYQI-MLDCWKPEADERP
TK15446/1504/1504/1-504    -------------------------------------NTPESLYQI-MLDCWKRNPADRP
TK15449/1503/1503/1-503    -------------------------------------GCPDPLYKI-MLTCWKHEPEDRP
TK14754/1647/1647/1-647    -------------------------------------NCPQPIYDM-LLRIWDSCPEKRP
TK413/1630/1630/1-630      -------------------------------------LATKYLYEV-MLRCWQERPEGRP
TK412/1631/1631/1-631      -------------------------------------LASNYVYEV-MLRCWQEKPEGRP
TK1256/1625/1625/1-625     -------------------------------------LASCHVYQI-MNHCWKEKPEDRP
TK1255/1620/1620/1-620     -------------------------------------LASTHVYQI-MNHCWKERPEDRP
TK1564/1659/1659/1-659     -------------------------------------LASERVYTI-MYSCWHEKADERP
TK1563/1659/1659/1-659     -------------------------------------LASEKVYTI-MYSCWHEKADERP
TK4292/1628/1628/1-628     -------------------------------------HATDHVYTV-MCSFWEEKADNRP
TK4703/1634/1634/1-634     -------------------------------------LASEKVYAV-MTSCWHEKADERP
TK698/1527/1527/1-527      -------------------------------------LAPMTIYRV-MYSCWHESPKGRP
TK697/1527/1527/1-527      -------------------------------------LAPMSIYEV-MYSCWHEKPEGRP
TK1711/1675/1675/1-675     -------------------------------------LASDTIYQI-MYSCWHELPEKRP
TK6379/1651/1651/1-651     -------------------------------------LASDTIYQI-MYSCWHELPEKRP
TK1700/1822/1822/1-822     -------------------------------------LCPDAVFRL-MEQCWAYEPGQRP
TK1697/1820/1820/1-820     -------------------------------------LCPDAVFRL-MEQCWAYEPGQRP
TK1701/1820/1820/1-820     -------------------------------------LCPDAVFRL-MEQCWAYEPGQRP
TK1696/1822/1822/1-822     -------------------------------------HCPEDISKI-MMKCWDYKPENRP
TK12368/1823/1823/1-823    -------------------------------------HCPEDIFKI-MMKCWDYKPENRP
TK16211/1879/1879/1-879    -------------------------------------LCPHPVYKL-MLSCWEYDPDKRP
TK184/1939/1939/1-939      -------------------------------------LCPAYIYAV-MQSCWKERPKDRP
TK852/1757/1757/1-757      -------------------------------------ECPIHTYSI-MLSCWHIDPNKRP
TK2727/1608/1608/1-608     -------------------------------------DCPAEMYNL-MRKCWTYKPDERP
TK2726/1586/1586/1-586     -------------------------------------DCPPEMYDL-MKKCWTYKPDERP
TK1509/1629/1629/1-629     -------------------------------------GCPREMYDL-MFLCWTYDVENRP
TK6176/1615/1615/1-615     -------------------------------------GCPREMYDL-MNLCWTYDVENRP
TK1507/1629/1629/1-629     -------------------------------------GCPREMYDL-MNLCWTYDVENRP
TK1508/1628/1628/1-628     -------------------------------------GCPREMYEL-MTLCWTYDVENRP
TK1506/1635/1635/1-635     -------------------------------------GCPREMYDL-MNLCWTYDVENRP
TK6378/1618/1618/1-618     -------------------------------------ECPPEMYAL-MSDCWIYKWEDRP
TK49/1618/1618/1-618       -------------------------------------ECPPEMYAL-MSDCWIYKWEDRP
TK5507/1617/1617/1-617     -------------------------------------ECPPEMYAL-MSDCWIYKWEDRP
TK48/1619/1619/1-619       -------------------------------------ECPPELYAL-MSDCWIYKWEDRP
TK16292/1624/1624/1-624    -------------------------------------NCSDAVYTL-MLKCWETNPDDRP
TK14783/1573/1573/1-573    -------------------------------------KCPQPIYDI-MLRCWAWRPEDRP
TK476/1594/1594/1-594      -------------------------------------NCPDELFAV-MACCWALDPEERP
TK475/1604/1604/1-604      -------------------------------------NCPDELFAV-MACCWALDPEERP
TK472/1610/1610/1-610      -------------------------------------NCPDELFTI-MAYCWASMPAERP
TK144/1888/1888/1-888      -------------------------------------DFLDGLYSL-MSRCWELNPRDRP
TK17022/1894/1894/1-894    -------------------------------------DCLDGLYAL-MSRCWELNPQDRP
TK17427/1723/1723/1-723    -------------------------------------ECMEDVYDL-MYQCWSADPKQRP
TK701/1890/1890/1-890      -------------------------------------ECMEDVYDL-MYQCWSADPKQRP
TK703/1880/1880/1-880      -------------------------------------ECMEEVYDL-MYQCWSADPKQRP
TK702/1880/1880/1-880      -------------------------------------ECMEEVYDL-MYQCWSADPKQRP
TK6449/1856/1856/1-856     -------------------------------------ECMEEVYDL-MYQCWSADPKQRP
TK4417/1873/1873/1-873     -------------------------------------ECLEDVYDL-MCRCWHPEPKLRP
TK3473/1880/1880/1-880     -------------------------------------DCLDELYEM-MCQCWITEPKRRP
TK4357/1874/1874/1-874     -------------------------------------DCPADIYEI-MHSCWSPVPKCRP
TK851/1994/1994/1-994      -------------------------------------DCLDDLYEI-MYSCWSADPLDRP
TK849/1999/1999/1-999      -------------------------------------DCLDELYEI-MYSCWRTDPLDRP
TK3445/1824/1824/1-824     -------------------------------------NCTNELYMM-MRDCWQAVPSQRP
TK1484/1823/1823/1-823     -------------------------------------NCTNELYMM-MRDCWQAVPSQRP
TK1483/1806/1806/1-806     -------------------------------------NCTHDLYMI-MRECWHAVPSQRP
TK13613/1945/1945/1-945    -------------------------------------HAPAEMYDI-MKTCWDADPLKRP
TK12985/1979/1979/1-979    -------------------------------------HAPAEMYDI-MKTCWDADPLKRP
TK5546/1978/1978/1-978     -------------------------------------HAPAAMYEV-MKTCWDADPLKRP
TK2040/1976/1976/1-976     -------------------------------------FSPSEMYDI-MHSCWDADPVKRP
TK5204/1977/1977/1-977     -------------------------------------FAPPEMYTI-MKMCWNLDAAERP
TK5202/1977/1977/1-977     -------------------------------------FAPPEMYTI-MKMCWNLDAAERP
TK5201/1977/1977/1-977     -------------------------------------FAPPEMYTI-MKMCWNLEAAERP
TK5203/1974/1974/1-974     -------------------------------------FAPPEMYTI-MKMCWNLDAAERP
TK1637/1978/1978/1-978     -------------------------------------FAPKNIYSI-MQACWALEPTRRP
TK572/1944/1944/1-944      -------------------------------------DCPAWVYAL-MIECWNEFPSRRP
TK571/1943/1943/1-943      -------------------------------------DCPAWVYAL-MIECWNEFPSRRP
TK569/1937/1937/1-937      -------------------------------------DCPPRMYSL-MTECWNEIPSRRP
TK568/1937/1937/1-937      -------------------------------------DCPPRMYSL-MTECWNEIPSRRP
TK567/1685/1685/1-685      -------------------------------------NCPTAVYSL-MIECWHEQSVKRP
TK857/1868/1868/1-868      -------------------------------------NCPLELYNL-MRLCWSKLPADRP
TK855/1869/1869/1-869      -------------------------------------NCPVELYNL-MRLCWSKLPADRP
TK3926/1946/1946/1-946     -------------------------------------NCPPELYNL-MRLCWSNMPSDRP
TK16351/1699/1699/1-699    -------------------------------------GVAGCVRG--ATRCWVYAAADRA
TK16256/1700/1700/1-700    -------------------------------------GCPQAVYEV-LLRCWEYAAADRA
TK14385/1616/1616/1-616    ------------------------------------HDFPQPCLDL-METCWQFQPAERP
TK14384/1614/1614/1-614    ------------------------------------HDFPSQCMDI-MERCWQFQPADRP
TK2038/1977/1977/1-977     -------------------------------------DCPSAIYQL-MMQCWQQERNRRP
TK4864/1666/1666/1-666     -------------------------------------GCPSAVNQL-MLQCWMQDRSTRP
TK4885/1969/1969/1-969     -------------------------------------DCPSILYEL-MKSCWSHDRMRRP
TK2023/1880/1880/1-880     -------------------------------------ECPLALHQL-MLECWMRERADRP
TK4866/1976/1976/1-976     -------------------------------------ECPASLHQL-MLDCWQKERSSRP
TK14787/1893/1893/1-893    -------------------------------------DCPSTVYEL-MQSCWSAEHTDRP
TK1011/1888/1888/1-888     -------------------------------------NCPGPVYRI-MTQCWQHQPELRP
TK1010/1864/1864/1-864     -------------------------------------GCPGPVYRI-MTQCWQHEPELRP
STK_STE5716/1431/1-431     --------------------------------------NYSKPLKEFVEACLNKEPSFRP
STK_STE682/1443/1-443      --------------------------------------NYSKPLKEFVEACLNKEPSFRP
STK_STE16106/1416/1-416    --------------------------------------DFTKSFKEFIDACLNKDPSFRP
STK_STE684/1426/1-426      --------------------------------------HHSKPFKEFVEACLNKDPRFRP
STK_STE683/1426/1-426      --------------------------------------QHSKPFKEFVEACLNKDPRFRP
STK_STE907/11080/1-1080    --------------------------------------SYSTSLKEFIALCLDEDPKERL
STK_STE1108/1652/1-652     --------------------------------------NFSALLKEFIASCLQDVPQRRL
STK_STE224/1471/1-471      --------------------------------------HFSPTFRDFVSCCLDLNPNMRW
STK_STE14288/11087/1-1087  --------------------------------------KWTKKFETFIETVLVKDYHQRP
STK_STE1094/11080/1-1080   --------------------------------------KWTKKFETFIETVLVKDYHQRP
STK_STE16415/1898/1-898    ------------------------------------SNEWTDSFRRFVDYCLQKIPQERP
STK_STE6297/11001/1-1001   ------------------------------------SNEWSDYFRNFVDSCLQKIPQDRP
STK_STE219/1982/1-982      -----------------------------------EQPEWSLEFVQFIDKCLRKPAEERM
STK_STE80/1966/1-966       -----------------------------------TPSKWSVEFRDFLKIALDKNPETRP
STK_STE79/1968/1-968       -----------------------------------TPSKWSVEFRDFLKIALDKNPETRP
STK_STE10692/1825/1-825    --------------------------------------KWSLLFHDFIAKCLTKDARLRP
STK_STE8915/1825/1-825     --------------------------------------KWSLLFHDFIAKCLTKDARLRP
STK_STE497/1639/1-639      --------------------------------------KVSPRLQSFLDRMLVRDPAQRA
STK_STE495/1681/1-681      --------------------------------------KVSPVLRDFLERMLVRDPQERA
STK_STE481/1524/1-524      --------------------------------------KLSPIFRDFLNRCLEMDVEKRG
STK_STE480/1524/1-524      --------------------------------------KLSPIFRDFLNRCLEMDVEKRG
STK_STE411/1544/1-544      --------------------------------------KLSAIFRDFLNRCLEMDVEKRG
STK_STE409/1545/1-545      --------------------------------------KLSAIFRDFLNRCLDMDVEKRG
STK_STE410/1545/1-545      --------------------------------------KLSAIFRDFLQCCLEMDVEKRG
STK_STE16454/1704/1-704    --------------------------------------KLSSAFQDFLDQCLEVEVDRRA
STK_STE679/1939/1-939      --------------------------------------NLSSSLKKFLDWCLCVEPEDRA
STK_STE182/1658/1-658      --------------------------------------LLSSVFHDFLSKSLTVNPKQRP
STK_STE678/11230/1-1230    --------------------------------------SLSYDIRKFLAWCLQVDFNKRA
STK_STE286/1655/1-655      --------------------------------------SVSKQTKQFLDACLQVNVESRA
STK_STE1782/1793/1-793     --------------------------------------LLSLEIKRFLSVCLCVDVRYRA
STK_STE1783/1971/1-971     --------------------------------------LLSNSIKKFLSICLCVDVRYRA
STK_STE183/1589/1-589      --------------------------------------LVSKNLKSFLNSCLTIDTIFRA
STK_CMGC799/1370/1-370     ----------------------FPQIKPIP-LSRVFKKEDD-QTVEFLADVLKYDPLERF
STK_CMGC793/1501/1-501     ----------------------FPNIKPIT-LAEIFKAEDP-DTLDLLTKTLKYHPCERL
STK_CMGC16370/1442/1-442   ----------------------FPQIKPHP-WSRVFRAKSPSDAISLTSQLLEYTPSSRC
STK_CMGC1054/1375/1-375    ----------------------LNDQKFKK-FMHWFPSIEF-FDVEFLLKVLTYDATERC
STK_CMGC16798/11194/1-1194 ETGMKSKEARKYIFNSLDDVAHVNTVMDLEGSDLLAEKADRREFVSLLKKMLLIDADLRI
STK_CMGC6298/11191/1-1191  ETGMKSKEARKYIFNSLDDIVHVNTVMDLEGSDLLAEKADRREFVSLLKKMLLIDADLRI
STK_CMGC782/1622/1-622     --------------------FRFPQCIPIN--LKTLIPNASSEAIQLMTEMLNWDPKKRP
STK_CMGC781/1622/1-622     --------------------FRFPQCIPIN--LKTLIPNASSEAIQLMTEMLNWDPKKRP
STK_CMGC780/1623/1-623     --------------------FRFPQCVPIN--LKTLIPNASNEAIQLMTEMLNWDPKKRP
STK_CMGC831/1629/1-629     --------------------FIWPQCIPNN--LKTLIPNASSEAIQLLRDLLQWDPKKRP
STK_CMGC829/1632/1-632     --------------------FRWPQCVPNN--LKTLIPNASSEAVQLLRDMLQWDPKKRP
STK_CMGC14550/1407/1-407   --------------------MRFPTVAPTP--LRHILTTAPPAAVDLMAQMLRFNPAERP
STK_CMGC11492/1499/1-499   --------------------YQFPQFPGVH--LSSVMPYASADAVNLIERLCSWDPCNRP
STK_CMGC10058/1499/1-499   --------------------YQFPQFPGVH--LSSVMPYASADAVNLIERLCSWDPCNRP
STK_CMGC9558/1530/1-530    --------------------YQFPQFPGVH--LSSVMPYASADAVNLIERLCSWDPCNRP
STK_CMGC1093/1443/1-443    --------------------ISHTEFPQTR--IADLLPNAAPEAIDLINRLCSWDPLKRP
STK_CMGC78/11030/1-1030    --------------------LRFPAVNHPQSLERRYLGILNSVLLDLMKNLLKLDPADRY
STK_CMGC5737/1457/1-457    --------------------VVLPQVQHPKNARKKYP-KLNGLLADIVHACLQIDPAERI
STK_CMGC17299/1426/1-426   ----------------------PFMPKIPFSQLFP---GANPEAIDLLDRMLTVDPTHRI
STK_CMGC936/1433/1-433     ----------------------GNIPGRSFESILP---GANPEALELLKKMLEFDPKKRI
STK_CMGC517/1515/1-515     ----------------------HKQPSLPVLYTLSS--QATHEAVHLLCRMLVFDPSKRI
STK_CMGC271/1469/1-469     --------------------VYSSKSLRQAWNKLSY----VNHAEDLASKLLQCSPKNRL
STK_CMGC270/1469/1-469     --------------------LYSSKNLRQAWNKLSY----VNHAEDLASKLLQCSPKNRL
STK_CMGC1743/1384/1-384    --------------------LPTPRSLHVVWNRLGR----VPEAEDLASQMLKGFPRDRV
STK_CMGC15817/1509/1-509   --------------------FYRPRKLGHNFPRLYD----IIEGETIANGFLQLNPEQRL
STK_CMGC1210/1451/1-451    --------------------RYLPQPLLSHAPRLD------TEGINLLTSLLLYESKSRM
STK_CMGC1209/1451/1-451    --------------------RYLPQPLLSHAPRLD------TEGINLLSSLLLYESKSRM
STK_CMGC1208/1472/1-472    --------------------CYLPQPLINHAPRLD------TDGIHLLSSLLLYESKSRM
STK_CMGC1207/1523/1-523    --------------------KYKPQPLINHAPRLD------SEGIELITKFLQYESKKRA
STK_CMGC1205/1523/1-523    --------------------KYKPEPLINHAPRLD------SEGIELIRKFLQYESKKRV
STK_CMGC1203/1496/1-496    --------------------KYRAEALLSHAPRLD------SDGADLLTKLLQFEGRNRI
STK_CMGC1202/1496/1-496    --------------------KYRAEALLSHAPRLD------SDGADLLTKLLQFEGRNRI
STK_CMGC949/1288/1-288     --------------------IYKAQDLAYLFPTFD------PLGLDLLRRMLRLQPELRT
STK_CMGC1849/1780/1-780    ---------------------FSEHPYNNLRKRFGA--LLSDQGFDLMNKFLTYFPGRRI
STK_CMGC1846/1795/1-795    ---------------------FSEHPYNNLRKRFGA--LLSDQGFDLMNKFLTYFPGRRI
STK_CMGC1847/1434/1-434    ---------------------FSEIPYNNLRKRFGA--LLSDQGFDLMNKFLTYYPGRRI
STK_CMGC1056/1952/1-952    --------------------QFTEYPVSQLRKHFQE--KTSEMGLSLLQGLLTYDPKQRL
STK_CMGC33/1719/1-719      ---------------------FEKYPYNQLRKRFLAGRLLNDTGFKLLNGLLTLDPKNRF
STK_CMGC1555/1335/1-335    --------------------HIPPPNGG-MEALFSA---AGHEEIDLLKMMLDYNPYRRP
STK_CMGC904/1306/1-306     --------------------IYPPPSRDELRKRFIA---ASEYALDFMCGMLTMNPQKRW
STK_CMGC1844/1591/1-591    ---------------------SHPRTLETAFFTFG------KEMTSLCGAILTLNPDERL
STK_CMGC181/1657/1-657     ---------------------YKPTLRERFGKYLS------ETGLDFLGQLLALDPYKRL
[truncated: 461,549 more chars]
