# Supplementary material for: Clustering of protein domains for functional and evolutionary studies
Source: BMC Bioinformatics. 2009 Oct 15;10:335. doi: 10.1186/1471-2105-10-335 (PMC2770074; doi:10.1186/1471-2105-10-335)
Supplement: Additional file 2 — Detailed output of the evolutionary split and clustering programs. For each of the protein families (nucleotidyl cyclases, protein kinases, dehydrogenases, acyl transferases, ketoreductases and small heat shock proteins) there are two tables. The evolutionary split table has the following columns: residue position in the alignment (only residues that are present in every protein sequence are used for the calculation), amino acid for one ancestor model, log likelihood for one ancestor model, amino acids for two ancestor model, log likelihood for two ancestor model, evolutionary split statistic. The clustering table has the following columns: name of protein sequence, log likelihood for membership of subtype a, log likelihood for membership of subtype b, predicted subtype, specificity score. [file 1471-2105-10-335-S2.XLS]

## Sheet: AT-es
7	G	-3.40337	G	G	-3.40337	0
8	Q	-10.3121	Q	Q	-10.3121	0
9	G	-3.40337	G	G	-3.40337	0
10	S	-332.156	S	A	-305.555	-26.6015
11	Q	-24.1297	Q	Q	-24.1297	0
12	W	-398.909	W	R	-235.408	-163.501
13	L	-465.067	L	P	-433.72	-31.3471
14	G	-65.6672	G	T	-63.2584	-2.40877
15	M	-58.6743	M	A	-45.8242	-12.8501
16	G	-138.356	G	A	-91.1392	-47.2166
17	R	-342.619	R	A	-309.405	-33.2137
18	E	-379.394	E	G	-323.725	-55.6686
19	L	-10.3646	L	L	-10.3646	0
20	L	-488.572	L	Y	-363.151	-125.421
21	A	-482.524	A	D	-397.573	-84.9503
23	S	-549.254	S	F	-432.464	-116.79
24	P	-169.019	P	E	-160.485	-8.53433
25	V	-243.767	V	A	-178.517	-65.2499
26	F	-27.3512	F	Y	-27.2169	-0.134362
27	A	-262.653	A	R	-141.67	-120.984
28	E	-409.322	E	A	-343.838	-65.4847
29	A	-325.66	A	R	-275.666	-49.9947
30	L	-364.821	L	F	-343.595	-21.2253
31	D	-377.913	D	A	-345.829	-32.0838
32	E	-369.668	E	A	-340.469	-29.1992
33	C	-338.482	C	V	-251.247	-87.2347
34	A	-511.601	A	C	-461.65	-49.9506
35	A	-404.086	A	E	-358.321	-45.7647
36	A	-402.763	A	L	-372.056	-30.7078
37	L	-180.151	L	F	-158.678	-21.473
38	D	-387.785	D	R	-376.85	-10.9356
40	H	-504.092	H	W	-474.051	-30.0409
69	D	-331.283	D	N	-319.442	-11.8413
70	R	-337.136	R	E	-275.851	-61.2852
71	T	-340.969	T	V	-210.315	-130.654
72	D	-401.442	D	G	-361.625	-39.8173
73	V	-500.007	V	Y	-323.983	-176.024
74	V	-393.495	V	T	-327.715	-65.7799
75	Q	-3.40339	Q	Q	-3.40339	0
76	P	-103.842	P	S	-95.9885	-7.85347
77	A	-236.854	A	V	-189.892	-46.9616
78	L	-254.08	L	S	-193.866	-60.2135
79	F	-140.503	F	W	-70.5982	-69.9053
80	A	-71.7774	A	S	-69.3991	-2.3783
81	V	-289.38	V	L	-257.155	-32.2244
82	E	-477.257	E	M	-290.461	-186.796
83	V	-197.587	V	Y	-148.965	-48.6228
84	A	-257.687	A	S	-198.005	-59.6818
85	L	-17.2512	L	L	-16.8012	-0.449948
86	A	-457.412	A	F	-317.386	-140.026
87	R	-389.461	R	A	-278.596	-110.865
88	L	-227.899	L	V	-214.163	-13.7363
89	W	-339.409	W	L	-275.324	-64.085
90	R	-422.505	R	E	-360.067	-62.4384
91	S	-291.959	S	A	-270.396	-21.5629
92	W	-406.124	W	H	-378.943	-27.1808
93	G	-51.7646	G	Y	-41.0214	-10.7432
95	V	-180.237	V	L	-176.283	-3.95378
96	R	-438.508	R	E	-406.249	-32.2594
97	P	-80.5011	P	A	-68.1682	-12.3329
98	D	-355.651	D	A	-300.55	-55.1008
99	A	-403.237	A	F	-291.26	-111.976
100	V	-167.774	V	L	-116.577	-51.197
101	V	-366.501	V	A	-329.526	-36.9745
102	G	-3.40337	G	G	-3.40337	0
103	H	-10.3121	H	H	-10.3121	0
104	S	-3.4096	S	S	-3.4096	0
105	Q	-514.853	Q	I	-285.897	-228.956
106	G	-3.40337	G	G	-3.40337	0
107	E	-10.3125	E	E	-10.3125	0
108	I	-234.553	I	L	-215.69	-18.8634
109	A	-166.228	A	V	-151.115	-15.1135
110	A	-3.40358	A	A	-3.40358	0
111	A	-41.5689	A	G	-41.3188	-0.250148
112	H	-454.68	H	C	-308.763	-145.918
113	V	-172.088	V	A	-146.629	-25.4591
114	A	-135.59	A	S	-116.519	-19.0717
115	G	-3.40337	G	G	-3.40337	0
116	V	-346.993	V	A	-232.161	-114.832
117	L	-261.147	L	F	-211.613	-49.5343
118	S	-187.344	S	T	-181.172	-6.17215
119	L	-67.16	L	M	-63.7505	-3.4095
120	E	-377.421	E	A	-358.923	-18.4979
121	D	-87.43	D	E	-82.8411	-4.58885
122	A	-126.273	A	G	-81.0331	-45.2401
123	A	-392.481	A	C	-266.219	-126.262
124	R	-310.39	R	T	-280.718	-29.6717
125	L	-282.016	L	V	-216.282	-65.7341
126	V	-126.575	V	A	-124.774	-1.8004
127	A	-300.965	A	C	-281.195	-19.7691
128	A	-404.416	A	L	-291.864	-112.552
129	R	-17.2211	R	R	-17.2211	0
130	S	-345.568	S	A	-271.278	-74.2907
132	L	-327.984	L	A	-267.372	-60.6121
133	M	-292.292	M	I	-265.284	-27.0081
134	Q	-417.41	Q	A	-379.051	-38.3593
137	P	-386.639	P	L	-289.786	-96.853
138	A	-398.386	A	P	-388.048	-10.3378
139	G	-170.336	G	Q	-149.276	-21.0601
141	A	-357.163	A	G	-255.085	-102.078
143	M	-325.707	M	V	-269.795	-55.9121
144	A	-239.039	A	M	-227.135	-11.9036
145	V	-397.536	V	S	-301.245	-96.2913
146	V	-477.045	V	Q	-419.975	-57.0698
147	A	-290.352	A	E	-277.191	-13.1614
149	E	-406.231	E	P	-327.738	-78.4926
150	A	-477.632	A	D	-403.459	-74.1723
151	E	-352.626	E	G	-338.166	-14.4592
152	V	-466.754	V	E	-396.772	-69.9817
171	I	-197.684	I	V	-195.311	-2.37224
172	A	-39.6726	A	G	-33.8761	-5.79649
173	A	-90.9397	A	V	-77.6842	-13.2555
174	V	-280.965	V	L	-251.503	-29.4617
175	N	-3.40338	N	N	-3.40338	0
176	G	-171.108	G	S	-144.347	-26.7614
177	P	-59.9061	P	A	-54.3666	-5.53949
178	R	-476.553	R	S	-423.853	-52.6997
179	S	-215.908	S	A	-199.027	-16.8809
180	V	-355.482	V	T	-255.955	-99.5271
181	V	-73.6969	V	L	-61.484	-12.2129
182	V	-251.09	V	L	-200.323	-50.7667
183	S	-225.578	S	A	-130.664	-94.9142
184	G	-3.40337	G	G	-3.40337	0
189	V	-285.598	V	L	-236.399	-49.1995
190	D	-458.613	D	L	-433.182	-25.4313
191	E	-403.212	E	A	-356.061	-47.1512
192	L	-382.215	L	V	-326.727	-55.4879
193	A	-412.806	A	L	-355.209	-57.5967
194	A	-425.471	A	E	-376.168	-49.3033
195	R	-507.425	R	H	-484.521	-22.904
196	L	-452.82	L	C	-366.225	-86.5943
197	E	-457.025	E	A	-423.967	-33.0582
205	R	-332.637	R	W	-295.588	-37.0485
206	L	-256.802	L	I	-195.866	-60.9352
207	R	-476.139	R	P	-415.214	-60.9249
208	V	-152.993	V	T	-91.4738	-61.5188
209	S	-382.228	S	D	-209.497	-172.731
210	H	-359.902	H	Y	-230.13	-129.772
211	A	-24.1298	A	A	-24.1207	-0.009097
212	F	-399.491	F	S	-140.712	-258.779
213	H	-3.40337	H	H	-3.40337	0
214	S	-128.174	S	T	-113.037	-15.137
217	M	-308.926	M	V	-184.828	-124.098
218	D	-318.756	D	E	-225.503	-93.2536
219	P	-343.155	P	A	-336.704	-6.45082
220	M	-294.997	M	I	-265.572	-29.4249
221	L	-411.045	L	R	-280.75	-130.295
222	D	-359.77	D	E	-343.247	-16.5231
223	E	-322.57	E	A	-298.66	-23.9101
224	F	-282.581	F	L	-165.921	-116.659
225	R	-440.845	R	L	-399.051	-41.7935
226	A	-489.26	A	E	-423.648	-65.6113
227	V	-365.408	V	A	-336.953	-28.4549
228	L	-379.945	L	A	-251.308	-128.637
229	A	-445.271	A	E	-378.898	-66.3724
231	G	-411.269	G	T	-392.062	-19.2066
232	L	-307.758	L	I	-253.574	-54.1834
233	T	-413.468	T	R	-397.874	-15.5936
234	Y	-466.08	Y	P	-337.153	-128.927
235	R	-452.465	R	H	-414.411	-38.0545
237	P	-284.486	P	A	-239.529	-44.9572
238	R	-483.812	R	T	-473.167	-10.6455
239	V	-254	V	L	-243.714	-10.2858
240	P	-179.786	P	A	-166.992	-12.793
241	V	-459.828	V	F	-379.082	-80.7467
242	V	-453.295	V	Y	-383.855	-69.4398
243	S	-71.1694	S	A	-68.6746	-2.49476
244	T	-343.302	T	N	-217.778	-125.524
245	V	-310.166	V	L	-236.404	-73.7613
256	L	-495.956	L	C	-435.415	-60.5416
257	D	-395.152	D	T	-337.281	-57.8706
258	A	-381.706	A	P	-273.806	-107.901
260	Y	-58.0014	Y	H	-47.6838	-10.3177
261	W	-17.0635	W	W	-17.0631	-0.000384
262	V	-460.578	V	Y	-344.728	-115.849
263	R	-274.664	R	D	-244.522	-30.1425
264	N	-418.083	N	H	-258.046	-160.037
265	L	-327.155	L	V	-244.729	-82.4265
266	R	-44.8561	R	H	-37.8203	-7.03582
267	E	-422.275	E	H	-408.343	-13.9321
268	P	-429.867	P	T	-374.784	-55.0829
269	V	-8.18015	V	V	-8.18015	0
270	R	-281.462	R	G	-240.368	-41.094
271	F	-73.002	F	L	-71.5966	-1.40542
272	A	-388.125	A	G	-375.452	-12.6725
273	D	-351.207	D	P	-333.302	-17.9044
274	A	-337.271	A	G	-251.459	-85.8127
275	V	-221.719	V	T	-210.65	-11.0693

## Sheet: AT-clustering
ampho_AT_mod0LD_C2	-9.41105	-40.5766	a	31.1655
nysta_AT_mod0LD_C2	-9.41105	-40.5766	a	31.1655
ampho_AT_mod18_C2	-10.8482	-40.5766	a	29.7283
nysta_AT_mod18_C2	-10.6152	-40.0557	a	29.4404
ampho_AT_mod03_C2	-9.17804	-40.0557	a	30.8776
nysta_AT_mod03_C2	-9.17804	-40.0557	a	30.8776
ampho_AT_mod05_C2	-9.17804	-40.0557	a	30.8776
ampho_AT_mod07_C2	-9.17804	-40.0557	a	30.8776
ampho_AT_mod06_C2	-9.17804	-40.0557	a	30.8776
ampho_AT_mod08_C2	-9.17804	-40.0557	a	30.8776
ampho_AT_mod04_C2	-9.17804	-40.0557	a	30.8776
nysta_AT_mod06_C2	-9.17804	-40.0557	a	30.8776
nysta_AT_mod08_C2	-9.17804	-40.0557	a	30.8776
nysta_AT_mod05_C2	-9.17804	-40.0557	a	30.8776
nysta_AT_mod07_C2	-9.17804	-40.0557	a	30.8776
nysta_AT_mod04_C2	-7.9749	-40.0557	a	32.0808
ampho_AT_mod14_C2	-14.2138	-42.1849	a	27.9711
nysta_AT_mod14_C2	-11.8137	-40.5766	a	28.7629
ampho_AT_mod16_C2	-9.12008	-38.9683	a	29.8482
ampho_AT_mod17_C2	-9.12008	-38.9683	a	29.8482
ampho_AT_mod15_C2	-8.88707	-38.4474	a	29.5603
nysta_AT_mod15_C2	-8.88707	-38.4474	a	29.5603
nysta_AT_mod16_C2	-9.12008	-38.9683	a	29.8482
nysta_AT_mod17_C2	-9.12008	-38.9683	a	29.8482
pimar_AT_mod09_C2	-8.88707	-38.4474	a	29.5603
pimar_AT_mod12_C2	-8.88707	-38.4474	a	29.5603
pimar_AT_mod11_C2	-8.88707	-38.4474	a	29.5603
pimar_AT_mod10_C2	-7.9749	-40.0557	a	32.0808
pimar_AT_mod03_C2	-7.9749	-40.0557	a	32.0808
pimar_AT_mod04_C2	-7.9749	-40.0557	a	32.0808
pimar_AT_mod02_C2	-8.20791	-40.5766	a	32.3687
ampho_AT_mod09_C2	-8.20791	-40.5766	a	32.3687
nysta_AT_mod09_C2	-8.20791	-40.5766	a	32.3687
pimar_AT_mod06_C2	-13.5684	-42.8747	a	29.3063
pimar_AT_mod05_C2	-7.9749	-40.0557	a	32.0808
ampho_AT_mod12_C2	-8.20791	-40.5766	a	32.3687
nysta_AT_mod12_C2	-8.20791	-40.5766	a	32.3687
averm_AT_mod10_C2	-9.12008	-38.9683	a	29.8482
ampho_AT_mod13_C2	-9.17804	-40.0557	a	30.8776
nysta_AT_mod13_C2	-11.6311	-40.0557	a	28.4246
pimar_AT_mod08_C2	-9.52367	-40.1475	a	30.6238
ampho_AT_mod10_C2	-9.17804	-40.0557	a	30.8776
nysta_AT_mod10_C2	-9.17804	-40.0557	a	30.8776
pikro_AT_mod02_C2	-8.20791	-40.5766	a	32.3687
tylac_AT_mod03_C2	-12.0352	-39.1007	a	27.0655
sorap_AT_mod02_C2	-8.88707	-38.4474	a	29.5603
sorap_AT_mod04_C2	-8.88707	-38.4474	a	29.5603
sorap_AT_mod01b_C2	-8.88707	-38.4474	a	29.5603
pimar_AT_mod01_C2	-9.52367	-40.1475	a	30.6238
epoth_AT_0LD_C2	-12.1441	-40.0557	a	27.9116
epoth_AT_mod08_C2	-14.7748	-41.3058	a	26.531
epoth_AT_mod02_C2	-12.1441	-40.0557	a	27.9116
epoth_AT_mod03_C2/C3	-21.0059	-36.6783	a	15.6724
epoth_AT_mod04_C2	-12.3182	-41.664	a	29.3458
nidda_AT_mod07_C2	-9.52367	-40.1475	a	30.6238
rifam_AT_mod02_C2	-12.0446	-35.2613	a	23.2167
averm_AT_mod12_C2	-14.9111	-40.4851	a	25.574
tylac_AT_mod07_C2	-13.665	-41.152	a	27.487
pimar_AT_mod0LD_C2	-14.5641	-42.8132	a	28.2491
spino_AT_mod01_C2	-14.8472	-35.8229	a	20.9757
spino_AT_mod02_C2	-14.8472	-35.8229	a	20.9757
spino_AT_mod06_C2	-14.8472	-35.8229	a	20.9757
spino_AT_mod10_C2	-14.8472	-35.8229	a	20.9757
spino_AT_mod09_C2	-14.8472	-35.8229	a	20.9757
spino_AT_mod05_C2	-14.8472	-35.8229	a	20.9757
spino_AT_mod04_C2	-14.8472	-35.8229	a	20.9757
spino_AT_mod07_C2	-14.8472	-35.8229	a	20.9757
rifam_AT_mod09_C2	-8.88707	-38.4474	a	29.5603
rapam_AT_mod11_C2	-11.123	-40.7091	a	29.586
rapam_AT_mod12_C2	-11.123	-40.7091	a	29.586
rapam_AT_mod08_C2	-11.123	-40.7091	a	29.586
rapam_AT_mod02_C2	-11.123	-40.7091	a	29.586
rapam_AT_mod09_C2	-11.123	-40.7091	a	29.586
rapam_AT_mod05_C2	-11.123	-40.7091	a	29.586
ascom_AT_mod03_C2	-10.89	-40.1881	a	29.2981
ascom_AT_mod10_C2	-12.2289	-40.8735	a	28.6446
rapam_AT_mod14_C2	-14.2552	-38.6616	a	24.4064
nidda_AT_mod0LD_C2	-12.3183	-42.2255	a	29.9072
nidda_AT_mod03_C2	-12.3183	-42.2255	a	29.9072
nidda_AT_mod02_C2	-12.3183	-42.2255	a	29.9072
nidda_AT_mod01_C2	-12.3183	-42.2255	a	29.9072
averm_AT_mod02_C2	-15.8906	-39.6846	a	23.794
averm_AT_mod05_C2	-15.8906	-39.6846	a	23.794
averm_AT_mod03_C2	-15.8906	-39.6846	a	23.794
averm_AT_mod08_C2	-15.8906	-39.6846	a	23.794
averm_AT_mod04_C2	-17.1115	-41.8008	a	24.6894
pyolu_AT_mod03_C2	-14.5738	-43.7307	a	29.1569
myxot_AT_mod03_C2	-18.4378	-36.8075	a	18.3697
myxot_AT_mod05_C2	-18.4378	-36.8075	a	18.3697
myxal_AT_mod06_C2	-10.9688	-42.1849	a	31.2161
stigm_AT_mod02_C2	-13.2473	-40.6172	a	27.3699
stigm_AT_mod09_C2	-10.9688	-42.1849	a	31.2161
stigm_AT_mod03_C2	-11.881	-40.5766	a	28.6956
stigm_AT_mod06_C2	-11.881	-40.5766	a	28.6956
stigm_AT_mod08_C2	-11.881	-40.5766	a	28.6956
ampho_AT_mod01_C3	-38.6695	-10.1185	b	28.551
ampho_AT_mod11_C3	-38.6695	-10.1185	b	28.551
nysta_AT_mod01_C3	-38.4018	-5.94635	b	32.4554
nysta_AT_mod11_C3	-38.4018	-5.94635	b	32.4554
pimar_AT_mod07_C3	-38.4018	-5.94635	b	32.4554
olean_AT_mod02_C3	-38.4018	-5.94635	b	32.4554
olean_AT_mod03_C3	-38.4018	-5.94635	b	32.4554
olean_AT_mod05_C3	-38.4018	-5.94635	b	32.4554
olean_AT_mod06_C3	-38.4018	-5.94635	b	32.4554
olean_AT_mod04_C3	-38.4018	-5.94635	b	32.4554
olean_AT_mod01_C3	-38.4018	-5.94635	b	32.4554
pikro_AT_mod01_C3	-38.4018	-5.94635	b	32.4554
pikro_AT_mod05_C3	-38.4018	-5.94635	b	32.4554
pikro_AT_mod03_C3	-38.4018	-5.94635	b	32.4554
pikro_AT_mod06_C3	-38.4018	-5.94635	b	32.4554
pikro_AT_mod04_C3	-38.4018	-5.94635	b	32.4554
rapam_AT_mod01_C3	-38.4018	-5.94635	b	32.4554
rapam_AT_mod07_C3	-38.4018	-5.94635	b	32.4554
rapam_AT_mod03_C3	-38.4018	-5.94635	b	32.4554
rapam_AT_mod13_C3	-38.4018	-5.94635	b	32.4554
rapam_AT_mod06_C3	-38.4018	-5.94635	b	32.4554
rapam_AT_mod10_C3	-38.4018	-5.94635	b	32.4554
rapam_AT_mod04_C3	-38.4018	-5.94635	b	32.4554
ascom_AT_mod01_C3	-37.1944	-8.67295	b	28.5214
ascom_AT_mod05_C3	-37.1944	-8.67295	b	28.5214
ascom_AT_mod06_C3	-37.1944	-8.67295	b	28.5214
ascom_AT_mod09_C3	-37.1944	-8.67295	b	28.5214
tylac_AT_mod04_C3	-38.4018	-5.94635	b	32.4554
tylac_AT_mod06_C3	-38.4018	-5.94635	b	32.4554
tylac_AT_mod0LD_C3/PROP	-38.4018	-5.94635	b	32.4554
tylac_AT_mod01_C3	-38.4018	-5.94635	b	32.4554
tylac_AT_mod02_C3	-38.4018	-5.94635	b	32.4554
nidda_AT_mod04_C3	-38.1468	-9.16611	b	28.9807
ampho_AT_mod02_C3	-38.4018	-5.94635	b	32.4554
nysta_AT_mod02_C3	-38.4018	-5.94635	b	32.4554
rifam_AT_mod01_C3	-38.4018	-5.94635	b	32.4554
rifam_AT_mod10_C3	-38.4018	-5.94635	b	32.4554
rifam_AT_mod05_C3	-38.4018	-5.94635	b	32.4554
rifam_AT_mod07_C3	-38.4018	-5.94635	b	32.4554
rifam_AT_mod06_C3	-38.4018	-5.94635	b	32.4554
rifam_AT_mod08_C3	-38.4018	-5.94635	b	32.4554
rifam_AT_mod03_C3	-38.4018	-5.94635	b	32.4554
rifam_AT_mod04_C3	-38.4018	-5.94635	b	32.4554
ascom_AT_mod02_C3	-38.4018	-5.94635	b	32.4554
averm_AT_mod01_C3	-38.4018	-5.94635	b	32.4554
averm_AT_mod07_C3	-38.4018	-5.94635	b	32.4554
averm_AT_mod06_C3	-38.4018	-5.94635	b	32.4554
averm_AT_mod09_C3	-38.4018	-5.94635	b	32.4554
eryth_AT_mod01_C3	-38.4018	-5.94635	b	32.4554
megal_AT_mod01_C3	-38.4018	-5.94635	b	32.4554
spino_AT_mod03_C3	-38.4018	-5.94635	b	32.4554
eryth_AT_mod04_C3	-37.8278	-10.1817	b	27.6461
megal_AT_mod04_C3	-37.8278	-10.1817	b	27.6461
eryth_AT_mod05_C3	-38.4018	-5.94635	b	32.4554
megal_AT_mod05_C3	-38.4018	-5.94635	b	32.4554
sorap_AT_mod05_C3	-38.4018	-5.94635	b	32.4554
sorap_AT_mod08_C3	-38.4018	-5.94635	b	32.4554
sorap_AT_mod06_C3	-38.4018	-5.94635	b	32.4554
averm_AT_mod11_C3	-38.4018	-5.94635	b	32.4554
spino_AT_mod08_C3/C2	-38.4018	-5.94635	b	32.4554
eryth_AT_mod03_C3	-38.4018	-5.94635	b	32.4554
megal_AT_mod03_C3	-38.4018	-5.94635	b	32.4554
eryth_AT_mod02_C3	-38.4018	-5.94635	b	32.4554
megal_AT_mod02_C3	-38.4018	-5.94635	b	32.4554
eryth_AT_mod06_C3	-38.4018	-5.94635	b	32.4554
megal_AT_mod06_C3	-38.4018	-5.94635	b	32.4554
eryth_AT_mod0LD	-23.5911	-28.9356	a	5.34452
epoth_AT_mod01_C3	-35.3474	-10.8079	b	24.5395
epoth_AT_mod05_C3	-30.968	-10.6329	b	20.3351
epoth_AT_mod06_C3	-30.968	-10.6329	b	20.3351
epoth_AT_mod07_C3	-30.968	-10.6329	b	20.3351
myxal_AT_mod03_C3	-30.968	-10.6329	b	20.3351
stigm_AT_mod05_C3	-30.968	-10.6329	b	20.3351
myxal_AT_mod07_C3	-32.3344	-10.6736	b	21.6608
stigm_AT_mod07_C3	-30.968	-10.6329	b	20.3351
myxal_AT_mod01b_C3	-30.2968	-14.6411	b	15.6557
stigm_AT_mod01b_C3	-30.968	-10.6329	b	20.3351
myxal_AT_mod02_C3	-35.3474	-10.8079	b	24.5395
myxot_AT_mod04_C3	-35.4601	-12.2465	b	23.2137
stigm_AT_mod04_C3	-32.3344	-10.6736	b	21.6608
myxal_AT_mod04_C2	-28.447	-15.5191	b	12.9279
stigm_AT_mod01a_C2	-29.9495	-17.4151	b	12.5344
myxot_AT_mod02_C3	-29.1781	-16.4156	b	12.7625
myxal_AT_mod05_C2	-21.8345	-21.3352	b	0.499265
pyolu_AT_mod01_C2	-25.9804	-24.0387	b	1.94164
myxot_AT_mod01b_C2	-24.099	-31.6909	a	7.59193

## Sheet: KR-es
17	G	-7.69861	G	G	-7.69166	-0.006955
18	T	-40.2138	T	S	-37.6696	-2.54421
19	V	-121.352	V	Y	-107.867	-13.4858
20	L	-1.3748	L	L	-1.3748	0
21	I	-63.108	I	V	-56.2177	-6.89025
22	T	-18.3256	T	S	-16.7457	-1.57998
23	G	-1.35383	G	G	-1.35383	0
25	T	-103.536	T	L	-88.2212	-15.3144
26	G	-13.0749	G	A	-10.8945	-2.18037
27	A	-144.695	A	G	-105.936	-38.7586
28	L	-54.1172	L	I	-46.3498	-7.76731
29	G	-60.5752	G	A	-36.758	-23.8172
30	A	-153.793	A	G	-143.028	-10.7654
31	H	-161.511	H	I	-151.457	-10.0542
32	V	-128.422	V	L	-119.696	-8.72631
33	A	-24.0406	A	T	-19.5841	-4.45649
34	R	-47.7526	R	H	-36.898	-10.8546
35	W	-158.986	W	H	-101.073	-57.9132
36	L	-19.8834	L	M	-16.7458	-3.13769
37	A	-111.859	A	V	-65.312	-46.5466
39	R	-186.475	R	E	-175.427	-11.0486
40	R	-195.258	R	H	-178.995	-16.2629
41	G	-27.1681	G	P	-20.6193	-6.54877
42	A	-90.1813	A	V	-69.236	-20.9453
43	E	-162.426	E	R	-137.715	-24.711
44	H	-55.5998	H	R	-50.7372	-4.8626
45	L	-49.2312	L	V	-38.6914	-10.5398
46	V	-106.836	V	L	-83.4602	-23.3759
47	L	-8.04539	L	L	-7.25051	-0.794887
48	T	-170.024	T	V	-133.269	-36.7548
49	S	-63.5774	S	G	-38.6194	-24.958
50	R	-1.35393	R	R	-1.35393	0
51	R	-105.286	R	S	-87.5275	-17.7584
52	G	-23.7242	G	A	-20.5105	-3.21373
73	E	-146.766	E	A	-128.305	-18.461
74	L	-60.2195	L	A	-36.8938	-23.3257
75	R	-198.701	R	V	-165.974	-32.7271
76	A	-159.62	A	E	-146.332	-13.2879
77	E	-82.2284	E	A	-76.6727	-5.55571
78	L	-23.4023	L	A	-23.2715	-0.130766
79	T	-182.799	T	E	-159.435	-23.3638
84	A	-98.1511	A	T	-88.3245	-9.82667
85	R	-162.357	R	E	-150.376	-11.9813
86	V	-80.7291	V	T	-65.4077	-15.3214
87	T	-119.996	T	R	-116.032	-3.96387
88	V	-130.842	V	F	-125.333	-5.50882
89	A	-137.476	A	V	-130.054	-7.42258
90	A	-67.8154	A	P	-64.9141	-2.9013
91	C	-40.8919	C	V	-38.4176	-2.47433
92	D	-1.35383	D	D	-1.35383	0
93	V	-103.167	V	A	-96.7353	-6.43216
94	A	-118.727	A	T	-104.101	-14.626
95	D	-46.3987	D	N	-45.1616	-1.23711
96	R	-100.201	R	P	-65.0195	-35.1815
101	A	-155.815	A	R	-142.945	-12.8699
102	L	-95.7059	L	V	-65.6029	-30.103
103	L	-41.6236	L	V	-35.778	-5.8456
104	A	-166.132	A	E	-144.634	-21.4977
105	A	-188.274	A	D	-175.023	-13.2517
106	L	-139.384	L	I	-119.217	-20.1669
113	L	-91.3412	L	V	-67.6218	-23.7194
114	T	-131.918	T	R	-94.768	-37.1501
115	A	-123.365	A	G	-100.782	-22.5837
116	V	-17.5898	V	I	-16.9063	-0.68347
117	V	-143.971	V	F	-93.7223	-50.2487
118	H	-1.35383	H	H	-1.35383	0
119	T	-121.942	T	A	-62.1193	-59.823
120	A	-18.489	A	G	-16.8369	-1.65214
121	G	-42.8157	G	A	-34.4488	-8.36694
122	V	-95.5309	V	T	-87.6388	-7.89213
123	L	-177.553	L	P	-161.423	-16.1299
124	D	-146.967	D	Q	-139.526	-7.44079
125	D	-161.866	D	S	-153.339	-8.52723
126	G	-157.341	G	A	-146.678	-10.6635
127	V	-190.847	V	P	-157.806	-33.0404
129	L	-115.824	L	V	-103.376	-12.4478
130	D	-178.053	D	A	-160.948	-17.1049
131	E	-190.057	E	S	-179.244	-10.8128
132	L	-133.631	L	T	-109.459	-24.1724
133	T	-125.087	T	D	-101.848	-23.2381
136	R	-177.6	R	Q	-160.478	-17.1224
137	L	-147.612	L	F	-111.102	-36.5099
138	A	-162.204	A	D	-137.562	-24.6419
139	T	-192.443	T	D	-177.681	-14.7626
140	V	-71.7593	V	A	-66.9801	-4.77918
141	L	-160.749	L	F	-154.989	-5.75986
142	R	-170.12	R	A	-134.228	-35.8924
143	A	-130.083	A	P	-79.7946	-50.2881
144	K	-1.3562	K	K	-1.3562	0
145	V	-122.891	V	A	-98.1652	-24.7261
146	T	-191.71	T	D	-173.387	-18.3227
147	G	-94.0527	G	A	-69.2471	-24.8056
148	A	-50.1104	A	T	-45.0352	-5.07524
149	R	-220.369	R	W	-185.852	-34.5178
150	H	-177.555	H	L	-155.545	-22.0098
151	L	-1.3748	L	L	-1.3748	0
152	H	-157.567	H	D	-83.9102	-73.6571
153	E	-104.587	E	D	-102.157	-2.43077
154	L	-64.5353	L	A	-53.8985	-10.6368
155	T	-132.819	T	L	-100.066	-32.7528
163	L	-35.9171	L	A	-23.1495	-12.7677
164	D	-139.452	D	A	-116.308	-23.1445
165	A	-142.815	A	F	-125.858	-16.9574
166	F	-32.3575	F	V	-28.3641	-3.99345
167	V	-47.6947	V	V	-41.5902	-6.10453
168	L	-65.9275	L	H	-62.1837	-3.7438
169	F	-70.2426	F	Y	-51.3095	-18.9331
170	S	-20.6153	S	G	-17.0664	-3.54892
171	S	-1.35631	S	S	-1.35631	0
172	A	-184.449	A	V	-174.21	-10.2389
173	A	-81.6844	A	S	-59.3011	-22.3833
174	G	-91.2336	G	A	-74.0735	-17.1601
175	V	-116.051	V	T	-110.529	-5.52239
176	W	-135.586	W	L	-116.226	-19.3596
177	G	-21.3319	G	M	-17.2037	-4.12812
178	S	-133.267	S	G	-121.799	-11.4677
179	G	-164.19	G	P	-134.264	-29.9255
180	G	-85.0333	G	R	-82.464	-2.56935
181	Q	-94.4839	Q	H	-80.5155	-13.9685
182	G	-128.351	G	A	-89.6727	-38.6783
183	N	-171.745	N	A	-136.429	-35.3163
184	Y	-1.35393	Y	Y	-1.35393	0
185	A	-63.5297	A	V	-60.395	-3.13471
186	A	-22.0802	A	P	-13.8203	-8.25986
187	A	-81.2484	A	G	-47.2956	-33.9528
188	N	-8.26258	N	G	-7.96885	-0.293735
189	A	-45.7723	A	T	-43.2723	-2.49999
190	F	-139.882	F	Y	-118.584	-21.2987
191	L	-8.28326	L	Q	-7.98953	-0.293736
192	D	-35.1729	D	A	-32.4382	-2.73466
193	A	-37.5011	A	G	-31.1608	-6.34034
194	L	-51.4022	L	F	-37.8758	-13.5264
195	A	-39.1318	A	M	-28.4408	-10.6909
196	E	-178.98	E	H	-165.473	-13.5071
197	H	-173.479	H	R	-153.148	-20.3313
198	R	-22.0802	R	T	-17.7522	-4.32796
199	R	-88.5462	R	H	-75.5619	-12.9843
200	A	-112.102	A	S	-103.533	-8.56955
201	R	-195.448	R	Q	-182.946	-12.5014
202	G	-37.0797	G	H	-34.174	-2.90574
203	L	-86.4978	L	Q	-65.2218	-21.276
204	P	-110.636	P	A	-103.806	-6.82988
205	A	-81.3315	A	G	-66.4853	-14.8462
206	T	-124.935	T	L	-85.7322	-39.2025
207	S	-56.6762	S	A	-49.257	-7.41921
208	V	-101.404	V	L	-89.9565	-11.4478
209	A	-87.4075	A	H	-82.226	-5.18147
210	W	-8.26258	W	L	-7.96913	-0.293449
211	G	-7.78732	G	G	-7.78478	-0.00254

## Sheet: KR-clustering
ampho_KR_mod17_dh_B	-36.5682	-89.0425	a	52.4743
nysta_KR_mod17_dh_B	-36.0585	-85.0359	a	48.9774
ampho_KR_mod18_dh_B	-38.9152	-85.5298	a	46.6146
nysta_KR_mod18_dh_B	-35.6579	-86.876	a	51.2181
ampho_KR_mod15_dh_B	-36.1056	-83.1153	a	47.0098
rapam_KR_mod02_B	-29.8789	-78.0915	a	48.2126
rapam_KR_mod11_B	-29.8789	-78.0915	a	48.2126
rapam_KR_mod12_B	-27.6065	-77.8756	a	50.2691
rapam_KR_mod05_B	-32.11	-79.8443	a	47.7343
rifam_KR_mod05_dh_A_n	-42.6296	-79.01	a	36.3803
rifam_KR_mod07_dh_A_e	-43.5162	-76.4403	a	32.9242
rifam_KR_mod08_dh_B_n	-42.4499	-86.8703	a	44.4204
rifam_KR_mod06_dh_B_e	-47.0157	-68.5266	a	21.5108
rifam_KR_mod01_dh_B	-34.1043	-77.2836	a	43.1792
nidda_KR_mod03_dh_B	-46.0442	-79.9593	a	33.9151
averm_KR_mod07_dh_B_n	-41.4175	-73.7291	a	32.3116
ampho_KR_mod02_A_n	-54.7086	-73.2315	a	18.523
nysta_KR_mod02_dh?_A_n	-58.1845	-79.9287	a	21.7442
ampho_KR_mod12_B	-47.7621	-72.1473	a	24.3851
nysta_KR_mod12_dh?_B	-50.6801	-77.7738	a	27.0937
ampho_KR_mod14_B	-43.7983	-79.3287	a	35.5304
nysta_KR_mod14_dh?_B	-40.9981	-73.443	a	32.4448
nysta_KR_mod16_dh?_B	-40.3866	-72.3871	a	32.0004
pimar_KR_mod10_B	-43.7385	-76.8053	a	33.0668
nidda_KR_mod01_B	-37.8433	-73.1338	a	35.2905
pimar_KR_mod01_B	-36.2421	-75.9642	a	39.7221
olean_KR_mod01_B_e	-54.348	-88.3998	a	34.0518
pimar_KR_mod08_B	-49.378	-78.4937	a	29.1157
eryth_KR_mod01_B_e	-53.1208	-77.0652	a	23.9444
tylac_KR_mod01_B_n	-54.8869	-78.6142	a	23.7274
averm_KR_mod01_B_n	-49.4762	-84.7379	a	35.2617
averm_KR_mod04_B	-49.4762	-84.7379	a	35.2617
pikro_KR_mod01_B_e	-52.1221	-81.2466	a	29.1245
epoth_KR_mod02_B	-51.7856	-78.0844	a	26.2988
stigm_KR_mod02_B	-50.216	-75.5014	a	25.2854
stigm_KR_mod05?mt_B	-60.7366	-92.6461	a	31.9095
epoth_KR_mod08_B	-55.8735	-84.1923	a	28.3188
myxal_KR_mod02_dh_A_e	-79.5765	-98.015	a	18.4386
myxal_KR_mod05_A	-73.6628	-87.7383	a	14.0756
myxot_KR_mod05_A_n	-79.7201	-90.4932	a	10.7731
ampho_KR_mod01_A_e	-81.7557	-47.6185	b	34.1372
nysta_KR_mod01_dh?_A_e	-87.8649	-49.6156	b	38.2494
ampho_KR_mod11_A_e	-81.041	-53.0802	b	27.9608
nysta_KR_mod11_dh?_A_e	-83.2225	-57.6506	b	25.5719
pimar_KR_mod07_A_e	-85.3501	-50.0293	b	35.3208
sorap_KR_mod04_A	-93.6229	-55.7457	b	37.8772
sorap_KR_mod06_A_n	-95.2726	-54.6448	b	40.6279
sorap_KR_mod07_A	-95.2358	-49.2594	b	45.9764
spino_KR_mod03_A	-91.0255	-49.894	b	41.1315
eryth_KR_mod02_A_n	-87.862	-59.1372	b	28.7248
megal_KR_mod02_A	-93.339	-55.1639	b	38.1751
olean_KR_mod02_A_n	-90.1214	-40.1198	b	50.0016
olean_KR_mod05_A_n	-90.1214	-40.1198	b	50.0016
olean_KR_mod06_A_n	-90.1214	-40.1198	b	50.0016
eryth_KR_mod06_A_n	-87.5974	-50.6691	b	36.9284
megal_KR_mod06_A	-78.0713	-53.4658	b	24.6054
eryth_KR_mod05_A_n	-92.1265	-59.0136	b	33.1129
megal_KR_mod05_A	-92.2763	-59.1015	b	33.1748
ampho_KR_mod10_A	-81.5375	-50.9775	b	30.5599
nysta_KR_mod10_dh?_A	-83.4873	-51.5712	b	31.9161
pimar_KR_mod06_A	-94.4778	-52.7088	b	41.7691
spino_KR_mod07_A	-79.9036	-47.3332	b	32.5704
spino_KR_mod04_A	-81.7108	-48.1891	b	33.5217
spino_KR_mod06_A	-85.6143	-57.6321	b	27.9822
spino_KR_mod01_A	-84.646	-51.2916	b	33.3544
tylac_KR_mod06_A_n	-80.636	-61.6318	b	19.0043
tylac_KR_mod07_A	-85.3384	-46.8957	b	38.4426
averm_KR_mod05_A	-89.0274	-56.9451	b	32.0823
nidda_KR_mod06_A_n	-99.4491	-67.7681	b	31.681
nidda_KR_mod07_A	-99.4491	-67.7681	b	31.681
pikro_KR_mod05_A_n	-93.0377	-59.9867	b	33.051
epoth_KR_mod06_A_n	-81.7875	-65.6451	b	16.1424

## Sheet: kinases-es
18	L	-507.205	L	Y	-404.52	-102.684
19	T	-580.641	T	R	-525.698	-54.9423
20	L	-496.753	L	K	-478.196	-18.5577
21	L	-573.39	L	G	-551.34	-22.0495
23	K	-497.899	K	E	-475.238	-22.661
24	L	-262.311	L	I	-214.115	-48.1958
25	G	-70.5362	G	E	-62.526	-8.01029
26	E	-560.816	E	Q	-544.748	-16.0676
27	G	-51.9365	G	G	-51.7925	-0.144042
28	Q	-613.163	Q	C	-569.391	-43.7716
29	F	-232.632	F	S	-207.047	-25.5849
30	G	-115.759	G	A	-102.983	-12.7761
31	E	-536.016	E	T	-489.605	-46.4109
32	V	-51.8642	V	V	-50.8276	-1.03663
33	Y	-583.012	Y	W	-487.058	-95.9543
34	K	-597.977	K	M	-499.321	-98.6558
35	G	-328.858	G	A	-233.866	-94.9916
36	T	-624.045	T	R	-584.933	-39.1121
37	W	-588.69	W	D	-568.063	-20.6271
38	N	-582.065	N	K	-514.141	-67.9236
63	V	-417.617	V	A	-254.445	-163.172
64	A	-466.269	A	I	-355.966	-110.303
65	K	-585.088	K	I	-339.69	-245.399
66	K	-362.61	K	I	-310.683	-51.9269
67	T	-598.031	T	M	-483.428	-114.602
70	E	-571.429	E	P	-523.434	-47.9945
78	E	-570.393	E	C	-542.968	-27.4251
79	E	-523.784	E	A	-481.661	-42.1225
80	F	-474.272	F	L	-442.604	-31.6673
81	L	-354.235	L	I	-320.33	-33.9045
82	R	-523.413	R	Q	-495.298	-28.1147
83	E	-248.932	E	N	-225.091	-23.8404
84	A	-423.553	A	E	-390.313	-33.2396
85	Q	-586.523	Q	I	-565.698	-20.8253
86	L	-542.017	L	V	-508.343	-33.6743
87	M	-321.942	M	V	-313.778	-8.16412
88	K	-518.882	K	M	-450.538	-68.3437
98	N	-610.454	N	R	-544.999	-65.4548
99	L	-293.43	L	I	-285.031	-8.39941
100	Y	-552.263	Y	I	-481.263	-71.0003
101	G	-494.396	G	A	-463.863	-30.5329
103	C	-544.415	C	V	-481.496	-62.9183
125	I	-339.573	I	L	-326.88	-12.693
126	V	-245.946	V	I	-241.38	-4.56611
127	T	-634.968	T	M	-440.719	-194.25
128	E	-179.588	E	P	-146.127	-33.4609
129	Y	-354.788	Y	L	-326.489	-28.2985
130	M	-401.979	M	C	-334.866	-67.113
131	E	-573.055	E	S	-550.287	-22.7674
134	G	-302.228	G	H	-280.461	-21.7674
136	L	-278.384	L	S	-193.514	-84.8701
137	L	-547.912	L	H	-471.432	-76.4807
138	D	-548.94	D	Q	-529.296	-19.6445
139	F	-445.213	F	D	-397.738	-47.4753
140	L	-224.741	L	I	-218.208	-6.53264
141	K	-536.547	K	I	-504.178	-32.3696
229	Q	-545.057	Q	N	-521.356	-23.7006
230	L	-367.661	L	I	-322.033	-45.6284
231	V	-525.91	V	K	-484.636	-41.2739
232	D	-578.073	D	H	-576.372	-1.70166
233	M	-514.06	M	F	-440.341	-73.7191
234	A	-607.487	A	C	-541.287	-66.2005
235	A	-624.317	A	Y	-574.68	-49.6365
236	Q	-321.672	Q	D	-272.082	-49.5899
237	I	-358.758	I	T	-348.119	-10.6395
239	S	-618.367	S	Q	-574.284	-44.0825
240	G	-156.994	G	A	-122.41	-34.5831
241	M	-248.836	M	L	-225.878	-22.958
242	A	-510.823	A	E	-443.806	-67.0171
243	Y	-233.779	Y	F	-223.198	-10.581
244	L	-299.553	L	C	-279.936	-19.6174
245	E	-551.156	E	H	-358.293	-192.863
246	S	-554.784	S	R	-488.051	-66.7326
247	K	-610.857	K	M	-555.233	-55.6245
248	N	-532.718	N	H	-519.116	-13.6018
255	Y	-539.15	Y	I	-486.791	-52.3587
256	I	-300.313	I	F	-291.591	-8.72196
257	H	-24.7157	H	H	-24.6463	-0.06938
258	R	-102.911	R	A	-96.7807	-6.13053
259	D	-24.7689	D	D	-24.7689	0
260	L	-211.457	L	I	-175.605	-35.8521
261	A	-513.718	A	K	-269.594	-244.124
262	A	-347.316	A	P	-268.296	-79.0203
263	R	-489.632	R	A	-429.78	-59.8521
264	N	-30.7426	N	N	-30.7395	-0.003107
265	I	-455.448	I	C	-324.743	-130.705
266	L	-98.3237	L	M	-88.9286	-9.39505
267	V	-349.088	V	L	-271.745	-77.3431
268	G	-554.27	G	S	-507.53	-46.7399
269	E	-530.389	E	D	-514.866	-15.523
300	V	-526.819	V	C	-417.618	-109.201
301	K	-143.254	K	C	-109.838	-33.4162
302	I	-273.034	I	L	-254.855	-18.179
303	A	-408.896	A	C	-377.719	-31.1766
304	D	-59.109	D	A	-54.0787	-5.03027
305	F	-118.444	F	L	-105.852	-12.5914
306	G	-49.2243	G	G	-49.2116	-0.012724
307	L	-294.559	L	S	-281.969	-12.5903
308	A	-359.547	A	S	-306.484	-53.0633
309	R	-291.76	R	A	-250.118	-41.6426
334	A	-589.33	A	Y	-555.931	-33.3987
335	V	-568.516	V	R	-465.988	-102.528
337	G	-516.012	G	T	-393.883	-122.129
341	F	-584.123	F	R	-518.705	-65.418
342	P	-309.581	P	A	-191.776	-117.805
343	P	-540.55	P	I	-302.682	-237.867
344	K	-376.148	K	E	-284.398	-91.7497
345	W	-382.335	W	V	-273.154	-109.182
346	T	-586.629	T	M	-467.344	-119.284
347	A	-453.351	A	L	-402.114	-51.2373
348	P	-442.728	P	G	-420.676	-22.0512
350	A	-499.956	A	C	-486.32	-13.6367
357	T	-402.94	T	S	-353.777	-49.1635
358	S	-582.441	S	I	-487.926	-94.5156
359	K	-420.884	K	A	-403.025	-17.8594
367	I	-431.002	I	C	-302.797	-128.205
368	L	-442.895	L	T	-398.255	-44.6401
369	L	-446.041	L	M	-398.376	-47.6646
370	W	-532.158	W	V	-503.436	-28.7222
371	E	-44.0231	E	E	-43.5099	-0.513205
372	L	-448.944	L	I	-417.894	-31.0498
373	F	-550.891	F	V	-510.081	-40.8101
374	T	-415.12	T	S	-399.008	-16.1124
375	G	-604.65	G	Y	-543.027	-61.6225
376	G	-409.97	G	R	-354.615	-55.3546
377	P	-541.859	P	R	-468.728	-73.1314
379	F	-602.586	F	M	-594.708	-7.87849
380	P	-270.46	P	L	-259.564	-10.8962
381	Y	-450.397	Y	G	-328.236	-122.161
382	P	-538.616	P	E	-524.21	-14.406
432	D	-564.111	D	T	-546.812	-17.2992
433	N	-514.766	N	P	-473.611	-41.1551
434	L	-607.999	L	Q	-589.508	-18.4903
436	V	-505.57	V	K	-466.096	-39.4739
437	I	-441.602	I	L	-417.14	-24.4617
438	F	-637.765	F	E	-599.122	-38.6432
439	K	-619.373	K	M	-595.114	-24.2593
440	L	-452.109	L	I	-370.67	-81.4388
441	E	-567.613	E	I	-510.169	-57.4437
442	G	-591.677	G	R	-489.011	-102.666
524	Y	-471.975	Y	H	-457.269	-14.7058
528	M	-275.762	M	I	-273.651	-2.1111
529	L	-641.542	L	C	-629.982	-11.5595
530	Q	-576.264	Q	R	-567.651	-8.61273
531	C	-306.766	C	M	-258.52	-48.246
532	W	-354.213	W	L	-212.853	-141.359
533	K	-593.96	K	N	-584.366	-9.59355
534	K	-637.455	K	Y	-584.148	-53.3065
535	D	-467.661	D	E	-450.603	-17.058
536	P	-313.745	P	A	-290.712	-23.0337
537	E	-511.27	E	K	-502.063	-9.20663
538	E	-526.29	E	K	-517.848	-8.44154
539	R	-52.2927	R	L	-42.924	-9.36877
540	P	-319.638	P	I	-291.697	-27.9403
541	T	-374.557	T	S	-345.631	-28.9267
542	F	-419.075	F	A	-268.487	-150.588
543	E	-536.611	E	S	-517.701	-18.9101
544	E	-588.105	E	Y	-528.079	-60.0263
545	L	-394.361	L	A	-357.716	-36.6453
546	L	-547.476	L	Q	-474.366	-73.1108
547	S	-600.26	S	Q	-559.308	-40.9517

## Sheet: kinases-clustering
TK601/1511/1511/1-511	-10311434	-45428181	a	35116748
TK600/1511/1511/1-511	-10311434	-45428181	a	35116748
TK599/1511/1511/1-511	-10311434	-45428181	a	35116748
TK1543/1502/1502/1-502	-10311434	-45428181	a	35116748
TK1542/1523/1523/1-523	-10311434	-45428181	a	35116748
TK1541/1503/1503/1-503	-10311434	-45428181	a	35116748
TK1540/1525/1525/1-525	-10311434	-45428181	a	35116748
TK3611/1502/1502/1-502	-10311434	-45428181	a	35116748
TK16665/1505/1505/1-505	-10128458	-45429679	a	35301220
TK1684/1504/1504/1-504	-10128458	-45429679	a	35301220
TK17191/1509/1509/1-509	-10311434	-45428181	a	35116748
TK877/1508/1508/1-508	-10311434	-45428181	a	35116748
TK13470/1509/1509/1-509	-10311434	-45428181	a	35116748
TK4495/1502/1502/1-502	-10128458	-45429679	a	35301220
TK6507/1506/1506/1-506	-9296152	-45342747	a	36046595
TK6441/1512/1512/1-512	-9296152	-45342747	a	36046595
TK1095/1505/1505/1-505	-9296152	-45342747	a	36046595
TK400/1505/1505/1-505	-8863079	-45438657	a	36575579
TK398/1526/1526/1-526	-12716797	-44623384	a	31906587
TK2069/1535/1535/1-535	-12716797	-44623384	a	31906587
TK2002/1526/1526/1-526	-12716797	-44623384	a	31906587
TK397/1526/1526/1-526	-10128458	-45429679	a	35301220
TK384/1526/1526/1-526	-10128458	-45429679	a	35301220
TK395/1523/1523/1-523	-13149871	-44527473	a	31377603
TK388/1532/1532/1-532	-10128458	-45429679	a	35301220
TK2000/1587/1587/1-587	-10128458	-45429679	a	35301220
TK387/1557/1557/1-557	-10128458	-45429679	a	35301220
TK386/1568/1568/1-568	-10128458	-45429679	a	35301220
TK394/1526/1526/1-526	-12716797	-44623384	a	31906587
TK392/1526/1526/1-526	-12716797	-44623384	a	31906587
TK389/1535/1535/1-535	-10128458	-45429679	a	35301220
TK4181/1527/1527/1-527	-10128458	-45429679	a	35301220
TK16980/1534/1534/1-534	-10128458	-45429679	a	35301220
TK1214/1536/1536/1-536	-10128458	-45429679	a	35301220
TK2420/1542/1542/1-542	-10311434	-45428181	a	35116748
TK2419/1539/1539/1-539	-10311434	-45428181	a	35116748
TK45/1537/1537/1-537	-10128458	-45429679	a	35301220
TK42/1541/1541/1-541	-10128458	-45429679	a	35301220
TK44/1541/1541/1-541	-10128458	-45429679	a	35301220
TK43/1543/1543/1-543	-10128458	-45429679	a	35301220
TK41/1539/1539/1-539	-10128458	-45429679	a	35301220
TK46/1544/1544/1-544	-10128458	-45429679	a	35301220
TK1810/1529/1529/1-529	-10311434	-45428181	a	35116748
TK16213/1517/1517/1-517	-8863079	-45438657	a	36575579
TK16118/1511/1511/1-511	-8863079	-45438657	a	36575579
TK86/1509/1509/1-509	-8863079	-45438657	a	36575579
TK14793/1527/1527/1-527	-8863079	-45438657	a	36575579
TK15446/1504/1504/1-504	-8863079	-45438657	a	36575579
TK15449/1503/1503/1-503	-8863079	-45438657	a	36575579
TK14754/1647/1647/1-647	-8863079	-45438657	a	36575579
TK413/1630/1630/1-630	-14334155	-44371104	a	30036950
TK412/1631/1631/1-631	-9113176	-45344244	a	36231068
TK1256/1625/1625/1-625	-11481912	-43272012	a	31790099
TK1255/1620/1620/1-620	-11481912	-43272012	a	31790099
TK1564/1659/1659/1-659	-9113176	-45344244	a	36231068
TK1563/1659/1659/1-659	-9113176	-45344244	a	36231068
TK4292/1628/1628/1-628	-9113176	-45344244	a	36231068
TK4703/1634/1634/1-634	-9113176	-45344244	a	36231068
TK698/1527/1527/1-527	-9113176	-45344244	a	36231068
TK697/1527/1527/1-527	-8680103	-45440155	a	36760051
TK1711/1675/1675/1-675	-9296152	-45342747	a	36046595
TK6379/1651/1651/1-651	-9296152	-45342747	a	36046595
TK1700/1822/1822/1-822	-10888491	-42537470	a	31648979
TK1697/1820/1820/1-820	-10888491	-42537470	a	31648979
TK1701/1820/1820/1-820	-10888491	-42537470	a	31648979
TK1696/1822/1822/1-822	-10455418	-42633380	a	32177963
TK12368/1823/1823/1-823	-10455418	-42633380	a	32177963
TK16211/1879/1879/1-879	-10455418	-42633380	a	32177963
TK184/1939/1939/1-939	-11928982	-45951169	a	34022187
TK852/1757/1757/1-757	-14640863	-45853002	a	31212139
TK2727/1608/1608/1-608	-16791650	-42600955	a	25809305
TK2726/1586/1586/1-586	-16791650	-42600955	a	25809305
TK1509/1629/1629/1-629	-15024735	-42534608	a	27509873
TK6176/1615/1615/1-615	-15024735	-42534608	a	27509873
TK1507/1629/1629/1-629	-15024735	-42534608	a	27509873
TK1508/1628/1628/1-628	-15024735	-42534608	a	27509873
TK1506/1635/1635/1-635	-15024735	-42534608	a	27509873
TK6378/1618/1618/1-618	-16791650	-42600955	a	25809305
TK49/1618/1618/1-618	-16791650	-42600955	a	25809305
TK5507/1617/1617/1-617	-16791650	-42600955	a	25809305
TK48/1619/1619/1-619	-16791650	-42600955	a	25809305
TK16292/1624/1624/1-624	-16791650	-42600955	a	25809305
TK14783/1573/1573/1-573	-16791650	-42600955	a	25809305
TK476/1594/1594/1-594	-18402157	-44052649	a	25650492
TK475/1604/1604/1-604	-18402156	-37576173	a	19174018
TK472/1610/1610/1-610	-16228439	-40990772	a	24762333
TK144/1888/1888/1-888	-15542239	-42208483	a	26666244
TK17022/1894/1894/1-894	-15542239	-42208483	a	26666244
TK17427/1723/1723/1-723	-14786962	-43813903	a	29026941
TK701/1890/1890/1-890	-14786962	-43813903	a	29026941
TK703/1880/1880/1-880	-14786962	-43813903	a	29026941
TK702/1880/1880/1-880	-14786962	-43813903	a	29026941
TK6449/1856/1856/1-856	-14786962	-43813903	a	29026941
TK4417/1873/1873/1-873	-14786962	-43813903	a	29026941
TK3473/1880/1880/1-880	-14786962	-43813903	a	29026941
TK4357/1874/1874/1-874	-12691130	-43814662	a	31123532
TK851/1994/1994/1-994	-15542239	-42208483	a	26666244
TK849/1999/1999/1-999	-15542239	-42208483	a	26666244
TK3445/1824/1824/1-824	-14075658	-45584006	a	31508348
TK1484/1823/1823/1-823	-14075658	-45584006	a	31508348
TK1483/1806/1806/1-806	-14075658	-45584006	a	31508348
TK13613/1945/1945/1-945	-11494804	-45909892	a	34415088
TK12985/1979/1979/1-979	-11494804	-45909892	a	34415088
TK5546/1978/1978/1-978	-11494804	-45909892	a	34415088
TK2040/1976/1976/1-976	-11494804	-45909892	a	34415088
TK5204/1977/1977/1-977	-11494804	-45909892	a	34415088
TK5202/1977/1977/1-977	-11494804	-45909892	a	34415088
TK5201/1977/1977/1-977	-11494804	-45909892	a	34415088
TK5203/1974/1974/1-974	-11494804	-45909892	a	34415088
TK1637/1978/1978/1-978	-11494804	-45909892	a	34415088
TK572/1944/1944/1-944	-12683428	-43697082	a	31013655
TK571/1943/1943/1-943	-12683428	-43697082	a	31013655
TK569/1937/1937/1-937	-12683428	-43697082	a	31013655
TK568/1937/1937/1-937	-12683428	-43697082	a	31013655
TK567/1685/1685/1-685	-13116501	-43601171	a	30484671
TK857/1868/1868/1-868	-12866403	-43695585	a	30829182
TK855/1869/1869/1-869	-12866403	-43695585	a	30829182
TK3926/1946/1946/1-946	-12866403	-43695585	a	30829182
TK16351/1699/1699/1-699	-12090006	-42962540	a	30872534
TK16256/1700/1700/1-700	-12090006	-42962540	a	30872534
TK14385/1616/1616/1-616	-14171276	-37318637	a	23147361
TK14384/1614/1614/1-614	-14171276	-37318637	a	23147361
TK2038/1977/1977/1-977	-10314692	-45769314	a	35454623
TK4864/1666/1666/1-666	-10314692	-45769314	a	35454623
TK4885/1969/1969/1-969	-10314692	-45769314	a	35454623
TK2023/1880/1880/1-880	-10314692	-45769314	a	35454623
TK4866/1976/1976/1-976	-10314692	-45769314	a	35454623
TK14787/1893/1893/1-893	-16447811	-42866641	a	26418830
TK1011/1888/1888/1-888	-10873566	-43487000	a	32613434
TK1010/1864/1864/1-864	-10873566	-43487000	a	32613434
STK_STE5716/1431/1-431	-40434261	-6672562	b	33761699
STK_STE682/1443/1-443	-40434261	-6672562	b	33761699
STK_STE16106/1416/1-416	-40434261	-6672562	b	33761699
STK_STE684/1426/1-426	-40434261	-6672562	b	33761699
STK_STE683/1426/1-426	-40434261	-6672562	b	33761699
STK_STE907/11080/1-1080	-40434261	-6672562	b	33761699
STK_STE1108/1652/1-652	-40434261	-9025351	b	31408910
STK_STE224/1471/1-471	-40434261	-6672562	b	33761699
STK_STE14288/11087/1-1087	-40434261	-9075366	b	31358895
STK_STE1094/11080/1-1080	-40434261	-9075366	b	31358895
STK_STE16415/1898/1-898	-40434261	-9025351	b	31408910
STK_STE6297/11001/1-1001	-40434261	-9025351	b	31408910
STK_STE219/1982/1-982	-40434261	-6672562	b	33761699
STK_STE80/1966/1-966	-41430261	-8671545	b	32758717
STK_STE79/1968/1-968	-41430261	-8671545	b	32758717
STK_STE10692/1825/1-825	-40434261	-6672562	b	33761699
STK_STE8915/1825/1-825	-40434261	-6672562	b	33761699
STK_STE497/1639/1-639	-40434261	-6672562	b	33761699
STK_STE495/1681/1-681	-40434261	-6672562	b	33761699
STK_STE481/1524/1-524	-40434261	-6672562	b	33761699
STK_STE480/1524/1-524	-40434261	-6672562	b	33761699
STK_STE411/1544/1-544	-40434261	-6672562	b	33761699
STK_STE409/1545/1-545	-40434261	-6672562	b	33761699
STK_STE410/1545/1-545	-40434261	-6672562	b	33761699
STK_STE16454/1704/1-704	-40434261	-6672562	b	33761699
STK_STE679/1939/1-939	-40434261	-6672562	b	33761699
STK_STE182/1658/1-658	-40434261	-9025351	b	31408910
STK_STE678/11230/1-1230	-40434261	-6672562	b	33761699
STK_STE286/1655/1-655	-40434261	-9662879	b	30771382
STK_STE1782/1793/1-793	-40434261	-9075366	b	31358895
STK_STE1783/1971/1-971	-40434261	-9075366	b	31358895
STK_STE183/1589/1-589	-40434261	-6672562	b	33761699
STK_CMGC799/1370/1-370	-40602312	-7620595	b	32981717
STK_CMGC793/1501/1-501	-40602312	-10256513	b	30345799
STK_CMGC16370/1442/1-442	-40434261	-9308480	b	31125781
STK_CMGC1054/1375/1-375	-40434261	-6672562	b	33761699
STK_CMGC16798/11194/1-1194	-40859389	-13757446	b	27101942
STK_CMGC6298/11191/1-1191	-40859389	-13757446	b	27101942
STK_CMGC782/1622/1-622	-41210658	-7405607	b	33805051
STK_CMGC781/1622/1-622	-41210658	-7405607	b	33805051
STK_CMGC780/1623/1-623	-41210658	-7405607	b	33805051
STK_CMGC831/1629/1-629	-41210658	-7405607	b	33805051
STK_CMGC829/1632/1-632	-41210658	-7405607	b	33805051
STK_CMGC14550/1407/1-407	-41210658	-7405607	b	33805051
STK_CMGC11492/1499/1-499	-41210658	-9808411	b	31402247
STK_CMGC10058/1499/1-499	-41210658	-9808411	b	31402247
STK_CMGC9558/1530/1-530	-41210658	-9808411	b	31402247
STK_CMGC1093/1443/1-443	-41210658	-7405607	b	33805051
STK_CMGC78/11030/1-1030	-41210658	-9808411	b	31402247
STK_CMGC5737/1457/1-457	-41210658	-9758396	b	31452262
STK_CMGC17299/1426/1-426	-42277017	-12635253	b	29641764
STK_CMGC936/1433/1-433	-42547654	-16074579	b	26473075
STK_CMGC517/1515/1-515	-38841922	-9477839	b	29364083
STK_CMGC271/1469/1-469	-41210658	-7405607	b	33805051
STK_CMGC270/1469/1-469	-41210658	-7405607	b	33805051
STK_CMGC1743/1384/1-384	-41210658	-7405607	b	33805051
STK_CMGC15817/1509/1-509	-41210658	-7405607	b	33805051
STK_CMGC1210/1451/1-451	-41210658	-7405607	b	33805051
STK_CMGC1209/1451/1-451	-41210658	-7405607	b	33805051
STK_CMGC1208/1472/1-472	-41210658	-7405607	b	33805051
STK_CMGC1207/1523/1-523	-41210658	-7405607	b	33805051
STK_CMGC1205/1523/1-523	-41210658	-7405607	b	33805051
STK_CMGC1203/1496/1-496	-41210658	-7405607	b	33805051
STK_CMGC1202/1496/1-496	-41210658	-7405607	b	33805051
STK_CMGC949/1288/1-288	-41210658	-10749805	b	30460853
STK_CMGC1849/1780/1-780	-40434261	-6672562	b	33761699
STK_CMGC1846/1795/1-795	-40434261	-6672562	b	33761699
STK_CMGC1847/1434/1-434	-40434261	-6672562	b	33761699
STK_CMGC1056/1952/1-952	-40434261	-6672562	b	33761699
STK_CMGC33/1719/1-719	-40434261	-6672562	b	33761699
STK_CMGC1555/1335/1-335	-40602312	-7620595	b	32981717
STK_CMGC904/1306/1-306	-40602312	-7620595	b	32981717
STK_CMGC1844/1591/1-591	-38841922	-9477839	b	29364083
STK_CMGC181/1657/1-657	-40602312	-7620595	b	32981717
STK_CMGC9861/1475/1-475	-41210658	-7405607	b	33805051
STK_CMGC9036/1475/1-475	-41210658	-7405607	b	33805051
STK_CMGC414/1352/1-352	-42486297	-12283237	b	30203060
STK_CMGC17631/11007/1-1007	-44239267	-25791797	b	18447471
STK_CMGC1567/11007/1-1007	-44239267	-25791797	b	18447471
STK_CMGC681/1565/1-565	-40575877	-13970299	b	26605578
STK_CMGC680/1533/1-533	-40575877	-13970299	b	26605578
STK_CMGC92/11093/1-1093	-40752796	-14535882	b	26216915
STK_CMGC1012/1742/1-742	-41184223	-13472181	b	27712042
STK_STE14/1363/1-363	-40082658	-14653537	b	25429122
STK_STE1616/11478/1-1478	-39802221	-33042669	b	6759552

## Sheet: m-l dh-es
49	V	-151.564	V	I	-140.237	-11.3269
50	A	-374.398	A	T	-289.412	-84.9866
51	V	-193.84	V	L	-164.058	-29.7817
52	V	-352.103	V	T	-275.618	-76.4856
53	G	-17.2585	G	G	-17.2585	0
55	A	-307.108	A	V	-238.605	-68.5027
56	G	-17.0781	G	G	-17.0761	-0.002057
57	Q	-456.722	Q	M	-421.999	-34.7223
58	I	-172.601	I	V	-153.754	-18.8469
59	G	-120.153	G	A	-102.53	-17.6235
60	M	-534.477	M	Y	-424.223	-110.253
61	A	-327.796	A	S	-272.602	-55.1939
62	L	-413.04	L	C	-322.256	-90.7846
63	A	-296.343	A	L	-195.727	-100.616
64	F	-459.355	F	I	-429.843	-29.5127
65	S	-482.433	S	R	-422.687	-59.7455
66	I	-274.378	I	L	-240.024	-34.3545
67	A	-435.382	A	L	-352.543	-82.8392
68	L	-513.33	L	N	-476.545	-36.7858
69	K	-415.437	K	G	-302.888	-112.549
71	L	-337.521	L	P	-297.039	-40.482
72	A	-497.792	A	C	-454.729	-43.0633
75	L	-465.574	L	D	-363.365	-102.209
76	A	-469.049	A	Q	-434.251	-34.7979
77	L	-440.401	L	P	-334.817	-105.584
78	V	-314.402	V	F	-267.423	-46.9794
79	D	-379.603	D	I	-302.941	-76.6622
95	K	-404.615	K	E	-387.491	-17.1242
96	G	-28.7983	G	A	-28.4188	-0.379508
97	V	-488.196	V	E	-323.721	-164.475
98	A	-465.991	A	M	-362.936	-103.055
99	M	-239.484	M	L	-232.451	-7.03304
100	D	-201.055	D	E	-127.652	-73.4032
101	L	-187.134	L	I	-171.607	-15.5264
102	Q	-430.538	Q	S	-418.092	-12.4454
103	H	-389.85	H	D	-261.597	-128.253
104	G	-480.965	G	C	-369.051	-111.914
105	A	-387.22	A	S	-329.109	-58.1111
106	L	-464.739	L	F	-426.956	-37.7835
107	F	-490.569	F	P	-388.733	-101.835
108	L	-355.635	L	A	-328.006	-27.629
109	L	-490.353	L	K	-428.797	-61.556
112	K	-509.426	K	V	-429.253	-80.1726
113	I	-474.873	I	K	-429.392	-45.4808
114	V	-378.751	V	A	-366.32	-12.4313
116	D	-438.836	D	G	-371.419	-67.4166
118	D	-281.823	D	N	-266.606	-15.2168
119	Y	-486.067	Y	P	-419.773	-66.2946
135	V	-322.504	V	L	-304.836	-17.6679
136	V	-318.102	V	A	-231.192	-86.9094
137	V	-287.399	V	L	-258.501	-28.8989
138	V	-289.676	V	L	-250.085	-39.5907
139	T	-335.36	T	V	-262.157	-73.2029
140	A	-235.443	A	G	-121.684	-113.76
141	G	-209.946	G	A	-179.125	-30.8212
142	V	-446.32	V	A	-405.745	-40.575
143	P	-405.558	P	R	-289.316	-116.242
144	R	-291.154	R	Q	-156.197	-134.957
145	K	-396.425	K	Q	-358.815	-37.6105
146	P	-367.16	P	E	-257.083	-110.076
147	G	-17.2585	G	G	-17.2585	0
148	M	-422.1	M	E	-167.02	-255.08
149	S	-385.048	S	E	-277.443	-107.605
156	L	-477.673	L	D	-390.353	-87.3196
157	D	-242.002	D	N	-175.962	-66.0392
158	L	-41.0433	L	V	-33.0538	-7.98945
159	L	-325.664	L	V	-262.181	-63.4824
160	Q	-428.572	Q	G	-414.312	-14.2603
161	R	-464.332	R	V	-403.14	-61.1923
162	N	-17.2585	N	N	-17.2585	0
163	V	-412.172	V	A	-363.284	-48.8889
164	N	-450.986	N	K	-404.151	-46.8357
165	I	-133.873	I	I	-130.002	-3.87154
166	F	-335.979	F	M	-279.717	-56.2619
167	K	-335.988	K	T	-307.662	-28.3261
168	F	-527.156	F	S	-472.848	-54.3077
169	I	-432.06	I	Q	-272.509	-159.551
170	G	-455.467	G	I	-319.52	-135.947
171	P	-442.775	P	E	-421.183	-21.5919
172	A	-468.513	A	N	-415.937	-52.5761
173	I	-245.057	I	L	-227.089	-17.9671
174	V	-508.969	V	N	-453.118	-55.8509
175	K	-337.083	K	D	-314.982	-22.1013
176	Y	-424.238	Y	N	-404.733	-19.5059
177	A	-389.687	A	S	-317.157	-72.5297
178	P	-323.066	P	A	-312.738	-10.3286
180	D	-384.219	D	N	-313.067	-71.1525
181	A	-497.619	A	C	-364.282	-133.337
182	K	-532.967	K	I	-432.734	-100.233
183	V	-274.522	V	L	-252.191	-22.3312
184	L	-361.894	L	I	-335.946	-25.9481
185	V	-229.257	V	C	-172.1	-57.1574
186	V	-186.437	V	A	-180.62	-5.81737
187	S	-364.927	S	G	-307.689	-57.2381
188	N	-17.2585	N	N	-17.2585	0
189	P	-17.2585	P	P	-17.2585	0
190	V	-332.465	V	A	-280.515	-51.9505
191	D	-276.276	D	N	-133.546	-142.73
192	T	-434.461	T	I	-304.529	-129.932
193	L	-483.281	L	N	-338.941	-144.341
194	T	-405.067	T	V	-364.108	-40.9598
195	Y	-393.386	Y	L	-358.154	-35.2327
196	I	-322.587	I	A	-290.192	-32.3947
197	A	-313.524	A	L	-272.521	-41.0024
198	W	-471.842	W	M	-434.212	-37.6299
199	K	-278.822	K	E	-256.816	-22.0054
200	L	-482.481	L	F	-467.34	-15.1414
201	S	-311.964	S	A	-247.777	-64.1875
202	G	-349.035	G	P	-261.74	-87.2949
203	L	-478.149	L	D	-443.206	-34.9427
204	P	-373.609	P	I	-320.623	-52.9854
205	P	-477.238	P	K	-425.704	-51.5342
213	G	-347.891	G	T	-317.628	-30.2629
214	S	-461.632	S	M	-400.051	-61.5809
215	G	-444.441	G	M	-344.869	-99.5717
216	T	-450.216	T	C	-353.239	-96.9773
217	N	-497.871	N	R	-430.715	-67.1568
218	L	-10.1649	L	L	-9.99162	-0.173251
219	D	-17.2585	D	D	-17.2585	0
220	S	-439.887	S	H	-325.885	-114.001
221	A	-388.238	A	N	-285.19	-103.048
224	R	-359.405	R	L	-323.784	-35.6205
225	Y	-492.525	Y	T	-435.284	-57.2401
226	L	-467.449	L	Q	-376.692	-90.7568
227	L	-335.982	L	I	-293.212	-42.7701
228	A	-285.771	A	G	-245.568	-40.2031
229	E	-351.895	E	L	-342.288	-9.607
230	K	-360.164	K	E	-346.828	-13.3359
231	L	-340.814	L	F	-323.892	-16.9225
232	G	-324.729	G	N	-270.965	-53.7642
233	V	-368.764	V	K	-330.641	-38.1228
234	H	-484.773	H	S	-438.096	-46.6769
235	P	-433.473	P	V	-328.705	-104.768
236	S	-460.702	S	Q	-450.643	-10.0593
237	D	-383.021	D	S	-294.575	-88.4459
238	V	-397.469	V	C	-245.406	-152.064
239	H	-436.316	H	K	-415.931	-20.385
240	A	-455.19	A	G	-423.543	-31.646
241	W	-484.938	W	F	-461.335	-23.6029
242	I	-288.241	I	V	-266.786	-21.4549
243	I	-260.089	I	L	-233.827	-26.262
244	G	-358.828	G	W	-128.236	-230.592
246	E	-466.413	E	N	-347.597	-118.816
247	H	-127.094	H	S	-100.007	-27.0873
248	G	-222.17	G	S	-115.133	-107.037
249	D	-351.704	D	A	-318.653	-33.0508
250	T	-298.796	T	S	-250.542	-48.2542
252	V	-390.936	V	Y	-280.591	-110.345
253	P	-153.232	P	A	-109.849	-43.383
254	V	-453.442	V	D	-326.184	-127.257
255	W	-435.155	W	I	-389.987	-45.1679
256	S	-401.114	S	R	-316.453	-84.6614
257	G	-541.608	G	H	-439.593	-102.015
258	A	-396.072	A	V	-318.229	-77.8425
259	N	-440.124	N	T	-386.381	-53.7426
260	V	-263.407	V	G	-232.66	-30.7476
270	Q	-502.828	Q	T	-492.219	-10.6098
271	E	-429.906	E	D	-409.616	-20.2892
272	L	-312.002	L	F	-298.083	-13.9194
273	V	-476.774	V	N	-403.857	-72.917
274	P	-445.571	P	K	-411.45	-34.1208
291	T	-489.656	T	V	-457.637	-32.0189
292	H	-519.544	H	V	-390.944	-128.599
293	K	-448.485	K	T	-413.38	-35.1047
294	Q	-447.466	Q	R	-424.062	-23.4038
295	V	-498.999	V	R	-380.251	-118.748
296	G	-359.081	G	V	-227.417	-131.665
297	A	-465.075	A	D	-390.847	-74.2279
298	A	-350.693	A	E	-331.346	-19.3464
299	A	-426.453	A	I	-362.294	-64.1589
300	I	-422.61	I	Y	-210.663	-211.948
301	E	-365.738	E	V	-293.031	-72.707
302	A	-401.989	A	V	-323.183	-78.8059
303	I	-486.6	I	R	-339.175	-147.425
304	K	-461.655	K	G	-400.463	-61.1915
308	S	-396.434	S	Y	-204.29	-192.144
309	T	-341.792	T	A	-277.742	-64.05
310	A	-486.971	A	Y	-430.404	-56.5668
311	W	-447.565	W	A	-406.853	-40.7125
312	A	-295.655	A	S	-198.542	-97.1135
313	I	-474.308	I	A	-390.209	-84.0988
314	A	-288.664	A	G	-138.727	-149.937
315	L	-519.924	L	N	-489.299	-30.6255
316	S	-302.907	S	A	-185.813	-117.094
317	A	-402.826	A	V	-292.504	-110.322
318	A	-406.955	A	I	-310.967	-95.9886
319	D	-362.722	D	R	-334.415	-28.3069
320	L	-494.259	L	H	-395.831	-98.4273
321	A	-445.873	A	V	-360.651	-85.2228
322	E	-403.981	E	R	-344.765	-59.2154
323	S	-369.417	S	D	-317.868	-51.5485
324	I	-510.369	I	W	-393.153	-117.216
325	L	-373.127	L	V	-344.169	-28.958
326	K	-434.879	K	L	-381.63	-53.2489
327	N	-396.675	N	G	-340.311	-56.3637
328	L	-467.868	L	T	-410.455	-57.4138
332	H	-469.326	H	L	-436.525	-32.8008
334	V	-331.879	V	C	-279.022	-52.8574
335	S	-286.542	S	V	-253.073	-33.4695
336	T	-480.475	T	M	-380.674	-99.8007
337	G	-561.113	G	M	-506.62	-54.4935
338	V	-327.204	V	L	-312.51	-14.6935
339	K	-517.485	K	Y	-495.122	-22.3623
348	G	-160.786	G	D	-145.433	-15.3526
355	V	-370.995	V	L	-349.42	-21.5741
356	F	-362.463	F	I	-330.812	-31.6512
357	L	-434.184	L	F	-374.813	-59.3705
358	S	-328.083	S	G	-196.903	-131.179
359	V	-440.415	V	F	-349.605	-90.8105
360	P	-47.8007	P	K	-37.2299	-10.5709
361	V	-476.853	V	C	-313.943	-162.91
362	V	-402.509	V	R	-362.101	-40.4085
363	L	-359.754	L	C	-339.134	-20.6202
365	K	-466.627	K	A	-443.953	-22.6742
366	N	-386.831	N	S	-379.036	-7.79538
368	V	-417.187	V	E	-395.736	-21.4512
369	E	-531.349	E	W	-467.985	-63.3645
371	V	-282.329	V	R	-260.412	-21.917
372	V	-297.36	V	Y	-289.082	-8.27821
373	E	-426.888	E	H	-415.17	-11.718
374	G	-532.783	G	M	-436.97	-95.8123
375	L	-491.695	L	T	-459.826	-31.8694
376	L	-415.783	L	P	-353.398	-62.3854
377	I	-510.743	I	K	-475.362	-35.3813
378	D	-418.966	D	S	-406.249	-12.7167
381	F	-498.086	F	E	-367.627	-130.459
382	E	-292.023	E	S	-203.197	-88.8259
383	R	-422.131	R	E	-392.22	-29.9109
384	A	-477.062	A	E	-396.921	-80.1404
385	Q	-457.476	Q	K	-435.342	-22.1338
386	L	-343.103	L	F	-298.55	-44.5534
387	D	-461.109	D	K	-421.676	-39.4325
388	K	-419.112	K	A	-397.671	-21.4419
389	S	-256.842	S	T	-231.426	-25.4162
390	A	-377.29	A	V	-327.868	-49.4221
391	D	-447.875	D	A	-429.496	-18.3789
392	T	-427.799	T	E	-310.882	-116.917
393	L	-178.734	L	V	-139.565	-39.169
394	W	-481.653	W	K	-427.575	-54.0781
395	G	-463.457	G	E	-391.734	-71.7228
396	E	-499.446	E	I	-384.375	-115.07
397	Q	-496.767	Q	I	-455.404	-41.363
398	K	-431.266	K	E	-383.063	-48.203
399	A	-486.037	A	E	-457.417	-28.6204
400	L	-438.278	L	V	-412.492	-25.7857

## Sheet: m-l dh-clustering
LDH_9LDT_A|PDBID|CHAIN|SEQUENC 1	-5830921	-31883738	a	26052817
LDH_A0A1F3|LDHA_BOSMU 1	-5830921	-31883738	a	26052817
LDH_O93537|LDHA_HARAN 1	-5830921	-31883738	a	26052817
LDH_O93538|LDHA_PARCR 1	-5830921	-31883738	a	26052817
LDH_O93539|LDHA_NOTCO 1	-5830921	-31883738	a	26052817
LDH_O93540|LDHA_GOBGI 1	-5830921	-31883738	a	26052817
LDH_O93541|LDHA_CHAGU 1	-5830921	-31883738	a	26052817
LDH_O93542|LDHA_ELEMC 1	-5830921	-31883738	a	26052817
LDH_O93543|LDHA_PARMG 1	-5830921	-31883738	a	26052817
LDH_O93544|LDHA_DISMA 1	-8874911	-33827842	a	24952931
LDH_O93545|LDHA_LEPNU 1	-5830921	-31883738	a	26052817
LDH_O93546|LDHA_PATTE 1	-5830921	-31883738	a	26052817
LDH_P00336|LDHB_PIG 1	-5830921	-31883738	a	26052817
LDH_P00337|LDHB_CHICK 1	-5830921	-31883738	a	26052817
LDH_P00338|LDHA_HUMAN 1	-5830921	-31883738	a	26052817
LDH_P00339|LDHA_PIG 1	-5830921	-31883738	a	26052817
LDH_P00341|LDHA_SQUAC 1	-5830921	-31883738	a	26052817
LDH_P00342|LDHC_MOUSE 1	-5830921	-31883738	a	26052817
LDH_P00343|LDH_LACCA 1	-12199285	-31681573	a	19482288
LDH_P00344|LDH_BACST 1	-12199285	-31681573	a	19482288
LDH_P00345|LDH_BACME 1	-9797272	-31230862	a	21433589
LDH_P04642|LDHA_RAT 1	-5830921	-31883738	a	26052817
LDH_P07195|LDHB_HUMAN 1	-5830921	-31883738	a	26052817
LDH_P07864|LDHC_HUMAN 1	-5830921	-31883738	a	26052817
LDH_P0C0J3|LDH_MYCHJ 1	-14936388	-28489321	a	13552933
LDH_P0C2T6|LDH2_LACLC 1	-15298857	-34413191	a	19114333
LDH_P10655|LDH_BACCA 1	-12199285	-31681573	a	19482288
LDH_P13491|LDHA_RABIT 1	-5830921	-31883738	a	26052817
LDH_P13714|LDH_BACSU 1	-12199285	-31681573	a	19482288
LDH_P13743|LDHB_ANAPL 1	-5830921	-31883738	a	26052817
LDH_P14561|LDHP_BACPS 1	-12199285	-31681573	a	19482288
LDH_P16115|LDH_THEMA 1	-13080596	-28635837	a	15555240
LDH_P16125|LDHB_MOUSE 1	-5830921	-31883738	a	26052817
LDH_P19629|LDHC_RAT 1	-5830921	-31883738	a	26052817
LDH_P22988|LDHA_HORVU 1	-7817136	-32590214	a	24773078
LDH_P22989|LDHB_HORVU 1	-7817136	-32590214	a	24773078
LDH_P29038|LDH_MAIZE 1	-9479637	-34413303	a	24933666
LDH_P33571|LDH_PETMA 1	-5830921	-31883738	a	26052817
LDH_P52643|LDHD_ECOLI 1	-35280628	-26735224	b	8545403
LDH_P69080|LDHA_CHAAC 1	-5830921	-31883738	a	26052817
LDH_P69081|LDHA_CHIRA 1	-5830921	-31883738	a	26052817
LDH_P79912|LDHA_SCEWO 1	-5830921	-31883738	a	26052817
LDH_P79913|LDHB_SCEWO 1	-5830921	-31883738	a	26052817
LDH_Q06176|LDHC_FUNHE 1	-5830921	-31883738	a	26052817
LDH_Q07251|LDH_RALEH 1	-32303327	-34987234	a	2683907
LDH_Q1EG91|LDHB_POLSE 1	-5830921	-31883738	a	26052817
LDH_Q27743|LDH_PLAFD	-30346828	-13721363	b	16625466
LDH_Q27797|LDH_TOXGO	-29465517	-16767099	b	12698418
LDH_Q27888|LDH_CAEEL 1	-8698447	-29544477	a	20846030
LDH_Q59244|LDH_BACCL 1	-12199285	-31681573	a	19482288
LDH_Q59828|LDH_STRBO 1	-12199285	-31681573	a	19482288
LDH_Q7SI97|LDH_PLABA	-31503984	-15631211	b	15872773
LDH_Q95028|LDH_DROME 1	-5830921	-31883738	a	26052817
LDH_Q98SK9|LDHB_PELSJ 1	-5830921	-31883738	a	26052817
LDH_Q98SL0|LDHA_PELSJ 1	-5830921	-31883738	a	26052817
LDH_Q98SL1|LDHB_CAICA 1	-5830921	-31883738	a	26052817
LDH_Q98SL2|LDHA_CAICA 1	-5830921	-31883738	a	26052817
LDH_Q9P4B5|LDHB_RHIOR 1	-17240553	-30345634	a	13105080
LDH_Q9P4B6|LDHA_RHIOR 1	-17240553	-30345634	a	13105080
LDH_Q9PT42|LDHB_TRASC 1	-5830921	-31883738	a	26052817
LDH_Q9PT43|LDHA_TRASC 1	-5830921	-31883738	a	26052817
LDH_Q9PVK4|LDHB_BRARE 1	-5830921	-31883738	a	26052817
LDH_Q9PVK5|LDHA_BRARE 1	-5830921	-31883738	a	26052817
LDH_Q9PW04|LDHB_COLLI 1	-8874911	-33827842	a	24952931
LDH_Q9PW05|LDHB_ALLMI 1	-5830921	-31883738	a	26052817
LDH_Q9PW06|LDHA_ALLMI 1	-5830921	-31883738	a	26052817
LDH_Q9PW07|LDHA_COLLI 1	-5830921	-31883738	a	26052817
LDH_Q9PW58|LDHA_RHIDE 1	-5830921	-31883738	a	26052817
LDH_Q9W7K5|LDHA_CYPCA 1	-5830921	-31883738	a	26052817
LDH_Q9W7M6|LDHA_AMBME 1	-5830921	-31883738	a	26052817
LDH_Q9XT86|LDHB_MONDO 1	-5830921	-31883738	a	26052817
LDH_Q9XT87|LDHA_MONDO 1	-5830921	-31883738	a	26052817
LDH_Q9YGL2|LDHB_ANGRO 1	-5830921	-31883738	a	26052817
LDH_Q9YI05|LDHB_SQUAC 1	-5830921	-31883738	a	26052817
MDH_O02640|MDHM_CAEEL	-30873746	-9662970	b	21210776
MDH_O26290|MDH_METTH 1	-20129017	-23742108	a	3613092
MDH_O48905|MDHC_MEDSA	-37367119	-7719015	b	29648104
MDH_O67581|MDH2_AQUAE 1	-29173356	-9554201	b	19619155
MDH_O82399|MDHG2_ARATH	-30873746	-9662970	b	21210776
MDH_O84381|MDH_CHLTR	-34499593	-10058276	b	24441317
MDH_O88989|MDHC_RAT	-37367119	-7719015	b	29648104
MDH_P0A5J6|MDH_MYCTU	-37367119	-7719015	b	29648104
MDH_P0A5J7|MDH_MYCBO	-37367119	-7719015	b	29648104
MDH_P10584|MDH_THETH	-37367119	-7719015	b	29648104
MDH_P11708|MDHC_PIG	-37367119	-7719015	b	29648104
MDH_P14152|MDHC_MOUSE	-37367119	-7719015	b	29648104
MDH_P19446|MDHG_CITLA	-30873746	-9662970	b	21210776
MDH_P25077|MDH_SALTY	-32030902	-11572819	b	20458083
MDH_P37228|MDHG_SOYBN	-30873746	-9662970	b	21210776
MDH_P40925|MDHC_HUMAN	-37367119	-7719015	b	29648104
MDH_P44427|MDH_HAEIN	-29128778	-11931755	b	17197023
MDH_P50917|MDH_MYCLE	-37367119	-7719015	b	29648104
MDH_P61889|MDH_ECOLI	-32030902	-11572819	b	20458083
MDH_P61892|MDH_YERPE	-32492471	-10950101	b	21542369
MDH_P61893|MDH_YERPS	-32492471	-10950101	b	21542369
MDH_P61973|MDH_BDEBA	-37367119	-7719015	b	29648104
MDH_P61974|MDH_CORDI	-33885812	-14186974	b	19698838
MDH_P61975|MDH_LEPIC	-38524275	-9628863	b	28895412
MDH_P61976|MDH_MYCPA	-37367119	-7719015	b	29648104
MDH_P80038|MDH_CHLVI 1	-29173356	-9554201	b	19619155
MDH_P80458|MDH_RHOPA	-29173356	-9554201	b	19619155
MDH_P93819|MDHC1_ARATH	-37367119	-7719015	b	29648104
MDH_Q04820|MDHC_ECHGR	-37367119	-7719015	b	29648104
MDH_Q08062|MDHC_MAIZE	-37367119	-7719015	b	29648104
MDH_Q20XN0|MDH2_RHOPB	-30912457	-15885643	b	15026814
MDH_Q28U77|MDH_JANSC	-30415770	-11498384	b	18917386
MDH_Q2G946|MDH_NOVAD	-29173356	-9554201	b	19619155
MDH_Q2RV34|MDH_RHORT	-30415770	-11498384	b	18917386
MDH_Q2YLR9|MDH_BRUA2	-30415770	-11498384	b	18917386
MDH_Q30RQ5|MDH_THIDN 1	-29173356	-9554201	b	19619155
MDH_Q3MDN9|MDH_ANAVT	-27185186	-17236126	b	9949060
MDH_Q3T145|MDHC_BOVIN	-37367119	-7719015	b	29648104
MDH_Q42972|MDHG_ORYSA	-30873746	-9662970	b	21210776
MDH_Q43743|MDHG1_BRANA	-30873746	-9662970	b	21210776
MDH_Q46YU4|MDH_RALEJ	-37367119	-7719015	b	29648104
MDH_Q47TT4|MDH_THEFY	-36777249	-10314803	b	26462446
MDH_Q4FP28|MDH_PELUB	-29173356	-9554201	b	19619155
MDH_Q4FQU7|MDH_PSYAR	-34499593	-10058276	b	24441317
MDH_Q55383|MDH_SYNY3 1	-28290915	-16181560	b	12109355
MDH_Q57AX1|MDH_BRUAB	-30415770	-11498384	b	18917386
MDH_Q59202|MDH_BACIS 1	-30415770	-11498384	b	18917386
MDH_Q5GT41|MDH_WOLTR	-29173356	-9554201	b	19619155
MDH_Q5H496|MDH_XANOR	-37367119	-7719015	b	29648104
MDH_Q5L5E3|MDH_CHLAB	-34499593	-10058276	b	24441317
MDH_Q5LXE1|MDH_SILPO	-30415770	-11498384	b	18917386
MDH_Q5NYA9|MDH_AZOSE	-34499593	-10058276	b	24441317
MDH_Q5WEG2|MDH_BACSK 1	-30415770	-11498384	b	18917386
MDH_Q5WU94|MDH_LEGPL	-34499593	-10058276	b	24441317
MDH_Q5X2T6|MDH_LEGPA	-34499593	-10058276	b	24441317
MDH_Q5YTI1|MDH_NOCFA	-37367119	-7719015	b	29648104
MDH_Q5ZME2|MDHC_CHICK	-37367119	-7719015	b	29648104
MDH_Q5ZT13|MDH_LEGPH	-34499593	-10058276	b	24441317
MDH_Q60B71|MDH_METCA	-37367119	-7719015	b	29648104
MDH_Q68WZ8|MDH_RICTY	-30792081	-10841332	b	19950749
MDH_Q6A6Z5|MDH_PROAC	-37367119	-7719015	b	29648104
MDH_Q6AQI3|MDH_DESPS	-37367119	-7719015	b	29648104
MDH_Q6AW23|MDH_VIBMA	-30873746	-9662970	b	21210776
MDH_Q6D9D1|MDH_ERWCT	-32492471	-10950101	b	21542369
MDH_Q6DIY9|MDHC_XENTR	-38524275	-9628863	b	28895412
MDH_Q6F7X1|MDH_ACIAD	-37367119	-7719015	b	29648104
MDH_Q6FYD0|MDH_BARQU	-29173356	-9554201	b	19619155
MDH_Q6G1M0|MDH_BARHE	-29173356	-9554201	b	19619155
MDH_Q6L0C3|MDH_PICTO 1	-30792081	-10841332	b	19950749
MDH_Q6MAA3|MDH_PARUW	-34499593	-10058276	b	24441317
MDH_Q6PAB3|MDHC_XENLA	-38524275	-9628863	b	28895412
MDH_Q73G44|MDH_WOLPM	-29173356	-9554201	b	19619155
MDH_Q7CWK7|MDH_AGRT5	-30415770	-11498384	b	18917386
MDH_Q7M9A7|MDH_WOLSU 1	-31058528	-9831642	b	21226886
MDH_Q7MYW9|MDH_PHOLL	-30873746	-9662970	b	21210776
MDH_Q7NHJ3|MDH_GLOVI 1	-30335958	-14230340	b	16105619
MDH_Q7NZ60|MDH_CHRVO	-37367119	-7719015	b	29648104
MDH_Q7VP41|MDH_HAEDU	-31058528	-11079844	b	19978684
MDH_Q7VW97|MDH_BORPE	-37367119	-7719015	b	29648104
MDH_Q7W5Q8|MDH_BORPA	-37367119	-7719015	b	29648104
MDH_Q7WD94|MDH_BORBR	-37367119	-7719015	b	29648104
MDH_Q7XDC8|MDHC_ORYSA	-37268654	-9802413	b	27466241
MDH_Q7YRU4|MDHC_FELCA	-37367119	-7719015	b	29648104
MDH_Q82HS2|MDH_STRAW	-36777249	-10314803	b	26462446
MDH_Q82WB9|MDH_NITEU	-37367119	-7719015	b	29648104
MDH_Q83C87|MDH_COXBU	-34499593	-10058276	b	24441317
MDH_Q83Q04|MDH_SHIFL	-32030902	-11572819	b	20458083
MDH_Q84FY8|MDH_METEX	-29173356	-9554201	b	19619155
MDH_Q87E35|MDH_XYLFT	-37367119	-7719015	b	29648104
MDH_Q89X59|MDH_BRAJA	-29173356	-9554201	b	19619155
MDH_Q8CQ25|MDH_STAES 1	-30415770	-11498384	b	18917386
MDH_Q8F4A2|MDH_LEPIN	-38524275	-9628863	b	28895412
MDH_Q8FYF4|MDH_BRUSU	-30415770	-11498384	b	18917386
MDH_Q8GNM0|MDH_FRANO	-30415770	-11498384	b	18917386
MDH_Q8NN33|MDH_CORGL	-33885812	-14186974	b	19698838
MDH_Q8PNP8|MDH_XANAC	-37367119	-7719015	b	29648104
MDH_Q8XXW5|MDH_RALSO	-37367119	-7719015	b	29648104
MDH_Q8YJE7|MDH_BRUME	-30415770	-11498384	b	18917386
MDH_Q8Z3E0|MDH_SALTI	-32030902	-11572819	b	20458083
MDH_Q979N9|MDH_THEVO 1	-30792081	-10841332	b	19950749
MDH_Q98EC4|MDH_RHILO	-29173356	-9554201	b	19619155
MDH_Q9HJL5|MDH_THEAC 1	-30792081	-10841332	b	19950749
MDH_Q9K3J3|MDH_STRCO	-36777249	-10314803	b	26462446
MDH_Q9KUT3|MDH_VIBCH	-32492471	-10950101	b	21542369
MDH_Q9PE17|MDH_XYLFA	-37367119	-7719015	b	29648104
MDH_Q9RXI8|MDH_DEIRA	-37367119	-7719015	b	29648104
MDH_Q9SML8|MDHC_BETVU	-37367119	-7719015	b	29648104
MDH_Q9ZF99|MDH_AQUAR	-37367119	-7719015	b	29648104
MDH_Q9ZP05|MDHG1_ARATH	-30873746	-9662970	b	21210776

## Sheet: cyclases-es
469	H	-211.211	H	Y	-205.094	-6.11749
470	A	-220.009	A	Y	-192.975	-27.0343
471	L	-204.033	L	R	-195.916	-8.11611
472	A	-206.458	A	E	-196.248	-10.2094
473	E	-174.321	E	A	-168.846	-5.47509
474	L	-204.758	L	R	-193.151	-11.6066
477	R	-184.789	R	F	-169.827	-14.9616
478	Q	-180.743	Q	R	-178.445	-2.29801
479	A	-200.404	A	Q	-192.183	-8.22069
480	F	-175.777	F	G	-156.56	-19.217
481	L	-203.785	L	P	-182.98	-20.8047
482	E	-187.998	E	R	-174.112	-13.8861
483	T	-191.068	T	V	-184.52	-6.5483
484	R	-195.472	R	W	-182.745	-12.7272
485	E	-208.772	E	N	-203.741	-5.03109
486	C	-202.803	C	S	-192.929	-9.87447
487	I	-169.162	I	R	-136.51	-32.6525
488	M	-224.794	M	Q	-191.43	-33.3637
489	R	-208.041	R	A	-198.087	-9.95338
491	L	-205.226	L	H	-191.061	-14.1652
492	Y	-219.006	Y	H	-207.249	-11.7568
493	L	-124.748	L	S	-119.725	-5.02284
494	E	-220.206	E	C	-194.325	-25.8806
495	G	-213.501	G	T	-206.157	-7.34397
496	E	-171.558	E	G	-152.497	-19.0617
497	G	-197.955	G	N	-186.466	-11.4886
499	Q	-202.008	Q	F	-196.179	-5.82939
500	Q	-171.984	Q	L	-138.556	-33.4279
501	E	-187.695	E	R	-173.254	-14.4405
502	R	-182.898	R	H	-171.284	-11.6141
503	L	-94.3527	L	I	-92.6945	-1.65823
504	L	-130.261	L	K	-124.583	-5.67782
505	L	-186.223	L	H	-173.087	-13.1357
506	S	-173.423	S	P	-165.029	-8.3943
507	A	-191.65	A	V	-169.186	-22.4643
571	V	-205.515	V	E	-182.128	-23.3876
575	S	-203.509	S	E	-187.213	-16.2958
576	L	-154.455	L	F	-145.995	-8.45977
577	A	-185.62	A	L	-179.008	-6.61117
578	S	-163.486	S	R	-156.144	-7.34141
579	Q	-195.902	Q	E	-189.29	-6.61199
580	C	-179.846	C	L	-173.269	-6.57784
581	S	-164.914	S	L	-162.023	-2.89083
582	A	-186.016	A	P	-178.626	-7.38999
616	E	-191.179	E	L	-141.488	-49.6913
617	L	-187.377	L	N	-161.321	-26.0565
618	V	-172.393	V	P	-155.865	-16.528
623	E	-171.102	E	P	-158.712	-12.3901
624	L	-123.722	L	S	-118.326	-5.39671
625	F	-106.495	F	A	-99.198	-7.2973
626	G	-85.1446	G	A	-58.5684	-26.5763
652	R	-206.495	R	M	-176.14	-30.3552
653	F	-152.562	F	N	-133.453	-19.1088
654	D	-162.843	D	K	-155.038	-7.80507
655	K	-209.544	K	T	-202.061	-7.48269
656	L	-186.614	L	C	-166.221	-20.3928
664	R	-192.324	R	I	-170.849	-21.475
665	I	-178.214	I	G	-146.802	-31.4118
666	K	-173.432	K	G	-161.663	-11.769
667	I	-183.189	I	A	-162.358	-20.8308
668	L	-136.044	L	S	-130.653	-5.39095
669	G	-138.285	G	V	-118.447	-19.8383
670	D	-166.982	D	S	-163.078	-3.90365
671	C	-178.963	C	R	-166.061	-12.9018
672	Y	-166.433	Y	M	-148.865	-17.5677
673	Y	-178.464	Y	R	-162.164	-16.2999
674	C	-187.242	C	N	-155.639	-31.6033
680	E	-205.329	E	M	-198.794	-6.53436
681	A	-197.499	A	S	-191.222	-6.27661
682	L	-187.082	L	R	-150.311	-36.7709
683	T	-210.37	T	P	-196.895	-13.4751
684	D	-166.652	D	G	-123.355	-43.2972
686	A	-176.267	A	C	-167.135	-9.13215
687	H	-209.095	H	V	-198.456	-10.6388
690	V	-203.575	V	D	-181.132	-22.4424
691	E	-181.897	E	K	-172.445	-9.45248
692	M	-208.607	M	N	-160.249	-48.3576
693	G	-143.469	G	E	-132.8	-10.6691
694	L	-206.289	L	K	-188.448	-17.8405
699	A	-183.312	A	F	-171.439	-11.8733
700	I	-192.708	I	S	-160.902	-31.806
701	S	-213.139	S	F	-201.575	-11.5635
702	V	-224.602	V	W	-206.4	-18.2022
703	V	-165.51	V	F	-159.397	-6.11301
704	L	-202.026	L	R	-149.993	-52.0327
706	V	-204.634	V	D	-193.95	-10.6845
708	G	-187.957	G	K	-170.415	-17.5414
709	V	-209.336	V	D	-186.622	-22.714
711	V	-207.931	V	D	-191.465	-16.4667
712	N	-195.967	N	F	-176.303	-19.6633
713	M	-137.192	M	Y	-134.762	-2.43013
714	R	-175.437	R	I	-163.397	-12.04
715	V	-141.852	V	A	-131.573	-10.2793
716	G	-177.703	G	T	-165.945	-11.7579
717	Y	-196.945	Y	I	-165.182	-31.7626
718	H	-172.546	H	Y	-153.901	-18.6449
719	S	-180.4	S	Y	-160.337	-20.0629
720	G	-146.179	G	D	-120.338	-25.8413
721	R	-204.783	R	T	-186.665	-18.1179
722	V	-196.782	V	E	-163.135	-33.6476
723	L	-200.764	L	H	-185.45	-15.3137
724	C	-183.616	C	G	-175.591	-8.02477
725	G	-169.732	G	I	-159.417	-10.3146
726	V	-172.521	V	L	-163.657	-8.86411
727	L	-180.811	L	R	-173.032	-7.7794
728	G	-177.715	G	P	-168.816	-8.89952
729	L	-184.741	L	G	-179.874	-4.8667
771	G	-188.582	G	I	-173.297	-15.2845
774	A	-216.899	A	C	-181.759	-35.1399
775	G	-162.728	G	A	-159.043	-3.68521
776	R	-175.967	R	G	-162.485	-13.482
780	T	-186.329	T	Y	-173.516	-12.8124
781	G	-203.133	G	K	-184.751	-18.3817
782	A	-187.503	A	L	-169.449	-18.0543
783	T	-164.727	T	E	-151.214	-13.5129
786	V	-221.734	V	Y	-207.243	-14.4909
787	L	-149.444	L	C	-133.425	-16.019
788	N	-201.847	N	L	-179.993	-21.8538
789	G	-187.704	G	I	-173.791	-13.9131
790	A	-202.508	A	D	-188.444	-14.0634
794	E	-178.266	E	L	-139.634	-38.632
795	P	-212.803	P	E	-205.502	-7.30143
796	G	-179.944	G	F	-173.518	-6.42612
797	D	-223.215	D	H	-206.952	-16.2629
798	G	-197.065	G	V	-187.873	-9.19195
799	G	-206.26	G	T	-202.147	-4.11348
816	T	-198.911	T	F	-161.548	-37.3638
817	Y	-192.53	Y	Q	-180.926	-11.6035
818	L	-184.746	L	H	-175.739	-9.00698
819	I	-176.372	I	E	-138.783	-37.5887
820	L	-198.041	L	P	-185.137	-12.9047
821	G	-196.885	G	P	-194.652	-2.23307
822	P	-190.839	P	S	-183.395	-7.44407
823	N	-212.137	N	R	-206.524	-5.61307
895	K	-194.972	K	L	-180.281	-14.6912
896	E	-226.166	E	W	-202.973	-23.193
897	L	-211.147	L	E	-200.922	-10.2242
902	D	-208.351	D	M	-193.358	-14.9926
903	K	-199.921	K	V	-183.272	-16.6494
904	T	-210.759	T	P	-201.75	-9.00873
906	L	-202.453	L	R	-196.982	-5.47059
907	S	-212.904	S	Q	-201.814	-11.0893
908	P	-209.427	P	M	-196.679	-12.7483
909	T	-208.997	T	H	-194.221	-14.7751
910	R	-205.12	R	G	-200.066	-5.05459
911	S	-212.866	S	Y	-192.912	-19.9539
912	L	-207.932	L	Q	-194.034	-13.8983
976	S	-195.005	S	L	-187.645	-7.35945
977	S	-210.801	S	V	-204.785	-6.01568
978	I	-224.391	I	Q	-206.589	-17.8017
979	S	-189.382	S	N	-181.696	-7.686
980	T	-202.115	T	G	-197.774	-4.34101
981	K	-213.929	K	H	-205.244	-8.68487
983	F	-217.744	F	Q	-188.022	-29.722
984	C	-220.678	C	Y	-212.152	-8.52582
985	K	-203.269	K	Q	-199.084	-4.18553
989	F	-214.99	F	N	-183.857	-31.1335
990	H	-217.853	H	I	-208.817	-9.03606
991	G	-205.072	G	D	-202.738	-2.3339
992	P	-222.385	P	M	-199.353	-23.032
993	F	-205.032	F	Y	-194.718	-10.3144
994	D	-193.204	D	K	-178.487	-14.717
995	G	-187.6	G	R	-162.9	-24.7
996	N	-158.962	N	L	-145.949	-13.0133
999	A	-201.538	A	W	-179.726	-21.8114
1001	K	-184.455	K	Q	-170.591	-13.8633
1002	K	-212.79	K	A	-202.758	-10.0313
1003	G	-211.669	G	I	-196.278	-15.3907
1004	N	-190.442	N	P	-182.257	-8.18511
1153	R	-204.621	R	A	-201.82	-2.80055
1154	L	-163.609	L	F	-133.667	-29.9417
1155	D	-185.304	D	R	-171.951	-13.3522
1156	W	-189.22	W	R	-181.822	-7.39808
1157	M	-211.94	M	Y	-187.298	-24.6424
1158	F	-142.542	F	V	-118.642	-23.9
1160	C	-195.718	C	Y	-188.051	-7.66669
1161	S	-164.123	S	A	-150.372	-13.7515
1162	L	-190.074	L	C	-181.425	-8.64896
1163	L	-142.375	L	I	-137.636	-4.73876
1167	C	-209.281	C	I	-191.67	-17.6109
1168	K	-195.524	K	I	-162.901	-32.6235
1169	G	-191.006	G	F	-165.42	-25.5862
1170	M	-178.241	M	F	-172.751	-5.49036
1171	V	-195.676	V	R	-189.22	-6.45612
1172	Y	-184.455	Y	Q	-142.177	-42.2781
1173	L	-141.159	L	F	-128.625	-12.5337
1174	H	-181.31	H	L	-146.299	-35.0107
1175	I	-195.665	I	H	-168.28	-27.3846
1176	S	-213.557	S	I	-197.965	-15.5919
1177	P	-193.42	P	R	-189.145	-4.27467
1178	P	-225.225	P	I	-216.148	-9.07721
1179	S	-205.747	S	K	-201.306	-4.4413
1181	H	-193.319	H	V	-180.813	-12.5059
1182	G	-192.265	G	M	-171.388	-20.8765
1183	R	-207.679	R	T	-198.04	-9.63929
1184	L	-160.718	L	F	-145.21	-15.5082
1185	K	-194.75	K	S	-182.551	-12.1991
1186	S	-195.131	S	Y	-157.736	-37.3954
1187	S	-206.586	S	I	-192.793	-13.7931
1188	N	-197.36	N	M	-173.859	-23.5007
1189	C	-158.197	C	I	-153.357	-4.8407
1190	V	-200.003	V	F	-176.136	-23.8669
1191	V	-141.144	V	L	-129.919	-11.2246
1192	D	-186.964	D	L	-147.468	-39.4956
1193	L	-188.343	L	S	-161.996	-26.3466
1194	R	-197.187	R	L	-186.807	-10.3803
1195	F	-151.715	F	M	-140.299	-11.4162
1196	V	-131.955	V	L	-124.878	-7.07736
1197	L	-111.515	L	V	-91.5997	-19.9156
1198	K	-191.726	K	F	-163.249	-28.4778
1199	V	-155.365	V	T	-149.696	-5.66867
1200	T	-189.05	T	C	-163.816	-25.2337
1202	F	-194.833	F	Y	-189.45	-5.3824
1203	G	-177.845	G	Y	-172.191	-5.65348
1204	L	-214.877	L	H	-209.977	-4.89975
1206	S	-208.59	S	V	-194.644	-13.9469
1207	F	-204.525	F	K	-192.227	-12.2972
1208	L	-212.034	L	R	-186.782	-25.2523
1210	P	-190.889	P	S	-184.573	-6.316
1211	K	-203.767	K	L	-193.027	-10.7396
1228	W	-194.823	W	T	-180.505	-14.318
1229	T	-164.629	T	I	-135.87	-28.7583
1230	A	-163.256	A	K	-150.047	-13.2095
1231	P	-181.981	P	G	-151.349	-30.6327
1232	E	-190.359	E	I	-175.317	-15.0422
1233	L	-183.139	L	P	-169.32	-13.8196
1234	L	-153.613	L	S	-147.351	-6.26209
1235	R	-212.465	R	I	-187.242	-25.2229
1237	L	-193.313	L	P	-169.595	-23.718
1238	S	-202.396	S	V	-195.711	-6.6846
1239	L	-197.394	L	F	-187.946	-9.44802
1240	S	-208.729	S	L	-196.656	-12.0728
1241	S	-208.984	S	P	-200.448	-8.53543
1309	L	-147.113	L	F	-123.996	-23.1172
1310	G	-166.633	G	A	-150.951	-15.6814
1311	I	-161.999	I	F	-133.804	-28.1955
1312	I	-109.137	I	L	-84.3183	-24.8188
1313	A	-201.546	A	M	-186.097	-15.4489
1314	Q	-218.998	Q	C	-170.343	-48.6547
1315	E	-191.907	E	P	-170.354	-21.5531
1316	V	-162.418	V	C	-151.386	-11.0319
1317	F	-167.088	F	V	-136.94	-30.1477
1318	L	-177.551	L	C	-161.02	-16.5311
1319	R	-136.605	R	Q	-123.153	-13.4518
1320	L	-188.405	L	S	-176.345	-12.0599
1321	S	-173.725	S	E	-163.346	-10.3795
1324	P	-212.62	P	Y	-199.45	-13.17
1326	L	-194.332	L	R	-182.739	-11.5927
1327	G	-202.098	G	M	-181.75	-20.3476
1328	L	-120.799	L	C	-110.999	-9.79984
1329	D	-227.469	D	M	-202.115	-25.3542
1330	L	-129.717	L	T	-119.191	-10.5266
1331	S	-192.827	S	V	-172.183	-20.6445
1342	L	-209.612	L	P	-197.893	-11.7189
1343	I	-207.74	I	P	-194.122	-13.6175
1345	L	-193.977	L	P	-182.681	-11.2957
1346	P	-227.344	P	W	-213.506	-13.8382
1394	L	-202.351	L	N	-188.088	-14.2625
1395	K	-182.202	K	F	-172.112	-10.0898
1396	L	-179.767	L	Y	-169.347	-10.4199
1397	K	-198.652	K	M	-171.103	-27.5489
1398	T	-201.772	T	G	-197.368	-4.4044
1399	I	-208.392	I	F	-198.894	-9.49753
1430	V	-154.808	V	A	-140.725	-14.0835
1431	E	-168.723	E	R	-157.174	-11.5487
1432	E	-148.777	E	L	-140.305	-8.47132
1433	R	-171.255	R	E	-142.264	-28.9905
1434	T	-197.146	T	R	-163.449	-33.6967
1435	E	-152.637	E	Q	-135.669	-16.9674
1436	E	-157.462	E	A	-135.204	-22.2579
1437	L	-163.778	L	Y	-143.058	-20.7197
1438	E	-140.716	E	L	-130.946	-9.76923
1439	E	-172.558	E	T	-160.649	-11.9092
1440	E	-173.005	E	M	-89.9108	-83.0937
1441	K	-115.963	K	R	-111.335	-4.62826
1442	R	-191.43	R	D	-183.198	-8.2328
1451	I	-132.153	I	M	-97.3542	-34.7988
1452	L	-59.4628	L	F	-49.4749	-9.98792
1453	P	-1.41023	P	P	-1.41023	0
1454	P	-209.486	P	H	-199.254	-10.2323
1455	H	-184.875	H	S	-154.634	-30.2405
1456	V	-13.8558	V	A	-13.7139	-0.141958
1457	A	-44.3152	A	V	-38.6998	-5.61542
1458	E	-170.604	E	A	-163.164	-7.44015
1464	E	-194.549	E	C	-190.74	-3.80857
1465	R	-203.251	R	T	-191.42	-11.8307
1475	V	-130.553	V	L	-100.137	-30.4161
1476	Y	-183.936	Y	E	-134.154	-49.7816
1477	A	-211.015	A	P	-187.117	-23.8972
1478	E	-148.18	E	Q	-111.259	-36.9209
1479	S	-186.234	S	Y	-180.942	-5.29152
1480	F	-150.323	F	Y	-127.522	-22.8009
1481	D	-122.645	D	E	-98.1503	-24.4946
1482	C	-196.403	C	E	-181.184	-15.2191
1483	V	-55.4355	V	G	-46.5188	-8.91672
1484	T	-159.189	T	C	-136.165	-23.0235
1485	V	-108.561	V	M	-99.7258	-8.83553
1486	M	-166.112	M	Y	-115.181	-50.9309
1487	F	-1.41031	F	F	-1.41031	0
1488	S	-113.593	S	A	-58.9084	-54.6848
1489	D	-138.475	D	S	-80.3548	-58.1198
1490	I	-45.625	I	I	-40.248	-5.37693
1491	V	-155.444	V	P	-92.6241	-62.8201
1492	G	-136.783	G	N	-98.6187	-38.1646
1493	F	-6.78994	F	F	-6.78882	-0.00112
1494	T	-137.196	T	K	-125.662	-11.5341
1495	E	-181.518	E	A	-162.752	-18.7663
1496	F	-138.217	F	I	-100.586	-37.6312
1497	Y	-213.686	Y	C	-131.178	-82.5078
1498	A	-172.556	A	S	-161.037	-11.5195
1499	E	-166.125	E	M	-147.575	-18.5496
1500	S	-192.709	S	C	-155.774	-36.9351
1508	E	-95.3176	E	Q	-68.7976	-26.52
1509	V	-194.121	V	C	-80.7397	-113.381
1510	V	-124.202	V	L	-96.3037	-27.8978
1511	R	-174.548	R	D	-150.321	-24.2264
1512	L	-99.2507	L	M	-89.2048	-10.0458
1513	L	-1.43208	L	L	-1.43208	0
1514	N	-1.41024	N	N	-1.41024	0
1515	E	-132.314	E	D	-92.8606	-39.4535
1516	L	-113.688	L	I	-72.7957	-40.8921
1517	Y	-149.723	Y	I	-58.7146	-91.0082
1518	T	-152.551	T	A	-121.933	-30.6179
1519	D	-194.674	D	C	-166.927	-27.7469
1520	F	-8.31906	F	C	-8.17905	-0.140013
1521	D	-1.41023	D	D	-1.41023	0
1522	E	-179.408	E	A	-160.14	-19.2681
1523	I	-137.638	I	L	-112.291	-25.3466
1524	I	-152.925	I	L	-138.928	-13.9975
1525	D	-174.404	D	S	-153.05	-21.3534
1526	E	-197.596	E	N	-185.368	-12.2282
1527	H	-205.653	H	P	-184.327	-21.3269
1528	D	-168.667	D	K	-128.32	-40.3469
1532	V	-76.9711	V	L	-66.7892	-10.1819
1533	Y	-160.935	Y	E	-77.242	-83.6929
1534	K	-1.4127	K	K	-1.4127	0
1535	V	-63.7867	V	I	-52.7891	-10.9976
1536	E	-119.496	E	K	-52.7967	-66.6996
1537	T	-8.28036	T	T	-7.00228	-1.27808
1538	I	-17.0955	I	I	-17.0955	0
1539	G	-7.77704	G	G	-7.774	-0.003046
1540	D	-129.118	D	S	-74.9908	-54.1272
1541	A	-145.261	A	T	-80.6683	-64.5922
1542	Y	-1.41035	Y	Y	-1.41035	0
1543	M	-72.7959	M	C	-47.7115	-25.0844
1544	V	-148.328	V	A	-90.782	-57.5459
1545	A	-94.7591	A	V	-47.3068	-47.4523
1546	S	-90.4981	S	G	-85.0187	-5.4794
1547	G	-8.31899	G	D	-8.17898	-0.140013
1548	L	-41.6256	L	V	-33.7459	-7.87966
1549	P	-172.987	P	N	-142.581	-30.4063
1551	R	-171.11	R	S	-159.326	-11.7837
1552	N	-179.704	N	P	-166.726	-12.9786
1553	G	-166.906	G	Y	-154.83	-12.0768
1554	Q	-198.478	Q	D	-180.071	-18.4065
1575	A	-207.76	A	R	-203.172	-4.58814
1576	E	-186.715	E	T	-178.891	-7.82415
1577	I	-116.48	I	L	-99.7537	-16.7261
1578	A	-115.12	A	V	-105.474	-9.64646
1579	D	-183.709	D	R	-179.433	-4.27662
1580	M	-174.882	M	F	-88.624	-86.2581
1581	A	-63.0406	A	S	-40.2487	-22.7919
1582	L	-111.751	L	K	-106.202	-5.5484
1583	A	-201.152	A	D	-161.614	-39.5383
1584	L	-127.382	L	M	-100.944	-26.4386
1585	M	-140.315	M	L	-133.852	-6.46347
1586	S	-188.285	S	E	-144.663	-43.6215
1587	A	-205.837	A	Q	-199.912	-5.92467
1588	V	-170.448	V	M	-156.356	-14.0921
1589	G	-190.573	G	D	-172.032	-18.5418
1590	E	-206.548	E	S	-193.055	-13.4922
1591	F	-160.263	F	I	-87.7034	-72.5592
1592	N	-179.557	N	R	-152.68	-26.8778
1593	I	-219.639	I	K	-210.254	-9.385
1610	F	-150.723	F	I	-112.866	-37.8562
1611	R	-173.378	R	Q	-156.361	-17.0168
1612	L	-117.755	L	I	-104.627	-13.128
1613	R	-54.1922	R	T	-48.5718	-5.62045
1614	I	-51.2969	I	V	-47.9445	-3.35232
1615	G	-1.41023	G	G	-1.41023	0
1616	L	-132.696	L	I	-103.033	-29.6636
1617	H	-135.272	H	N	-71.7465	-63.5253
1618	S	-202.297	S	H	-164.321	-37.9759
1619	G	-1.41023	G	G	-1.41023	0
1620	P	-88.2282	P	S	-74.5653	-13.6628
1621	V	-120.857	V	C	-66.5778	-54.279
1622	V	-147.812	V	C	-134.177	-13.635
1623	A	-25.2561	A	T	-16.9563	-8.29984
1624	G	-8.31899	G	D	-8.17898	-0.140013
1625	V	-13.8559	V	C	-13.7139	-0.142005
1626	V	-68.386	V	I	-53.3176	-15.0683
1627	G	-1.41023	G	G	-1.41023	0
1628	A	-177.81	A	L	-142.646	-35.1639
1629	K	-158.068	K	T	-132.298	-25.7692
1630	M	-182.221	M	K	-73.6651	-108.555
1631	P	-33.724	P	L	-23.653	-10.071
1632	R	-134.323	R	Q	-93.5189	-40.8041
1633	Y	-6.75293	Y	Y	-6.75293	0
1634	C	-162.874	C	D	-52.7956	-110.079
1635	L	-101.346	L	I	-57.2763	-44.0694
1636	F	-162.885	F	W	-52.7956	-110.089
1637	G	-7.86575	G	G	-7.86528	-0.000474
1638	N	-124.673	N	D	-70.1196	-54.5532
1639	T	-44.5357	T	N	-24.6255	-19.9102
1640	V	-10.2719	V	A	-10.1318	-0.140069
1641	N	-42.2436	N	T	-24.6229	-17.6207
1642	T	-167.354	T	V	-115.685	-51.6696
1643	A	-40.4164	A	T	-35.8399	-4.57659
1644	S	-30.2931	S	N	-19.8841	-10.4091
1645	R	-33.8006	R	K	-31.4261	-2.37441
1646	M	-80.2298	M	F	-56.9834	-23.2464
1647	E	-84.314	E	D	-53.0418	-31.2722
1648	S	-33.8918	S	T	-26.8111	-7.08074
1649	T	-125.4	T	N	-106.366	-19.0336
1650	G	-51.8728	G	S	-36.9654	-14.9074
1651	V	-166.901	V	L	-147.372	-19.5289
1652	P	-157.857	P	L	-149.905	-7.95181
1653	G	-207.888	G	L	-196.058	-11.8307
1654	R	-98.4611	R	K	-79.1081	-19.3529
1655	I	-20.7462	I	I	-19.7831	-0.963101
1656	Q	-186.714	Q	H	-105.254	-81.4606
1657	V	-74.8739	V	L	-63.3527	-11.5212
1658	S	-121.173	S	T	-101.039	-20.1347
1659	E	-184.932	E	T	-172.313	-12.619
1660	E	-183.546	E	S	-157.054	-26.4916
1661	T	-99.5186	T	M	-87.1036	-12.4151
1662	Y	-187.654	Y	V	-178.714	-8.94057
1663	R	-187.499	R	Q	-177.16	-10.3382
1664	I	-142.835	I	A	-131.013	-11.8217
1665	L	-8.31921	L	L	-7.61728	-0.70193
1666	K	-192.803	K	Q	-188.192	-4.61181
1673	C	-221.147	C	P	-211.815	-9.33171
1675	Y	-95.311	Y	F	-53.3214	-41.9896
1676	Q	-196.867	Q	H	-193.232	-3.63505
1677	L	-190.56	L	F	-165.061	-25.4991
1678	E	-157.716	E	V	-141.458	-16.2582
1679	C	-202.967	C	Y	-196.276	-6.69144
1683	R	-8.3191	R	E	-8.17908	-0.140011
1684	G	-41.6317	G	S	-31.4264	-10.2053
1685	R	-203.716	R	E	-194.432	-9.2839
1686	V	-143.281	V	T	-122.423	-20.8578
1687	E	-187.106	E	Y	-174.651	-12.4545
1688	V	-135.082	V	M	-99.1225	-35.9592
1689	K	-55.88	K	P	-31.4284	-24.4516
1690	G	-43.471	G	P	-32.9816	-10.4894
1696	G	-63.3017	G	E	-53.1891	-10.1127
1697	E	-180.649	E	I	-170.042	-10.6073
1698	M	-183.074	M	E	-157.607	-25.4673
1699	T	-220.896	T	R	-206.982	-13.9136
1700	T	-69.6313	T	I	-55.09	-14.5412
1701	Y	-107.237	Y	C	-86.8002	-20.4368
1702	W	-166.662	W	F	-113.23	-53.4319
1703	L	-98.11	L	F	-83.4951	-14.6149
1704	L	-202.569	L	N	-181.239	-21.3307
1705	G	-129.6	G	T	-118.771	-10.8299
1706	R	-199.276	R	E	-192.544	-6.7326
1707	K	-211.175	K	P	-207.004	-4.17082
1708	G	-201.388	G	D	-187.876	-13.5114
1709	F	-219.322	F	G	-209.656	-9.66622

## Sheet: cyclases-clustering
acO43306|ADCY6_HUMAN/1-1168	-36924211	-4434526	b	32489685
acO60266|ADCY3_HUMAN/1-1144	-36924211	-4434526	b	32489685
acO60503|ADCY9_HUMAN/1-1353	-36924211	-4434526	b	32489685
acO88444|ADCY1_MOUSE/1-1118	-36926635	-6758110	b	30168526
acO95622|ADCY5_HUMAN/1-1261	-36924211	-4434526	b	32489685
acP19754|ADCY1_BOVIN/1-1134	-36926635	-6758110	b	30168526
acP21932|ADCY3_RAT/1-1144	-36924211	-4434526	b	32489685
acP26769|ADCY2_RAT/1-1090	-36924211	-4434526	b	32489685
acP26770|ADCY4_RAT/1-1064	-36924211	-4434526	b	32489685
acP30803|ADCY5_CANFA/1-1265	-36924211	-4434526	b	32489685
acP30804|ADCY6_CANFA/1-1165	-36924211	-4434526	b	32489685
acP40144|ADCY5_RABIT/1-1264	-36924211	-4434526	b	32489685
acP40145|ADCY8_HUMAN/1-1251	-36924211	-4434526	b	32489685
acP40146|ADCY8_RAT/1-1248	-36924211	-4434526	b	32489685
acP51828|ADCY7_HUMAN/1-1080	-36924211	-4434526	b	32489685
acP51829|ADCY7_MOUSE/1-1099	-36924211	-4434526	b	32489685
acP51830|ADCY9_MOUSE/1-1353	-36924211	-4434526	b	32489685
acP84309|ADCY5_MOUSE/1-1262	-36924211	-4434526	b	32489685
acP97490|ADCY8_MOUSE/1-1249	-36924211	-4434526	b	32489685
acP98999|ADCY9_XENLA/1-1305	-36924211	-4434526	b	32489685
acQ01341|ADCY6_MOUSE/1-1165	-36924211	-4434526	b	32489685
acQ03100|CYAA_DICDI/1-1407	-35590270	-14826204	b	20764066
acQ03343|ADCY6_RAT/1-1166	-36924211	-4434526	b	32489685
acQ04400|ADCY5_RAT/1-1262	-36924211	-4434526	b	32489685
acQ08462|ADCY2_HUMAN/1-1091	-36924211	-4434526	b	32489685
acQ08828|ADCY1_HUMAN/1-1119	-36926635	-6758110	b	30168526
acQ29450|ADCY7_BOVIN/1-1078	-36924211	-4434526	b	32489685
acQ80TL1|ADCY2_MOUSE/1-1090	-36924211	-4434526	b	32489685
acQ8NFM4|ADCY4_HUMAN/1-1077	-36924211	-4434526	b	32489685
acQ8VHH7|ADCY3_MOUSE/1-1145	-36924211	-4434526	b	32489685
acQ91WF3|ADCY4_MOUSE/1-1077	-36924211	-4434526	b	32489685
acQ9DGG6|ADCY9_CHICK/1-1334	-36924211	-4434526	b	32489685
acQ9VW60|ADCY2_DROME/1-1307	-36924211	-4434526	b	32489685
gcO02740|GUC2F_BOVIN/1-1103	-4737827	-36182326	a	31444499
gcO19179|GUC2D_CANFA/1-1109	-4737827	-36182326	a	31444499
gcO54865|GCYB1_MOUSE/1-620	-6310194	-36419492	a	30109297
gcO75343|GCYB2_HUMAN/1-617	-6310194	-36419492	a	30109297
gcP16065|GCY_STRPU/1-1125	-4737827	-36182326	a	31444499
gcP16066|ANPRA_HUMAN/1-1061	-4737827	-36182326	a	31444499
gcP16067|ANPRB_RAT/1-1047	-4737827	-36182326	a	31444499
gcP16068|GCYB1_BOVIN/1-619	-6310194	-36419492	a	30109297
gcP18293|ANPRA_MOUSE/1-1057	-4737827	-36182326	a	31444499
gcP18910|ANPRA_RAT/1-1057	-4737827	-36182326	a	31444499
gcP19686|GCYA3_RAT/1-690	-4737827	-36182326	a	31444499
gcP19687|GCYA1_BOVIN/1-691	-4737827	-36182326	a	31444499
gcP20594|ANPRB_HUMAN/1-1047	-4737827	-36182326	a	31444499
gcP20595|GCYB1_RAT/1-619	-6310194	-36419492	a	30109297
gcP22717|GCYB2_RAT/1-682	-6310194	-36419492	a	30109297
gcP23897|GUC2C_RAT/1-1072	-4737827	-36182326	a	31444499
gcP25092|GUC2C_HUMAN/1-1073	-4737827	-36182326	a	31444499
gcP33402|GCYA2_HUMAN/1-732	-4737827	-36182326	a	31444499
gcP46197|ANPRB_BOVIN/1-1047	-4737827	-36182326	a	31444499
gcP51839|GUC2D_RAT/1-1110	-4737827	-36182326	a	31444499
gcP51840|GUC2E_RAT/1-1108	-4737827	-36182326	a	31444499
gcP51841|GUC2F_HUMAN/1-1108	-4737827	-36182326	a	31444499
gcP51842|GUC2F_RAT/1-1108	-4737827	-36182326	a	31444499
gcP52785|GUC2E_MOUSE/1-1108	-4737827	-36182326	a	31444499
gcP55202|ANPRB_ANGJA/1-1050	-4737827	-36182326	a	31444499
gcP55203|GUC2D_BOVIN/1-1110	-4737827	-36182326	a	31444499
gcP55204|GUC2C_PIG/1-1073	-4737827	-36182326	a	31444499
gcP55205|GUC2G_RAT/1-1100	-4737827	-36182326	a	31444499
gcP70106|GUC2C_CAVPO/1-1076	-8813140	-36184798	a	27371657
gcQ02108|GCYA3_HUMAN/1-690	-4737827	-36182326	a	31444499
gcQ02153|GCYB1_HUMAN/1-619	-6310194	-36419492	a	30109297
gcQ02846|GUC2D_HUMAN/1-1103	-4737827	-36182326	a	31444499
gcQ07553|GCY3E_DROME/1-1163	-4737827	-36182326	a	31444499
gcQ09435|GCY1_CAEEL/1-1137	-8770698	-36225695	a	27454996
gcQ3UWA6|GUC2C_MOUSE/1-1072	-4737827	-36182326	a	31444499
gcQ4ZHS0|GCYA3_CANFA/1-690	-4737827	-36182326	a	31444499
gcQ5SDA5|GUC2F_MOUSE/1-1108	-4737827	-36182326	a	31444499
gcQ6TL19|GUC2G_MOUSE/1-1100	-4737827	-36182326	a	31444499
gcQ6VVW5|ANPRB_MOUSE/1-1047	-4737827	-36182326	a	31444499
gcQ8INF0|GCY8E_DROME/1-947	-4737827	-36182326	a	31444499
gcQ9ERL9|GCYA3_MOUSE/1-691	-4737827	-36182326	a	31444499
gcQ9WVI4|GCYA2_RAT/1-730	-4737827	-36182326	a	31444499

[truncated: 2 more sheets: sHSP-es, sHSP-clustering]
